# Supplementary material for: Botrytis cinerea Loss and Restoration of Virulence during In Vitro Culture Follows Flux in Global DNA Methylation
Source: Int J Mol Sci. 2022 Mar 11;23(6):3034. doi: 10.3390/ijms23063034 (PMC8948621; doi:10.3390/ijms23063034)
Supplement: Supplementary file 1 [file ijms-23-03034-s001.zip]

Archive with 9 entries (9 files):
- Figure S1.jpg
- Table S1.xlsx
- Table S2.pdf
- Table S3.pdf
- Table S4.xlsx
- Table S5.xlsx
- Table S6.xlsx
- Table S7.xlsx
- Table S8.pdf
