# Supplementary material for: Botrytis cinerea Loss and Restoration of Virulence during In Vitro Culture Follows Flux in Global DNA Methylation
Source: Int J Mol Sci. 2022 Mar 11;23(6):3034. doi: 10.3390/ijms23063034 (PMC8948621; doi:10.3390/ijms23063034)
Supplement: Supplementary file 1 [file ijms-23-03034-s001.zip › Table S1.xlsx]

## Sheet: Genes with Variants
Table S1. B. cinerea genes presenting sequence variants between 1 (T1) and 8 (T8) month old cultures
Supercontig	Start	End	Strand	Gene accession	Variant location	Mutation type		Gene Function
								virulence			fruiting	secondary	conidiation	sclerotiun	apoptosis	signalling
								cazy	virulence ss	appresorium
Supercontig_1.8	549318	550859	+	BC1G_02640	549708	snp_134	conservative_missense_codon	+
Supercontig_1.9	195836	198625	+	BC1G_02731	196122	snp_208	conservative_missense_codon	+
Supercontig_1.13	230111	245780	+	BC1G_03511	230333	snp_1065	conservative_missense_codon	+				+
Supercontig_1.18	239683	240816	-	BC1G_04369	239779	snp_10	conservative_missense_codon							+
Supercontig_1.26	207386	209428	-	BC1G_05568	208230	snp_668	conservative_missense_codon	+
Supercontig_1.30	67681	72569	+	BC1G_05954	67777	snp_1377	conservative_missense_codon	+
Supercontig_1.29	103846	105691	-	BC1G_06118	105123	snp_427	conservative_missense_codon				+
Supercontig_1.37	137152	141372	-	BC1G_07009	140875	snp_325	conservative_missense_codon	+			+				+
Supercontig_1.37	159467	162863	+	BC1G_07016	160243	snp_1256	conservative_missense_codon	+
Supercontig_1.39	79562	82322	+	BC1G_07321	79652	snp_476	conservative_missense_codon							+
Supercontig_1.60	165337	169304	-	BC1G_09407	168758	snp_820	conservative_missense_codon								+
Supercontig_1.63	129514	130705	-	BC1G_09493	129523	snp_218	conservative_missense_codon	+
Supercontig_1.56	80	2319	-	BC1G_09627	1613	snp_500	conservative_missense_codon	+
Supercontig_1.66	162957	163923	-	BC1G_09775	163919	snp_116	conservative_missense_codon	+
Supercontig_1.64	65877	67274	-	BC1G_09829	66489	snp_178	conservative_missense_codon	+
Supercontig_1.99	56491	60789	+	BC1G_12076	60125	snp_654	conservative_missense_codon	+								+
Supercontig_1.117	51938	55294	+	BC1G_13239	55241	snp_740	conservative_missense_codon	+
Supercontig_1.115	66486	73310	-	BC1G_13387	73290	snp_236	conservative_missense_codon									+
Supercontig_1.122	101552	102481	+	BC1G_13581	102061	snp_672	conservative_missense_codon			+
Supercontig_1.130	29877	33317	+	BC1G_13981	31038	snp_152	conservative_missense_codon	+
Supercontig_1.192	41926	43614	+	BC1G_15680	42885	snp_616	conservative_missense_codon	+								+
Supercontig_1.196	8963	16869	+	BC1G_15703	14992	snp_69	conservative_missense_codon	+
Supercontig_1.196	8963	16869	+	BC1G_15703	12252	snp_213	conservative_missense_codon
Supercontig_1.196	8963	16869	+	BC1G_15703	11224	snp_1272	conservative_missense_codon
Supercontig_1.2	203866	210050	+	BC1G_00604	206556	ins_297	frameshift_variant	+
Supercontig_1.17	272895	274112	+	BC1G_04515	274039	ins_104	frameshift_variant	+
Supercontig_1.52	62780	64001	+	BC1G_09000	63642	ins_224	frameshift_variant	+
Supercontig_1.51	99180	100090	+	BC1G_08599	99331	ins_246	inframe_variant							+
Supercontig_1.81	379	2763	-	BC1G_11466	1954	ins_88	inframe_variant	+
Supercontig_1.152	14289	25958	+	BC1G_14667	23151	snp_721	non_conservative_missense_codon	+
Supercontig_1.196	6654	8179	+	BC1G_15702	7853	snp_440	non_conservative_missense_codon					+
Supercontig_1.1	4181	6006	+	BC1G_00003	5170	snp_26	silent_mutation	+
Supercontig_1.6	181937	183245	+	BC1G_02003	182112	ins_231	silent_mutation	+
Supercontig_1.9	142337	145756	+	BC1G_02708	145343	ins_455	silent_mutation	+
Supercontig_1.17	272895	274112	+	BC1G_04515	273555	ins_113	silent_mutation
Supercontig_1.20	87716	94133	+	BC1G_04774	89786	ins_391	silent_mutation	+
Supercontig_1.30	283020	284832	-	BC1G_06038	283638	snp_259	silent_mutation							+
Supercontig_1.44	206505	209673	-	BC1G_07794	209169	snp_75	silent_mutation	+
Supercontig_1.67	70207	72609	-	BC1G_10211	70512	snp_543	silent_mutation	+		+	+
Supercontig_1.81	379	2763	-	BC1G_11466	2590	snp_1311	silent_mutation
Supercontig_1.94	62440	64774	+	BC1G_12138	63480	snp_457	silent_mutation	+
Supercontig_1.96	19725	21735	-	BC1G_12257	21175	snp_443	silent_mutation	+
Supercontig_1.108	16402	19207	+	BC1G_12964	16932	snp_1273	silent_mutation	+
Supercontig_1.107	20855	26011	-	BC1G_13015	25397	snp_79	silent_mutation	+								+
Supercontig_1.136	40811	43818	+	BC1G_14089	41523	ins_23	silent_mutation
Supercontig_1.136	40811	43818	+	BC1G_14089	41578	ins_24	silent_mutation	+
Supercontig_1.4	224046	225096	+	BC1G_01430	224303	snp_1084	splice_acceptor_variant				+
Supercontig_1.23	132305	136161	+	BC1G_04938	134464	snp_1151	splice_donor_variant	+
Supercontig_1.1	1016256	1020904	+	BC1G_00408	1019532	snp_1128	synonymous_codon									+
Supercontig_1.2	410037	422151	-	BC1G_00695	413102	snp_1043	synonymous_codon	+				+
Supercontig_1.3	718082	720292	+	BC1G_01234	718943	snp_676	synonymous_codon	+
Supercontig_1.7	96106	99207	-	BC1G_02218	97629	snp_454	synonymous_codon				+
Supercontig_1.9	177400	180652	-	BC1G_02723	178871	snp_771	synonymous_codon							+
Supercontig_1.26	120838	121729	+	BC1G_05533	121539	snp_1223	synonymous_codon	+
Supercontig_1.37	196011	199558	-	BC1G_07030	196894	snp_1380	synonymous_codon					+
Supercontig_1.39	262003	264175	+	BC1G_07387	262007	snp_1132	synonymous_codon				+					+
Supercontig_1.63	46195	48308	-	BC1G_09459	46941	snp_1382	synonymous_codon	+
Supercontig_1.63	238427	239480	+	BC1G_09534	238740	snp_1114	synonymous_codon	+
Supercontig_1.64	74911	77796	-	BC1G_09832	76563	snp_194	synonymous_codon	+
Supercontig_1.65	214666	218539	+	BC1G_09995	217767	snp_422	synonymous_codon	+
Supercontig_1.67	97029	99902	+	BC1G_10221	97072	snp_1156	synonymous_codon
Supercontig_1.70	82969	87817	-	BC1G_10381	86545	snp_1321	synonymous_codon	+
Supercontig_1.73	139766	140976	+	BC1G_10634	139887	snp_905	synonymous_codon	+
Supercontig_1.84	16904	18535	+	BC1G_11115	17025	snp_1034	synonymous_codon	+
Supercontig_1.84	140144	145489	-	BC1G_11159	144730	snp_369	synonymous_codon	+
Supercontig_1.90	7098	9177	-	BC1G_11401	8083	snp_363	synonymous_codon							+
Supercontig_1.81	164329	167883	-	BC1G_11533	165255	snp_665	synonymous_codon	+	+
Supercontig_1.111	88819	93906	+	BC1G_13151	90577	snp_1353	synonymous_codon	+
Supercontig_1.121	29214	30947	+	BC1G_13339	30066	snp_966	synonymous_codon							+
Supercontig_1.124	94872	95970	-	BC1G_13488	95537	snp_132	synonymous_codon	+
Supercontig_1.129	74310	75679	-	BC1G_13827	74591	snp_866	synonymous_codon	+
Supercontig_1.134	95498	97353	+	BC1G_14037	96664	snp_1166	synonymous_codon	+
Supercontig_1.212	13055	18798	+	BC1G_15938	17843	snp_1200	synonymous_codon	+
