# Supplementary material for: Botrytis cinerea Loss and Restoration of Virulence during In Vitro Culture Follows Flux in Global DNA Methylation
Source: Int J Mol Sci. 2022 Mar 11;23(6):3034. doi: 10.3390/ijms23063034 (PMC8948621; doi:10.3390/ijms23063034)
Supplement: Supplementary file 1 [file ijms-23-03034-s001.zip › Table S4.xlsx]

## Sheet: Sheet1
Table S4: Botrytis cinerea CAZYme genes selected for the analysis of methylation density shown on Figure 5. Modified from Blanco-Ulate et al, 2014
Gene accession	CAZYme subfamily	Tribe	Functional annotation
BC1G_00003	CE16	19	Fungal cellulose-binding protein
BC1G_00240	GH28	10	Exo-polygalacturonase
BC1G_00245	GH92	20	Hypothetical protein
BC1G_00280	CE10	21	Carboxylesterase
BC1G_00455	GH47	40	α-mannosidase
BC1G_00501	CE10	2	Carboxylesterase
BC1G_00576	GH10	41	Glycosyl hydrolase subfamily 10 protein
BC1G_00617	CE8	11	Pectin methylesterase (BcPME2)
BC1G_00879	CBM32	44	Phosphatidylglycerol specific
BC1G_00922	AA9	45	Hypothetical protein
BC1G_01033	GH55	12	Glycoside hydrolase subfamily 55 protein
BC1G_01234	GH28	26	Rhamnogalacturonase (BcRG-like1)
BC1G_01486	GT69	50	Hypothetical protein
BC1G_01719	CBM1	27	Cellobiose dehydrogenase
BC1G_01803	CBM5	25	Subtilisin-like protein
BC1G_01923	GH28	52	Endo-rhamnogalacturonase
BC1G_01975	GT22	53	Acyl-CoA Dehydrogenase
BC1G_02003	GH28	1	Endo-polygalacturonase (BcPG4)
BC1G_02016	CE10	55	Hypothetical protein
BC1G_02167	GH11	57	Endo-β-1,4-xylanase (BcXyn11A)
BC1G_02333	CBM20	58	Starch-binding protein
BC1G_02441	CBM18	60	Multicopper like protein; oxidoreductase
BC1G_02487	GH43	29	Glycoside hydrolase subfamily 43 protein; Type b carboxylesterase
BC1G_02492	GH128|CBM32	61	Uncharacterized serine-rich protein
BC1G_02574	GH32	62	Tubulin α chain; GTP-binding protein; oxidoreductase
BC1G_02591	GH27	63	Glycoside hydrolase clan GH-d
BC1G_02731	GH55	12	Hypothetical protein
BC1G_02738	GH71	6	α-glucanase mutanase
BC1G_02932	GH16	67	Glucanase
BC1G_02936	CE5	15	Cutinase (BcCutA)
BC1G_03220	CBM1	3	GMC oxidoreductase
BC1G_03464	GH28	16	Rhamnogalacturonase
BC1G_03567	GH35	28	β-galactosidase (Bcb-Gal-like1)
BC1G_03590	GH11|CBM1	70	Endo-β-xylanase
BC1G_03619	GH28	16	Rhamnogalacturonase
BC1G_03881	GH76	71	Glycosyl hydrolase
BC1G_03893	GH13	14	Glycoside hydrolase subfamily 13 protein
BC1G_04315	GT22	7	FAD-binding protein; Isoamyl alcohol oxidase
BC1G_04515	CE16	74	Carbohydrate esterase subfamily 16 protein
BC1G_04882	GH55	77	WSC domain protein; ATP-binding protein
BC1G_04913	GH12	78	Concanavalin a-like lectin glucanase
BC1G_05199	CE5	15	Cutinase (BcCutB)
BC1G_05377	CBM18	83	Glucooligosaccharide oxidase
BC1G_05488	CBM13	30	GPI anchored protein; poly(β-D-mannuronate) lyase
BC1G_05517	CBM18	7	FAD-binding protein
BC1G_05781	CBM48|GH13	87	Hypothetical protein
BC1G_05961	GH28	16	Rhamnogalacturonase
BC1G_06004	GH72	90	Glycoside hydrolase subfamily 72 protein
BC1G_06035	GH7	18	Glycosyl hydrolase subfamily 7 protein
BC1G_06274	CE5	31	Carbohydrate esterase subfamily 5 protein
BC1G_06310	CBM13	91	Hypothetical protein
BC1G_07052	PL3	97	Pectate lyase (BcPEL-like3)
BC1G_07058	CBM24|GH71	6	Hypothetical protein
BC1G_07110	GH3	4	β-glucosidase
BC1G_07186	GH76	17	Endo-1,6-α-mannanase
BC1G_07215	GH20	100	Glycoside hydrolase subfamily 20 protein
BC1G_07220	GT20	101	Hypothetical protein
BC1G_07319	GH55	12	Hypothetical protein
BC1G_07471	GH128|CBM32	103	Uncharacterized serine-rich protein
BC1G_07483	CBM51	105	Lipase
BC1G_07658	CBM1|AA9	13	Glycoside hydrolase subfamily 61 protein
BC1G_07820	GH13|CBM21	14	α-amylase
BC1G_07854	GH18	111	Chitinase
BC1G_07945	GH16	5	Xyloglucan transglycosylase/hydrolase
BC1G_07974	CE10	112	Acetylcholinesterase
BC1G_08207	GH63	114	Mannosyloligosaccharide glucosidase
BC1G_08308	GH55	115	Hypothetical protein
BC1G_08658	CBM50	119	Carboxypeptidase
BC1G_08692	AA9	120	Glycoside hydrolase subfamily 61 protein
BC1G_08755	CBM20|GH15	121	α-glucosidase
BC1G_08757	CBM10|CBM2	122	Hypothetical protein
BC1G_08801	GH105|GH28	123	Hypothetical protein
BC1G_08924	GH16	124	Glycoside hydrolase subfamily 16 protein
BC1G_08975	GH95	125	Hypothetical protein
BC1G_08989	GH6|CBM1	126	Cellobiohydrolase
BC1G_08990	GH5|CBM1	127	Endoglucanase
BC1G_09000	PL1	24	Pectate lyase (BcPEL-like2)
BC1G_09013	CE10	0	Lipase
BC1G_09121	CE10	0	Lipase
BC1G_09129	CBM48|GH13	129	DNA chaperone
BC1G_09190	CBM18	7	FAD-binding protein
BC1G_09210	GH5	131	Endoglucanase
BC1G_09742	GH92	20	Hypothetical protein
BC1G_09791	CBM51	132	Prolyl aminopeptidase
BC1G_10130	GT4	135	Multidrug resistance protein
BC1G_10341	CBM3|GH26|CBM35|GH44	139	Mannan endo-β-mannosidase
BC1G_10827	CBM13	36	Hypothetical protein
BC1G_11115	GH31	145	Glycoside hydrolase subfamily 31 protein
BC1G_11144	CE8	11	Pectin methylesterase (BcPME3)
BC1G_11407	GH18	147	Glycoside hydrolase subfamily 18 protein
BC1G_11439	GH3	4	β-glucosidase
BC1G_11868	GH18	149	Serine threonine kinase
BC1G_11898	GH17	151	Glucan exo-β-glucanase
BC1G_11910	CE8	152	Carbohydrate esterase subfamily 8 protein
BC1G_11971	GT2	153	Histidine kinase; ATP-binding protein
BC1G_12021	CE10	2	Triacylglycerol lipase
BC1G_12064	GH71	154	Hypothetical protein
BC1G_12117	CBM1	3	Choline dehydrogenase
BC1G_12138	GH51	33	α-L-arabinofuranosidase
BC1G_12145	CBM32	155	Hypothetical protein
BC1G_12174	GH92	30	GPI anchored protein; poly (β-D-mannuronate) lyase
BC1G_12177	GT34	156	Cytochrome p450
BC1G_12184	GH2	157	Hypothetical protein
BC1G_12229	GH28	158	Hypothetical protein
BC1G_12249	GH43	29	Glycoside hydrolase subfamily 43 protein; Type b carboxylesterase
BC1G_12271	GT2	32	γ-glutamyltranspeptidase
BC1G_12379	CE5	161	Acetyl xylan esterase; cellulose-binding protein
BC1G_12537	GT22	162	FAD-binding protein; oxidoreductase
BC1G_12859	GH31	165	Glycoside hydrolase subfamily 31 protein
BC1G_13057	GH71	166	Hypothetical protein
BC1G_13137	GH28	169	Exo-polygalacturonase
BC1G_13139	CBM1|AA9	170	Hypothetical protein
BC1G_13239	GH16	173	Hypothetical protein
BC1G_13386	CBM1	3	Choline dehydrogenase
BC1G_13445	GH6|CBM2	174	Hypothetical protein
BC1G_13714	CE10	0	Prolyl oligopeptidase
BC1G_13847	GH16	5	Xyloglucan transglycosylase/hydrolase
BC1G_13862	GH45	176	Cellulase
BC1G_13903	CBM20|GH15	177	Arylsulfatase-like protein
BC1G_14009	CE12	22	Rhamnogalacturonan acetylesterase
BC1G_14012	CBM1	180	Choline dehydrogenase
BC1G_14164	GH3	4	β-glucoside glucohydrolase
BC1G_14288	CE10	181	Hypothetical protein
BC1G_14330	CBM1	182	Cellobiose dehydrogenase
BC1G_14349	CBM18	9	Laccase
BC1G_14570	CBM13	184	PLC-like phosphodiesterase
BC1G_14944	GH18	185	Class I chitinase
BC1G_14954	CBM12|CBM32|CBM63	186	Hypothetical protein
BC1G_15017	AA9	187	Hypothetical protein
BC1G_15118	GH28	188	Exo-polygalacturonase
BC1G_15333	GT71	189	Hypothetical protein
