# Supplementary material for: Botrytis cinerea Loss and Restoration of Virulence during In Vitro Culture Follows Flux in Global DNA Methylation
Source: Int J Mol Sci. 2022 Mar 11;23(6):3034. doi: 10.3390/ijms23063034 (PMC8948621; doi:10.3390/ijms23063034)
Supplement: Supplementary file 1 [file ijms-23-03034-s001.zip › Table S5.xlsx]

## Sheet: mC
Table S5: In vitro culture and plant induced and differentially Methylated Regions (DMRs) in Botrytis cinerea in all cytosines. DMRs were determined from whole genome bisulfite sequencing data using 3 sample Kruskal-Wallis test on a sliding window analysis conducted through swDMR. Methylation levels (%mC) were calculated as proportion of methylation (i.e., number of methylated Cs divided by the t…
				%mC			Coverage
			C	T0	T8	T8P	T0	T8	T8P	FDR	Pattern
Supercontig_1.1	6863	9413	338	0.048118	0.00431253	0.108131	14.5593	11.1356	13.2712	1.74583e-16	2
Supercontig_1.1	195355	197307	247	0.0130132	0.00294291	0.14653	22.0891	13.7571	15.749	4.198e-27	2
Supercontig_1.1	236411	238154	239	0.00241429	0.00241017	0.199073	34.6611	19.0962	21.6695	2.58999e-27	2
Supercontig_1.1	326119	328033	251	0.0063414	0.00174014	0.11433	30.7849	13.7371	20.7689	8.2771e-26	2
Supercontig_1.1	1060067	1061957	303	0.00437036	0.00197316	0.128975	32.4719	16.7261	29.9901	4.25063e-28	2
Supercontig_1.1	1107595	1109327	210	0.111971	0.00493182	0.0262935	18.4571	16.4143	16.8429	1.18864e-13	2
Supercontig_1.10	24305	25717	235	0.00491877	0.00361969	0.109813	26.623	16.4444	18.6825	3.31743e-25	2
Supercontig_1.10	383442	385138	149	0.132025	0.00319898	0.00828357	15.047	10.4899	34.8389	1.19755e-11	2
Supercontig_1.100	154540	155589	200	0.110686	0.00570004	0.00629426	18.295	14.035	19.065	6.31784e-20	2
Supercontig_1.101	43882	45473	271	0.00789293	0.00307637	0.111031	19.9589	18.9247	28.3767	1.29873e-42	2
Supercontig_1.101	58902	59766	146	0.00563725	0.000973078	0.10292	25.1852	19.0309	21.7716	1.78051e-33	2
Supercontig_1.101	60158	60700	107	0.00328781	0.00187793	0.150783	36.9533	9.95327	14.3178	1.24194e-40	2
Supercontig_1.101	112406	113401	179	0.106681	0.00231214	0.00904496	14.0147	12.7206	18.4265	2.32687e-12	2
Supercontig_1.102	102414	103484	208	0.00485055	0.00404229	0.104864	34.8311	14.6849	21.6849	1.30034e-18	2
Supercontig_1.103	79137	80327	206	0.00312561	0.00193424	0.12108	22.6504	13.7257	14.2522	1.53793e-23	2
Supercontig_1.103	79945	80930	160	0.00458615	0.00201309	0.15	28.6187	12.4187	16.375	1.55617e-26	2
Supercontig_1.104	34361	35359	91	0.00423566	0.00256082	0.111224	28.5385	8.58242	10.7692	7.30051e-06	2
Supercontig_1.104	130218	131401	133	0.00379545	0.00342466	0.117608	31.4843	7.34591	9.35849	1.22108e-12	2
Supercontig_1.107	84894	86891	287	0.0041507	0.00377054	0.195271	32.7387	12.9373	17.0941	6.96179e-16	2
Supercontig_1.107	87107	89191	222	0.194873	0.00185322	0.00319607	15.464	12.1532	36.6441	8.85335e-43	2
Supercontig_1.109	45758	46857	229	0.106099	0.00261917	0.00441871	19.0403	15.3952	26.4637	6.47193e-36	2
Supercontig_1.11	123935	124809	52	0.127565	0.00452489	0.00902335	14.75	8.72368	24.7895	1.30852e-09	2
Supercontig_1.11	160791	162183	160	0.00546448	0.00384287	0.114263	40.0312	14.6375	15.8625	4.43828e-11	2
Supercontig_1.110	3898	4895	61	0.109256	0.00161551	0.00268673	6.52475	6.12871	18.4257	1.0361e-18	2
Supercontig_1.110	34745	35839	159	0.00613046	0.00427873	0.115767	25.6478	10.2893	12.0063	1.69626e-16	2
Supercontig_1.111	125779	127165	186	0.488461	0.00276434	0.00278629	21.1989	15.5591	19.2957	2.10077e-67	2
Supercontig_1.112	62132	63523	149	0.00584795	0.00249377	0.117169	24.0169	11.264	11.7472	4.21418e-16	2
Supercontig_1.113	108211	111497	512	0.00681431	0.00542684	0.116588	29.8086	18.7148	22.4648	2.55977e-52	2
Supercontig_1.117	35950	38131	293	0.0030631	0.00221076	0.324992	33.4266	13.8942	20.1843	5.15321e-52	2
Supercontig_1.117	55378	57354	326	0.209697	0.00498312	0.00636251	20.2454	19.0828	19.7669	1.45442e-43	2
Supercontig_1.117	108810	110202	178	0.00352113	0.00241741	0.103693	19.9799	12.4724	23.407	8.05887e-18	2
Supercontig_1.117	127163	128542	179	0.108957	0.00184638	0.00260824	16.2143	12.8952	27.3857	1.17473e-24	2
Supercontig_1.12	261985	263547	245	0.113302	0.0029615	0.00296846	21.9388	20.6735	22	2.67243e-40	2
Supercontig_1.122	8706	9683	189	0.00454545	0.00453278	0.125198	39.5767	15.1746	26.6667	2.5048e-05	2
Supercontig_1.127	30163	31357	102	0.0101795	0.00391389	0.369322	36.598	10.0196	13.1667	1.75827e-24	2
Supercontig_1.127	32622	33553	145	0.0105369	0.00430192	0.259396	27.4897	17.6345	26.2414	9.45889e-17	2
Supercontig_1.127	79386	80985	256	0.0107489	0.00318066	0.128258	33.4336	12.2812	19.0352	1.87081e-44	2
Supercontig_1.128	121	1218	286	0.0954306	0.00227848	0.102537	19.8951	13.8112	19.5734	9.49611e-31	2
Supercontig_1.128	47124	48320	89	0.0206782	0.000913242	0.123426	20.4915	9.27966	10.0932	9.9809e-10	2
Supercontig_1.128	60299	63397	425	0.252425	0.00347667	0.252555	18.4376	12.8588	18.6518	9.04278e-66	2
Supercontig_1.128	67702	68698	75	0.10582	0.00257732	0.0442842	14	9.58025	11.9877	1.55343e-15	2
Supercontig_1.13	21240	24522	379	0.00313112	0.00184011	0.195995	26.9657	12.905	19.7625	1.09461e-63	2
Supercontig_1.13	45111	48307	370	0.132337	0.00367323	0.00567999	24.4054	18.3946	25.2189	4.57991e-37	2
Supercontig_1.13	96107	97922	234	0.00422996	0.00334928	0.160067	44.453	17.8632	20.2906	4.94612e-29	2
Supercontig_1.13	280037	281628	294	0.0082481	0.00338039	0.111071	19.0629	15.8145	17.2138	3.68682e-21	2
Supercontig_1.130	77476	78975	135	0.146417	0.00104275	0.0047759	15.9503	5.95652	16.9068	1.60026e-18	2
Supercontig_1.131	88033	89370	248	0.104317	0.00185254	0.00316018	21.2214	10.3015	19.3244	5.75293e-30	2
Supercontig_1.132	54408	55491	140	0.00319421	0.00213371	0.198875	33.5429	10.0429	13.9714	1.06726e-22	2
Supercontig_1.134	55655	57352	405	0.108025	0.00414643	0.00680419	22.641	20.3398	22.3108	9.98986e-28	2
Supercontig_1.137	27579	28627	54	0.00324465	0.00248139	0.160136	28.537	7.46296	10.8704	2.85608e-16	2
Supercontig_1.137	63871	65762	317	0.0598642	0.00445137	0.110848	17.653	14.1735	19.9779	4.17099e-20	2
Supercontig_1.138	52431	54962	373	0.286469	0.00175469	0.101682	18.2681	15.2788	17.8499	1.28505e-85	2
Supercontig_1.139	55974	58261	300	0.00480215	0.00267201	0.299726	17.3533	14.97	19.44	7.6979e-61	2
Supercontig_1.139	67994	69364	214	0.37393	0.00311818	0.00347159	21.8318	14.986	25.5748	2.07858e-62	2
Supercontig_1.14	22134	24030	270	0.00627593	0.00483198	0.121745	34.8185	16.863	22.7556	3.05296e-28	2
Supercontig_1.14	54376	55560	199	0.00406412	0.00326216	0.112205	20.4101	15.5392	17.7834	6.18069e-20	2
Supercontig_1.14	148369	149463	255	0.108665	0.0034398	0.0165845	24.6268	21.4965	23.5669	7.47723e-17	2
Supercontig_1.14	189586	190479	171	0.106481	0.00311526	0.0267827	11.6515	10.6556	12.3942	1.34098e-27	2
Supercontig_1.14	315953	317658	170	0.107733	0.00519256	0.0052356	15.6706	13.5941	17.9765	1.62402e-13	2
Supercontig_1.143	61634	62533	134	0.115056	0.00424403	0.00487409	16.6045	14.0672	18.3731	3.21525e-22	2
Supercontig_1.144	85760	86737	100	0.107143	0.00396197	0.00613748	21.56	12.62	24.44	4.08608e-18	2
Supercontig_1.148	28081	30078	229	0.0903208	0.00257981	0.200892	16.1965	13.5415	14.6943	3.79014e-13	2
Supercontig_1.148	58285	62479	622	0.0477352	0.00828526	0.133318	23.0707	15.3296	20.9469	1.01018e-18	2
Supercontig_1.148	64107	66311	245	0.0148515	0.0120898	0.151282	17.1509	7.28302	8.58491	1.84223e-20	2
Supercontig_1.148	66420	67275	132	0.107628	0.00375469	0.00434153	20.0606	12.1061	26.1742	7.17026e-26	2
Supercontig_1.15	878	1966	191	0.110083	0.00453643	0.004693	18.3261	15.3348	22.2348	5.60019e-17	2
Supercontig_1.15	194287	195539	178	0.00365631	0.00262192	0.111227	31.1762	9.88083	14.9534	1.59165e-11	2
Supercontig_1.15	194888	195926	123	0.00494462	0.00240964	0.17686	41.1057	10.122	14.7561	7.97994e-14	2
Supercontig_1.150	8319	10093	212	0.128099	0.00363353	0.00497117	21.6887	18.1745	23.7217	2.26876e-26	2
Supercontig_1.151	47782	49016	210	0.00461267	0.00286225	0.111601	35.1	13.3095	17.281	1.39126e-47	2
Supercontig_1.158	24542	26324	317	0.118231	0.00229933	0.00413271	19.6909	15.0915	27.4795	2.41589e-36	2
Supercontig_1.16	363286	364984	315	0.2166	0.00573614	0.00736784	20.5778	16.6032	17.2349	1.20567e-84	2
Supercontig_1.161	19022	21910	569	0.00387525	0.0024429	0.409691	38.0949	14.3884	23.5764	1.18101e-93	2
Supercontig_1.164	66076	67821	358	0.00343315	0.00248177	0.10366	29.2905	18.0084	20.4525	1.34572e-27	2
Supercontig_1.165	39670	40919	140	0.109411	0.00312609	0.00581395	17.3815	16.6416	26.8439	9.1814e-14	2
Supercontig_1.168	36444	37444	122	0.00411323	0.00189609	0.105749	28.7014	18.3125	19.5694	2.22813e-17	2
Supercontig_1.169	41131	43124	300	0.00478469	0.00405534	0.14209	24.3833	13.9733	28.55	7.30544e-19	2
Supercontig_1.17	130279	131972	304	0.147287	0.00203459	0.00717765	20.7928	16.1678	25.6645	1.57346e-33	2
Supercontig_1.17	144895	146394	140	0.142312	0.00178571	0.00382756	13.1	12	35.4571	5.52403e-16	2
Supercontig_1.172	27319	29396	265	0.00648268	0.00415307	0.134384	20.3736	12.7208	20.1057	2.22786e-34	2
Supercontig_1.173	21204	22590	247	0.0226016	0.00432468	0.111473	15.2904	11.0515	16.9191	6.88142e-24	2
Supercontig_1.176	50805	52504	123	0.00344666	0.0033557	0.132669	51.8943	9.69106	10.6016	1.72627e-29	2
Supercontig_1.179	31561	32417	121	0.00786121	0.00300946	0.112542	30.4876	19.2231	19.9008	1.26278e-25	2
Supercontig_1.18	181349	182631	167	0.011231	0.00167926	0.107715	24.0265	18.9048	25.1005	2.52427e-24	2
Supercontig_1.18	182046	183142	124	0.0151907	0.00253165	0.151159	24.9516	12.7419	21.9274	7.48768e-18	2
Supercontig_1.18	238980	240738	268	0.175165	0.00299401	0.00436999	32.2724	19.9403	20.4925	1.6035e-36	2
Supercontig_1.181	339	1529	155	0.469399	0.00185874	0.00308234	11.4903	10.4129	29.3032	7.61489e-52	2
Supercontig_1.186	7598	8594	177	0.00296472	0.00270584	0.119273	38.113	14.6158	22.6893	9.10291e-33	2
Supercontig_1.188	32387	33451	104	0.00364773	0.00318218	0.125402	14.3209	9.3806	11.6045	1.8986e-20	2
Supercontig_1.19	46568	47565	58	0.171537	0.0181818	0.0253411	13.569	10.431	17.6897	2.17808e-17	2
Supercontig_1.19	63070	64263	112	0.00909843	0.00447761	0.10617	27.687	10.229	13.7328	5.99526e-12	2
Supercontig_1.19	90193	91348	204	0.152821	0.00203417	0.00366109	23.5441	12.049	28.1176	2.09952e-42	2
Supercontig_1.190	47067	48958	153	0.00398406	0.00130124	0.220357	26.2484	10.0458	12.0719	1.23841e-21	2
Supercontig_1.191	22146	24407	306	0.0263497	0.0119354	0.254202	22.8203	17.7974	20.2222	1.30569e-11	2
Supercontig_1.193	26579	28174	182	0.00360021	0.00305707	0.107279	29.165	14.72	17.105	2.65707e-19	2
Supercontig_1.198	38840	40534	306	0.0036699	0.00146333	0.191458	34.7288	17.866	22.4967	2.20667e-20	2
Supercontig_1.2	111218	114306	387	0.364406	0.00480307	0.0142615	18.9328	16.1395	22.8295	1.76933e-82	2
Supercontig_1.2	182468	184554	216	0.00317965	0.00235405	0.118848	37.8565	9.83333	12.6991	1.5414e-40	2
Supercontig_1.2	261345	262342	151	0.104949	0.00478293	0.0212026	20.9728	14.7717	15.6359	2.50982e-22	2
Supercontig_1.20	160413	162695	442	0.121359	0.00318167	0.0282291	23.8439	21.3326	30.776	1.08113e-57	2
Supercontig_1.20	175001	176896	306	0.00345081	0.00288941	0.151976	44.5098	12.4412	29.0294	1.71717e-28	2
Supercontig_1.20	197697	201493	533	0.224328	0.00376396	0.0054277	34.257	15.4522	25.925	2.51565e-88	2
Supercontig_1.203	7779	8752	183	0.108802	0.00407396	0.00522565	18.9344	17.4372	23.0055	3.21459e-17	2
Supercontig_1.21	7522	8709	157	0.415937	0.00435414	0.0053041	15.2675	13.1656	18.0127	6.35429e-52	2
Supercontig_1.21	54205	55488	86	0.00219419	0.00121212	0.101485	21.1977	9.59302	14.093	6.15551e-18	2
Supercontig_1.22	42836	44003	120	0.105775	0.00225225	0.00495695	13.7717	10.4882	30.1811	2.01021e-15	2
Supercontig_1.22	54813	56304	181	0.00338016	0.00258398	0.102899	47.5729	19.4472	20.804	6.2955e-32	2
Supercontig_1.22	116665	117661	156	0.00603082	0.00211149	0.11304	17.0228	9.0038	10.2928	2.69835e-06	2
Supercontig_1.22	242122	243217	129	0.123271	0.00201613	0.00259796	10.8693	9.72549	30.1895	2.72477e-16	2
Supercontig_1.22	302522	304612	373	0.00413345	0.00311457	0.16043	27.2413	12.0509	24.2145	5.18291e-54	2
Supercontig_1.222	12804	13772	116	0.146688	0.0040783	0.00619963	26.681	10.569	13.9052	2.74863e-17	2
Supercontig_1.23	156143	158004	74	0.292999	0.00121065	0.00439754	15.6351	11.1622	15.3649	1.60104e-22	2
Supercontig_1.23	208952	210823	316	0.132435	0.00789804	0.00808746	30.0601	17.6297	21.1297	5.07839e-49	2
Supercontig_1.23	229538	231432	387	0.142455	0.00254309	0.00495528	24.7597	18.2894	21.3798	5.87414e-29	2
Supercontig_1.23	249837	250328	59	0.00326931	0.00240674	0.162316	41.4746	14.0847	14.9322	6.23528e-12	2
Supercontig_1.23	320401	321778	139	0.0036855	0.0020979	0.122229	29.2806	10.2878	12.0072	1.3094e-22	2
Supercontig_1.24	37964	39156	170	0.00395431	0.00377358	0.116366	24.2128	8.45745	18.5585	8.93709e-42	2
Supercontig_1.24	321677	322873	234	0.00279702	0.00246711	0.106671	29.214	9.46304	12.3658	2.4101e-12	2
Supercontig_1.244	22189	23187	114	0.003159	0.00233918	0.112195	24.9912	7.5	12.5877	5.84681e-29	2
Supercontig_1.245	12911	14230	52	0.132867	0.0051458	0.00644122	16.5	11.2115	11.9423	0.000276528	2
Supercontig_1.246	8059	9258	200	0.00274574	0.00229124	0.262976	36.42	19.64	21.675	9.52345e-42	2
Supercontig_1.25	45594	46503	97	0.0171223	0.0017301	0.102497	33.2202	10.6055	13.9633	2.00076e-09	2
Supercontig_1.25	73859	75552	230	0.0152597	0.00340225	0.110239	25.3498	15.7243	24.6379	3.67656e-22	2
Supercontig_1.25	111559	113452	206	0.00349895	0.00238758	0.107205	27.7476	12.199	19.4709	2.99799e-24	2
Supercontig_1.25	318980	320975	226	0.00357192	0.00235171	0.114046	32.208	16.9336	18.4292	3.19999e-17	2
Supercontig_1.26	132655	133754	76	0.0133111	0.00214592	0.103248	15.1513	3.91597	7.2437	0.00587314	2
Supercontig_1.26	145356	146354	184	0.00269115	0.00130762	0.10305	31.1182	15.069	17.9261	6.16057e-29	2
Supercontig_1.26	167358	168349	184	0.105361	0.00231571	0.00239936	21.545	12.955	18.755	2.2502e-27	2
Supercontig_1.26	169343	170903	261	0.132653	0.00290114	0.00354279	21.4023	17.1686	20.5479	2.92989e-32	2
Supercontig_1.263	1809	3997	350	0.291877	0.00302572	0.0308424	15.8286	15.1086	21.0286	2.0294e-46	2
Supercontig_1.27	99328	100189	70	0.129489	0.00120627	0.00365408	13.1286	11.8429	23.4571	3.02906e-13	2
Supercontig_1.27	222938	225637	579	0.17477	0.00823893	0.0196901	18.2228	15.0933	28.4197	2.72629e-55	2
Supercontig_1.27	231540	234737	532	0.0979239	0.00372755	0.120597	33.2274	16.641	28.2274	4.83176e-39	2
Supercontig_1.27	301458	303442	272	0.00418565	0.00329852	0.13723	29.864	20.0625	23.5221	2.43758e-24	2
Supercontig_1.27	322164	324344	253	0.0918908	0.00444554	0.168321	20.1304	16.004	19.1146	2.8609e-31	2
Supercontig_1.27	354509	355319	97	0.00939496	0.00310238	0.110895	26.0882	9.48039	10.0784	5.37123e-08	2
Supercontig_1.27	384682	386579	433	0.112826	0.00328907	0.00364742	16.0557	14.7379	17.7199	8.0112e-32	2
Supercontig_1.28	274727	277024	170	0.00859313	0.00450161	0.299582	29.4353	9.14706	14.0588	2.54951e-34	2
Supercontig_1.28	296289	297293	140	0.106864	0.00242522	0.0039801	16.4429	8.83571	28.7143	3.48518e-34	2
Supercontig_1.28	298703	299796	113	0.119881	0.00186916	0.00309502	11.885	9.46903	28.5929	7.36112e-18	2
Supercontig_1.28	323544	325643	299	0.00355131	0.00336619	0.210795	27.311	13.9097	21.6254	1.34249e-40	2
Supercontig_1.28	361901	363497	155	0.103377	0.00172117	0.00490011	12.5155	8.98454	13.6753	2.25386e-37	2
Supercontig_1.29	281692	283790	393	0.367414	0.00234572	0.0039033	15.43	14.1018	20.2087	4.43145e-112	2
Supercontig_1.29	294159	295191	187	0.157794	0.00512633	0.00532255	16.7754	14.6043	25.1176	4.33891e-34	2
Supercontig_1.3	164607	165879	127	0.0132135	0.00197433	0.109476	14.8976	7.97638	13.378	6.09673e-23	2
Supercontig_1.3	283592	284116	61	0.00494234	0	0.120843	29.8525	6.47541	14.7869	2.57462e-16	2
Supercontig_1.3	294746	296784	250	0.016024	0.00623651	0.200935	30.704	16.676	23.092	9.11517e-28	2
Supercontig_1.3	769628	771724	469	0.00413394	0.00338662	0.145307	30.9467	15.7399	18.8998	7.5803e-47	2
Supercontig_1.30	101591	104090	265	0.187357	0.0210043	0.140702	21.4302	11.4981	16.0113	3.10848e-21	2
Supercontig_1.30	141398	142195	85	0.00950668	0.0049505	0.145775	29.2632	4.55639	8.09774	5.46305e-22	2
Supercontig_1.305	105	1836	472	0.00832708	0.00771887	0.31768	28.2415	10.4301	13.4449	6.71144e-46	2
Supercontig_1.31	165839	169520	455	0.152117	0.0104384	0.0134056	18.378	17.8967	23.1165	5.85106e-41	2
Supercontig_1.32	39006	40103	230	0.485496	0.00337838	0.00460829	17.087	11.5826	16.9826	3.33303e-48	2
Supercontig_1.32	265410	267497	322	0.133062	0.0104942	0.0360079	19.0683	18.3478	21.9068	1.24859e-19	2
Supercontig_1.32	287099	288190	211	0.0049238	0.00165798	0.112789	17.9958	17.8143	19.0042	5.35318e-42	2
Supercontig_1.33	116981	118974	247	0.0036094	0.00333492	0.144504	41.502	16.996	23.5344	4.38791e-22	2
Supercontig_1.34	103990	104927	98	0.0024368	0.000808407	0.104189	29.3125	11.0446	16.625	1.51396e-20	2
Supercontig_1.34	128439	129484	198	0.00194072	0.000975134	0.101528	25.3036	9.15625	16.3571	3.28907e-35	2
Supercontig_1.34	141042	142036	86	0.112705	0.00163399	0.00203804	12.5128	10.4615	25.1624	3.03519e-12	2
Supercontig_1.34	249211	251204	232	0.00484888	0.00341038	0.161226	26.6681	11.375	21.6552	1.16338e-18	2
Supercontig_1.34	328743	330538	387	0.00293767	0.00191233	0.10213	27.7176	17.2977	22.6972	1.33173e-30	2
Supercontig_1.35	88534	90462	260	0.00849585	0.00523697	0.135327	19.9192	14.6885	15.1769	8.00716e-26	2
Supercontig_1.35	161930	163228	221	0.185037	0.00233943	0.00428336	22.6199	21.276	27.4661	2.26647e-36	2
Supercontig_1.36	145025	146521	89	0.114659	0.00496278	0.00996678	9.91367	5.79856	19.4892	2.19115e-09	2
Supercontig_1.37	84573	85659	108	0.00282646	0.00239617	0.110675	14.3821	10.1789	18.6585	7.50172e-30	2
Supercontig_1.38	3327	4517	284	0.11003	0.00415119	0.00551232	26.2119	15.1556	20.4238	1.77009e-19	2
Supercontig_1.38	163810	165284	243	0.108015	0.00573203	0.00916031	29.0965	16.166	22.7606	5.40017e-37	2
Supercontig_1.4	380633	382327	284	0.1035	0.00316857	0.00324254	23.4401	16.669	32.5775	2.55558e-27	2
Supercontig_1.4	620475	621869	293	0.109447	0.00583333	0.00651163	16.1516	15.4839	20.8065	3.89026e-23	2
Supercontig_1.4	699917	701513	283	0.00373134	0.00315259	0.119444	18.2727	15.4481	17.75	3.18325e-24	2
Supercontig_1.4	742457	744289	300	0.00442335	0.00199147	0.141371	30.8967	11.7167	12.4967	1.48901e-40	2
Supercontig_1.40	102701	104099	168	0.0047191	0.0040858	0.107862	23.545	15.5397	19.1799	2.90569e-24	2
Supercontig_1.40	118203	119298	136	0.123431	0.00648448	0.00985958	14.2262	12.8512	19.9226	1.38107e-12	2
Supercontig_1.40	139856	141798	299	0.00328299	0.0031941	0.137269	25.4682	13.612	14.107	9.5288e-38	2
Supercontig_1.40	168137	169930	339	0.104802	0.00251437	0.00463734	17.4124	15.7288	23.7571	5.27654e-56	2
Supercontig_1.40	282313	284015	396	0.00355797	0.00334545	0.11508	24.1313	17.3611	18.5202	6.08918e-22	2
Supercontig_1.41	144153	145251	69	0.111851	0.00284495	0.00493692	10.8841	10.1884	26.4203	5.23947e-10	2
Supercontig_1.42	50993	52290	223	0.00374181	0.00361604	0.110449	35.6333	12.675	13.2792	6.88732e-32	2
Supercontig_1.42	154913	155907	184	0.108018	0.00486224	0.0148448	18.4717	11.6415	20.9717	2.57321e-18	2
Supercontig_1.42	195511	196603	160	0.00498902	0.00310921	0.104399	28.6343	14.7029	20.5257	4.2891e-31	2
Supercontig_1.44	61258	63008	162	0.128307	0.00238854	0.0358412	17.0309	7.75309	20.8395	1.2408e-10	2
Supercontig_1.44	166730	169722	473	0.00839054	0.00349396	0.196341	16.63	14.5222	21.0296	3.00659e-59	2
Supercontig_1.44	221671	223010	267	0.107636	0.00493421	0.0107383	22.6583	13.1223	16.0791	2.73063e-17	2
Supercontig_1.44	268139	269129	40	0.130526	0	0.00516796	7.30769	4.96923	11.9077	4.02236e-24	2
Supercontig_1.45	197782	199373	266	0.114228	0.00692042	0.00725238	18.1846	14.547	16.1946	2.2086e-23	2
Supercontig_1.453	20	1309	161	0.144566	0.00230681	0.00469368	12.4596	10.7702	25.1429	1.27411e-14	2
Supercontig_1.46	78197	80787	384	0.00815186	0.00532009	0.462833	22.362	14.6849	15.1693	1.05945e-51	2
Supercontig_1.46	87997	90285	344	0.00374053	0.00371176	0.19961	31.8634	22.7122	25.3401	1.04669e-60	2
Supercontig_1.47	242744	245344	357	0.00310792	0.00230636	0.12037	26.1373	14.5742	16.0336	1.59246e-43	2
Supercontig_1.49	17263	18417	141	0.105956	0.00322754	0.00596734	20.396	12.4765	21.3691	2.3581e-23	2
Supercontig_1.49	66838	67929	142	0.00313562	0.00288809	0.138046	26.9507	9.75352	21.1197	3.84077e-22	2
Supercontig_1.49	90244	91231	147	0.109608	0.00164339	0.00457274	20.1088	16.5578	23.8027	2.70244e-29	2
Supercontig_1.49	144317	144961	115	0.128571	0.00186393	0.0025663	13.3913	9.33043	20.3304	5.38026e-25	2
Supercontig_1.49	203405	204588	189	0.0035456	0.000849257	0.105895	33.7368	11.2679	13.1483	1.0169e-20	2
Supercontig_1.5	289859	290641	81	0.00560748	0.00450958	0.109673	26.4198	10.9506	16.2099	7.83315e-10	2
Supercontig_1.5	319679	321196	136	0.00430528	0.00320342	0.289623	18.7868	13.7721	15.5882	7.85228e-33	2
Supercontig_1.5	580077	581976	339	0.311008	0.0037029	0.00621118	22.9912	13.5428	18.9971	6.65741e-104	2
Supercontig_1.50	4913	7291	407	0.135457	0.00363694	0.008983	24.1425	15.5381	22.9754	1.27052e-39	2
Supercontig_1.50	116845	120241	607	0.0061733	0.00421627	0.234811	21.883	13.285	16.4596	1.19004e-51	2
Supercontig_1.51	158907	159888	146	0.1254	0.00445633	0.00744119	12.8356	7.68493	28.5342	3.32799e-09	2
Supercontig_1.52	77363	79347	308	0.00600561	0.00288475	0.141191	24.3279	22.5097	24.2143	3.25569e-37	2
Supercontig_1.52	102009	103170	169	0.00420433	0.00240288	0.103513	24.9058	13.0733	14.0105	7.82208e-13	2
Supercontig_1.53	200870	202850	333	0.378692	0.00281186	0.00698455	15.2492	11.7477	22.3574	3.28379e-42	2
Supercontig_1.55	65300	67293	279	0.00400724	0.00378788	0.149155	27.7276	17.0323	17.8065	3.73322e-32	2
Supercontig_1.55	128122	129858	359	0.0043364	0.0034464	0.103685	19.8177	14.3568	17.4557	3.9638e-23	2
Supercontig_1.55	154470	156168	235	0.00500469	0.00312945	0.117911	27.2085	14.9574	15.1574	2.29256e-38	2
Supercontig_1.55	170175	171204	124	0.00466299	0.00107411	0.117271	34.438	13.5912	13.6934	3.23339e-20	2
Supercontig_1.55	177871	179149	198	0.106247	0.00278763	0.00347766	19.7652	17.1565	25.0043	1.69856e-24	2
Supercontig_1.55	208712	209706	172	0.107983	0.00221976	0.00373444	10.6225	8.83333	11.8137	1.11285e-28	2
Supercontig_1.56	18984	20951	353	0.0126364	0.00395257	0.145067	29.5921	22.2181	22.8867	4.14817e-17	2
Supercontig_1.56	58362	60257	351	0.131482	0.0042051	0.00464775	25.547	21.0028	23.2934	3.09269e-52	2
Supercontig_1.56	68198	68761	14	0.188976	0	0.00862069	9.07143	7.78571	16.5714	1.37286e-08	2
Supercontig_1.56	100957	104803	423	0.00357206	0.00307654	0.477502	40.3712	19.2104	21.1206	5.55946e-93	2
Supercontig_1.57	113353	114344	163	0.123378	0.0136778	0.0663321	24.232	13.567	23.6237	1.73415e-11	2
Supercontig_1.57	156335	157821	301	0.0659341	0.0042153	0.10759	26.5184	18.9202	22.0675	3.81072e-15	2
Supercontig_1.57	163138	164836	149	0.0684815	0.004662	0.124776	15.7785	14.396	15.0067	5.91522e-10	2
Supercontig_1.58	84393	86390	314	0.093009	0.00288184	0.179665	20.8185	17.6815	18.4172	3.47836e-26	2
Supercontig_1.6	246926	247813	178	0.110105	0.000898473	0.00423729	16.1236	12.5056	22.5393	7.15e-25	2
Supercontig_1.6	357118	358898	213	0.00568828	0.00391684	0.108373	26.2949	14.1838	16.1282	4.63423e-14	2
Supercontig_1.6	480980	482449	181	0.106005	0.003822	0.0038228	25.5	19.0781	23.1615	6.66771e-31	2
Supercontig_1.60	11952	12930	102	0.116292	0.0038432	0.00598007	17.0294	12.7549	29.5098	5.9238e-15	2
Supercontig_1.60	242933	244230	97	0.0981087	0.00569801	0.120879	23.5	13	13.4815	1.4555e-16	2
Supercontig_1.61	39198	40174	90	0.104767	0.00196464	0.00452899	16.1071	13.6339	19.7143	1.89166e-16	2
Supercontig_1.61	143689	144167	95	0.00452635	0.00388853	0.104292	32.5579	16.2421	24.5263	1.64012e-08	2
Supercontig_1.61	202248	203585	182	0.00350663	0.00262605	0.105918	32.4703	9.42574	16.3119	2.79329e-39	2
Supercontig_1.61	229557	231256	205	0.116606	0.00436681	0.00538648	10.6282	9.78632	15.8675	4.72543e-24	2
Supercontig_1.62	51774	52861	109	0.00301659	0.00172265	0.108639	27.1721	9.51639	18.7869	1.98174e-16	2
Supercontig_1.63	9587	10580	179	0.14997	0.00482315	0.0157453	18.8492	13.8994	15.9665	8.44472e-17	2
Supercontig_1.63	216965	219052	422	0.00343738	0.00251689	0.147038	25.5071	17.8886	23.2393	2.33808e-38	2
Supercontig_1.64	106990	108384	224	0.00454228	0.00320513	0.110777	22.988	15.0361	21.3896	1.73582e-28	2
Supercontig_1.65	63494	65590	296	0.0171535	0.00797024	0.193158	34.4662	12.7162	17.5777	4.08397e-06	2
Supercontig_1.65	117912	120007	333	0.00335329	0.00278067	0.138409	25.0751	17.2793	17.7477	8.3566e-35	2
Supercontig_1.65	144014	146009	363	0.132075	0.00251789	0.00655814	21.6088	20.7879	23.5234	2.82417e-18	2
Supercontig_1.67	33	1131	248	0.116803	0.00202429	0.00966378	23.4096	14.583	18.3284	4.00921e-21	2
Supercontig_1.67	142456	144326	255	0.12448	0.00288363	0.00765536	25.4549	19.0392	26.1255	7.03767e-39	2
Supercontig_1.67	173539	173943	19	0.0011655	0	0.150538	45.1579	4.73684	4.89474	0.00158219	2
Supercontig_1.68	45679	47576	198	0.0118654	0.0073193	0.127602	25.9646	16.5606	20.3838	1.49922e-21	2
Supercontig_1.68	191827	193314	143	0.113673	0.000731529	0.00263653	11.2877	6.24201	12.1233	2.09188e-15	2
Supercontig_1.69	12545	15039	304	0.0360024	0.00550206	0.175985	22.0197	14.3487	23.5329	1.55808e-44	2
Supercontig_1.69	209778	210738	241	0.114806	0.00266312	0.00384123	15.6654	11.4221	26.7262	1.82652e-11	2
Supercontig_1.69	227235	228217	75	0.175913	0.00327332	0.0144	7.46465	6.17172	12.6263	8.52938e-27	2
Supercontig_1.7	385978	388434	358	0.133333	0.00345523	0.0302929	22.5419	19.4022	24.9888	4.69365e-41	2
Supercontig_1.71	58206	59295	164	0.00782099	0.00237812	0.108108	25.153	9.19126	11.5246	7.55186e-19	2
Supercontig_1.74	43707	44705	163	0.1135	0.00128617	0.00280233	19.4049	19.0798	28.4601	8.73344e-28	2
Supercontig_1.75	146819	148598	258	0.00428367	0.00332779	0.161729	32.5736	16.3062	19.1008	5.56263e-23	2
Supercontig_1.76	54376	55864	300	0.108316	0.00301399	0.0059321	16.071	14.3364	24.4537	4.15694e-28	2
Supercontig_1.76	163226	165481	195	0.160757	0.00158932	0.00498557	19.5231	16.1333	19.5436	2.19255e-59	2
Supercontig_1.76	168366	170260	351	0.00902827	0.0058132	0.133578	23.9829	22.0541	28.6866	9.38257e-10	2
Supercontig_1.78	78973	80271	131	0.104928	0.000681199	0.00230871	11.5772	9.85235	20.349	1.29915e-20	2
Supercontig_1.8	205194	206989	330	0.103072	0.00270677	0.00324797	31.9576	20.1515	24.2576	2.24473e-41	2
Supercontig_1.8	309852	311726	201	0.0272691	0.016835	0.137101	24.995	8.86567	19.0149	1.63554e-05	2
Supercontig_1.8	423060	424816	356	0.00554929	0.00440762	0.108356	29.8652	15.9326	20.5056	2.42368e-13	2
Supercontig_1.8	550452	553558	327	0.00576655	0.00521424	0.572312	30.7584	13.4893	18.2905	1.24277e-67	2
Supercontig_1.8	580309	582086	158	0.0113605	0.00948592	0.115493	20.05	18.1556	19.7222	1.34352e-12	2
Supercontig_1.80	16733	19590	521	0.108826	0.0035827	0.0681001	22.8047	21.3923	24.3577	4.96507e-21	2
Supercontig_1.81	1665	3558	286	0.11804	0.00157622	0.00284996	19.9056	15.528	20.8566	1.11924e-47	2
Supercontig_1.82	38324	38889	37	0.121076	0.00333333	0.0380165	6.75758	4.54545	9.16667	0.000189482	2
Supercontig_1.82	98617	100707	352	0.00557353	0.00364964	0.114021	31.6023	14.7898	19.9574	3.46246e-101	2
Supercontig_1.84	81894	83523	199	0.0102541	0.00531658	0.133552	28.6579	9.07456	14.6798	1.84255e-36	2
Supercontig_1.84	161033	162057	170	0.120657	0.00337942	0.00916758	19.1392	16.7784	28.1134	5.46e-09	2
Supercontig_1.85	119633	121925	381	0.179616	0.00288046	0.00339451	17.769	16.4016	24.7428	5.39472e-75	2
Supercontig_1.86	159334	161423	426	0.0176852	0.00359987	0.142612	28.2723	21.5188	28.7723	3.3705e-19	2
Supercontig_1.87	27381	28464	157	0.00227402	0.000922509	0.104596	30.1543	12.3886	15.7886	1.32013e-17	2
Supercontig_1.87	74967	76065	181	0.106763	0.00462185	0.00470219	20.804	11.9598	19.2362	7.25635e-19	2
Supercontig_1.88	25878	26974	162	0.0125494	0.0110742	0.120863	31.2742	14.5645	18.1935	3.07169e-07	2
Supercontig_1.9	22261	24058	350	0.126997	0.0139353	0.0213659	20.3829	15.3771	22.4657	2.4406e-22	2
Supercontig_1.9	198585	199782	192	0.115801	0.00365785	0.0306816	20.7981	16.6854	21.4225	1.15999e-26	2
Supercontig_1.9	427599	429272	198	0.113819	0.00328347	0.00381337	17.6132	12.9292	21.0283	4.62851e-38	2
Supercontig_1.9	434812	436811	188	0.120843	0.00266667	0.00353165	16.1543	15.9574	19.5798	5.1658e-14	2
Supercontig_1.90	111496	113692	302	0.13445	0.00269119	0.0245222	15.8113	14.7649	28.7616	5.20889e-17	2
Supercontig_1.91	68928	70820	68	0.00406174	0.00234192	0.205411	18.1029	12.5588	14.6765	1.40047e-22	2
Supercontig_1.91	104489	105292	125	0.112528	0.00339559	0.00480769	15.7914	12.7122	20.9496	2.70956e-14	2
Supercontig_1.91	152478	154374	395	0.00468709	0.00202361	0.429276	29.1671	15.0127	20.5291	8.26684e-88	2
Supercontig_1.92	126871	128168	155	0.00936693	0	0.419023	19.9742	9.63871	10.0387	8.13837e-33	2
Supercontig_1.92	135387	139285	623	0.0873095	0.00412564	0.152699	24.1204	17.1188	25.3018	2.95918e-44	2
Supercontig_1.92	145697	147545	277	0.103723	0.00286875	0.025004	32.5776	15.1011	22.6679	1.09539e-19	2
Supercontig_1.93	93829	95025	162	0.00512666	0.00386527	0.143689	34.7225	9.48168	14.3927	3.80767e-22	2
Supercontig_1.93	147634	148294	67	0.00419527	0.00212314	0.126378	39.1343	14.0597	17.597	7.84015e-07	2
Supercontig_1.94	3607	4587	228	0.00895959	0.0030349	0.126526	14.4683	13.9471	16.6852	1.71759e-24	2
Supercontig_1.94	12202	14076	264	0.15071	0.00282436	0.00306324	26.6667	21.4583	38.3333	2.93005e-26	2
Supercontig_1.94	26913	27993	74	0.111717	0	0.00347021	16.6818	4.60227	19.6477	1.10616e-17	2
Supercontig_1.94	146345	148181	387	0.0245634	0.00500663	0.162512	27.6667	17.5478	18.5556	6.97204e-17	2
Supercontig_1.95	142993	143357	18	0.372093	0	0.0021978	4.77778	4.55556	25.2778	0.000390076	2
Supercontig_1.96	16100	19400	385	0.00658256	0.0065445	0.159774	23.6753	13.8909	17.0208	2.52481e-45	2
Supercontig_1.97	297	1296	211	0.16442	0.0023948	0.00342309	21.0995	13.8531	20.7678	5.62317e-30	2
Supercontig_1.97	55069	56359	237	0.00372967	0.00322997	0.107079	25.7808	11.9077	23.6346	2.89591e-27	2
Supercontig_1.97	116935	118123	209	0.11352	0.00216606	0.00419757	22.9593	18.8009	32.3394	3.11723e-32	2
Supercontig_1.97	143261	145258	349	0.00700095	0.00433039	0.189546	30.2865	17.8653	18.0344	1.53463e-15	2
Supercontig_1.98	158	1157	146	0.137627	0.00367478	0.00516885	31.8014	14.911	19.8767	1.6217e-26	2
Supercontig_1.98	5060	6456	262	0.112285	0.00488878	0.00858369	22.4355	14.2544	14.6132	1.72178e-29	2
Supercontig_1.98	49623	50672	167	0.00309981	0.001924	0.103339	27.1854	11.6798	15.9831	1.37112e-24	2
Supercontig_1.98	145874	147621	392	0.144875	0.00291086	0.0044186	21.852	21.0332	21.9388	9.93723e-49	2
Supercontig_1.99	17534	18838	236	0.124516	0.00137221	0.00361337	15.8467	11.1686	16.9655	5.72058e-24	2
Supercontig_1.99	83433	84070	168	0.104501	0.00348519	0.0410256	34.9167	23.9107	25.5357	1.28619e-20	2
Supercontig_1.1	45473	47355	225	0.0074565	0.00383982	0.116266	21.4578	16.2044	15.52	2.81933e-25	2
Supercontig_1.1	119615	122206	414	0.0561987	0.00682023	0.10986	20.7874	18.1565	15.972	1.08583e-09	2
Supercontig_1.1	409649	411843	447	0.00803992	0.00342531	0.124941	24.2081	23.5123	19.1051	6.65945e-41	2
Supercontig_1.1	575141	576207	171	0.00804529	0.00582615	0.106353	39.2515	25.0936	16.6608	1.27267e-08	2
Supercontig_1.1	655894	657082	245	0.00648974	0.00303721	0.104997	33.5759	20.4981	17.677	1.33192e-19	2
Supercontig_1.1	878864	880596	299	0.00438137	0.00347423	0.141919	35.1137	17.3278	14.2575	2.49855e-17	2
Supercontig_1.1	1202529	1204121	210	0.00687605	0.00529437	0.110865	21.9633	19.2735	16.6041	1.78789e-15	2
Supercontig_1.1	1243836	1244818	101	0.00330201	0.00178891	0.108567	31.75	18.0323	9.50806	1.34881e-10	2
Supercontig_1.10	11671	14216	461	0.0052078	0.00361416	0.380793	21.243	17.4056	16.1952	2.9042e-98	2
Supercontig_1.100	48225	49715	251	0.00797297	0.00678733	0.111622	29.4821	19.3705	18.2032	1.43116e-21	2
Supercontig_1.104	151992	154190	311	0.00763729	0.00426274	0.224333	26.5241	16.5949	9.6463	1.37001e-49	2
Supercontig_1.105	728	2227	216	0.00378489	0.00233209	0.168398	29.3565	19.8519	10.6944	1.51875e-15	2
Supercontig_1.105	67544	68837	240	0.0113455	0.00332889	0.109862	22.0352	17.6016	13.9023	4.1121e-46	2
Supercontig_1.105	88897	90506	208	0.0517516	0.00306243	0.227939	24.1538	20.4087	13.4567	8.0578e-30	2
Supercontig_1.107	30854	33151	353	0.00732561	0.00409142	0.327745	25.9093	20.0793	18.4193	1.10721e-41	2
Supercontig_1.109	93982	96035	306	0.00611477	0.00341964	0.221734	27.7908	13.3791	8.93137	1.81426e-36	2
Supercontig_1.11	20739	21918	199	0.00361446	0.00247797	0.206294	25.0251	18.2513	11.4975	2.72931e-55	2
Supercontig_1.11	273466	275054	284	0.00496278	0.00486192	0.11301	28.4167	16.4808	12.5641	8.0626e-23	2
Supercontig_1.11	325832	327428	275	0.0057238	0.00256052	0.120161	32.9075	14.7123	12.7397	5.1153e-31	2
Supercontig_1.111	129506	131404	280	0.00512698	0.00246448	0.113888	29.9536	24.6357	16.15	1.3291e-25	2
Supercontig_1.114	76263	78159	281	0.00300639	0.00290698	0.132708	28.4093	15.9146	15.1779	2.73077e-17	2
Supercontig_1.116	62835	64208	273	0.144305	0.0135206	0.0405931	26.0183	20.8608	19.7619	3.82946e-18	2
Supercontig_1.118	41303	43191	274	0.00388617	0.00167329	0.112742	29.1131	17.4489	15.6679	1.25247e-19	2
Supercontig_1.12	220961	221957	165	0.00385533	0.002917	0.108492	24.1018	16.6858	12.7655	1.0188e-42	2
Supercontig_1.12	314017	315858	222	0.00434589	0.00365666	0.291802	40.4234	23.4054	15.2207	8.64176e-11	2
Supercontig_1.12	400341	402313	245	0.00329193	0.00302281	0.129032	27.2776	14.8531	11.7673	3.94445e-36	2
Supercontig_1.120	60546	61537	185	0.00762791	0.00104457	0.109304	24.2117	12.9369	11.9099	5.20357e-21	2
Supercontig_1.122	29269	30446	109	0.0049132	0.0042333	0.117647	24.0394	16.7402	15.5276	3.20859e-35	2
Supercontig_1.125	83644	85240	242	0.00345162	0.00341621	0.158779	38.3099	21.7727	16.2397	3.78031e-37	2
Supercontig_1.127	29139	29559	63	0.00518583	0.00252313	0.104425	36.7302	18.873	8.96825	1.7166e-12	2
Supercontig_1.13	33780	34082	16	0.00242718	0	0.216495	25.75	9.3125	6.0625	1.20676e-07	2
Supercontig_1.13	52116	53707	246	0.00847874	0.00364903	0.598284	33.0813	24.5081	15.1585	3.56724e-49	2
Supercontig_1.13	153410	155206	264	0.00345096	0.00326065	0.118549	32.0821	17.525	12.1107	7.88463e-34	2
Supercontig_1.13	275433	276727	237	0.0105422	0.00562728	0.106736	14.0084	12.7468	12.2152	3.10622e-43	2
Supercontig_1.13	438786	440551	220	0.00486436	0.00311102	0.103257	24.2955	23.3773	20.5136	2.50868e-16	2
Supercontig_1.130	27926	28396	89	0.00326619	0.00309917	0.251894	20.6404	10.8764	5.93258	8.03929e-35	2
Supercontig_1.131	25985	26972	102	0.00605245	0.00358423	0.11308	29.1569	16.4118	11.6176	1.0809e-17	2
Supercontig_1.132	55617	56336	46	0.00598527	0.00165289	0.107639	47.2174	26.3043	6.26087	4.8433e-09	2
Supercontig_1.135	320	1506	103	0.00423251	0.00266099	0.156934	28.127	14.9127	8.69841	8.68489e-23	2
Supercontig_1.135	43852	46043	271	0.123938	0.00447427	0.186654	19.1144	18.1439	11.7232	2.02944e-23	2
Supercontig_1.137	33878	35974	239	0.00345901	0.00231965	0.285714	24.1925	18.0377	17.6904	6.84003e-38	2
Supercontig_1.139	34893	35990	166	0.00251314	0.0022089	0.104584	23.6595	17.1297	12.1459	4.56644e-20	2
Supercontig_1.14	5438	6532	89	0.109961	0.00225904	0.00260643	14.0545	12.0727	10.4636	1.04326e-13	2
Supercontig_1.14	15934	18829	384	0.0266579	0.00447427	0.151638	23.6406	19.7891	18.0495	9.10472e-34	2
Supercontig_1.14	31733	33719	375	0.0197562	0.0038289	0.210424	31.72	24.376	12.3813	1.23085e-27	2
Supercontig_1.14	149465	150262	75	0.00545171	0.00464396	0.14897	29.1818	14.6818	7.17045	1.7177e-07	2
Supercontig_1.14	193682	194774	103	0.00275413	0.00170648	0.135635	38.7767	17.068	15.7476	1.66124e-20	2
Supercontig_1.14	292429	294518	365	0.00360794	0.00345161	0.220694	22.7808	19.8438	14.1397	1.43664e-34	2
Supercontig_1.14	329335	331226	217	0.00760511	0.00305421	0.112949	32.1152	18.106	14.7696	2.82221e-33	2
Supercontig_1.141	22050	24143	362	0.00966671	0.00265346	0.210466	19.1464	15.616	12.0884	9.34969e-79	2
Supercontig_1.142	25146	26527	266	0.0064902	0.00528379	0.109689	27.3798	20.4425	18.2334	1.91577e-13	2
Supercontig_1.142	54772	57020	226	0.00532117	0.00411692	0.301008	23.2832	10.7478	10.5398	2.35566e-22	2
Supercontig_1.143	70740	72612	313	0.0032066	0.00302987	0.137371	27.8978	22.1438	17.3035	5.88584e-16	2
Supercontig_1.144	53801	55566	90	0.0394052	0.00470312	0.236339	29.8889	18.9	8.13333	4.0982e-10	2
Supercontig_1.145	66961	69371	292	0.00361845	0.00192226	0.171852	34.0719	16.0342	15.9623	2.77387e-28	2
Supercontig_1.146	49827	51815	123	0.188343	0.00262743	0.107591	16.878	15.4715	12.3171	6.77625e-09	2
Supercontig_1.148	1429	3923	317	0.00873954	0.00608744	0.511993	25.6278	17.1009	14.4669	4.1262e-47	2
Supercontig_1.15	42540	44217	236	0.00261991	0.0024368	0.106075	21.0254	13.911	13.4619	2.34908e-35	2
Supercontig_1.15	77433	78529	208	0.00380506	0.00345102	0.288889	32.851	18.1106	14.4952	2.37424e-28	2
Supercontig_1.15	209544	211039	119	0.00353982	0.00262467	0.131034	23.7395	9.60504	8.52941	2.90846e-26	2
Supercontig_1.15	414995	415989	133	0.00408677	0.0023753	0.105817	21.9379	17.4207	12.4483	1.27121e-26	2
Supercontig_1.150	41681	42873	175	0.00574506	0.00245207	0.109471	31.8286	25.6343	13.9371	2.12215e-19	2
Supercontig_1.152	28263	29348	141	0.0225564	0.00420757	0.119597	21.695	15.1702	11.9787	8.18942e-21	2
Supercontig_1.156	21875	23971	194	0.00885361	0.00493938	0.13712	33.768	11.4794	8.98454	1.60297e-14	2
Supercontig_1.159	34273	36563	280	0.104306	0.003946	0.0643288	22.975	17.1964	15.3786	2.81948e-14	2
Supercontig_1.159	37575	38759	76	0.00364964	0.0035461	0.107438	43.9753	13.9259	8.96296	2.11938e-18	2
Supercontig_1.159	40276	41767	175	0.00620651	0.00565813	0.109581	26.3218	16.6238	8.9901	1.79264e-20	2
Supercontig_1.16	84080	85360	191	0.0029427	0.00134138	0.14587	30.2461	15.6126	11.9162	1.37661e-29	2
Supercontig_1.16	326639	328169	213	0.00367803	0.00326442	0.448593	33.1878	17.2582	8.67606	2.1856e-21	2
Supercontig_1.16	393031	394197	111	0.00518327	0.00294737	0.13494	20.6183	18.1298	6.33588	4.16463e-07	2
Supercontig_1.16	404350	405640	216	0.00339038	0.00328084	0.108627	26.8139	19.7922	13.7489	3.25539e-11	2
Supercontig_1.16	428046	429060	93	0.00392157	0.00334728	0.109462	27.4194	12.8495	5.7957	6.09954e-13	2
Supercontig_1.160	27340	28153	166	0.0405603	0.00622747	0.109517	20.6446	18.3795	15.9518	4.41599e-13	2
Supercontig_1.167	16911	18615	300	0.111303	0.00355812	0.00808875	23.18	19.6733	14.4233	5.55395e-16	2
Supercontig_1.169	45252	46227	163	0.00307828	0.00221239	0.119258	24.7174	19.6522	17.8641	2.7109e-34	2
Supercontig_1.169	46332	47822	231	0.00362209	0.00351108	0.168069	28.684	19.7273	17.4892	2.04779e-40	2
Supercontig_1.17	191862	193856	201	0.00349817	0.00253515	0.114024	31.2886	21.5871	16.3184	3.71279e-42	2
Supercontig_1.17	301157	302142	41	0.00673077	0.00421348	0.119891	25.3659	17.3659	8.95122	9.46042e-11	2
Supercontig_1.17	410354	412150	275	0.00377675	0.00366384	0.366191	25.9964	15.88	8.92727	1.21373e-56	2
Supercontig_1.173	37481	38335	128	0.00321262	0.00166574	0.101711	26.75	14.0703	8.21875	9.18838e-15	2
Supercontig_1.174	46609	47598	131	0.00378993	0.00213129	0.107521	23.987	15.2338	11.0519	1.97199e-14	2
Supercontig_1.175	50949	52545	277	0.00347222	0.00214454	0.112629	33.4452	15.0419	14.4065	1.70672e-30	2
Supercontig_1.18	129738	131410	237	0.00408614	0.00275758	0.122685	35.2335	15.5214	8.40467	7.41718e-17	2
Supercontig_1.18	197747	199545	129	0.00334534	0.00143198	0.199539	30.124	16.2403	13.4419	1.42789e-19	2
Supercontig_1.18	362472	366571	578	0.227095	0.00351265	0.0247306	18.5813	17.2388	16.8599	2.18193e-102	2
Supercontig_1.18	402485	404494	335	0.00374136	0.00311187	0.179814	36.7015	19.1851	15.4388	2.31273e-95	2
Supercontig_1.180	40957	42250	62	0.00412712	0.00381194	0.135889	39.0806	12.6935	4.62903	1.41768e-05	2
Supercontig_1.19	61719	62366	175	0.109828	0.00485751	0.0167763	20.2914	17.6457	17.3714	6.52444e-36	2
Supercontig_1.19	201036	202685	171	0.00346084	0.00226886	0.128437	32.1053	20.6199	16.1637	6.00882e-41	2
Supercontig_1.19	279612	280651	158	0.00330124	0.00267698	0.113099	23.0063	21.2785	8.84177	8.74005e-19	2
Supercontig_1.19	333783	335356	235	0.0106898	0.00393529	0.124464	19.5968	18.0791	11.0514	2.58721e-15	2
Supercontig_1.19	361759	363754	216	0.00347126	0.00174216	0.214745	33.3426	15.9444	13.6898	3.59759e-34	2
Supercontig_1.19	399295	399960	99	0.00234412	0.00195376	0.110218	43.0909	31.0202	8.79798	3.90436e-22	2
Supercontig_1.198	24290	25688	151	0.120994	0.00747967	0.0131291	19.4128	17.8779	13.2849	2.32393e-16	2
Supercontig_1.2	33190	35378	233	0.011572	0.00588512	0.175961	28.5579	18.2318	11.3906	7.42002e-37	2
Supercontig_1.2	426207	428827	379	0.00452837	0.00344037	0.328937	30.8813	16.1055	13.0026	7.2387e-59	2
Supercontig_1.2	521086	524782	349	0.00719258	0.00624419	0.242807	24.6991	21.5673	14.7393	8.90649e-22	2
Supercontig_1.2	582921	583356	93	0.00505221	0.0039801	0.107807	31.9247	21.6129	8.67742	1.39333e-44	2
Supercontig_1.2	623721	624720	123	0.00457666	0.00419727	0.104984	17.7642	15.4959	7.66667	1.86835e-06	2
Supercontig_1.2	883385	884483	156	0.0135558	0.00463535	0.185808	24.5897	20.7436	17.5256	1.03848e-18	2
Supercontig_1.20	65315	66219	110	0.0159236	0.0032175	0.326938	25.6909	14.1273	11.8455	2.98683e-30	2
Supercontig_1.20	159797	160995	192	0.00332165	0.00250752	0.106514	25.6825	18.9005	17.7536	6.78042e-15	2
Supercontig_1.20	320883	322875	247	0.00886947	0.00296128	0.151641	30.583	17.7733	16.5263	7.8775e-23	2
Supercontig_1.204	17991	20575	332	0.00495356	0.00421882	0.17009	29.1867	21.4187	16.7169	3.48298e-67	2
Supercontig_1.209	1865	2968	193	0.00300501	0.00252845	0.108805	29.5074	27.2759	16.6158	1.33791e-06	2
Supercontig_1.22	114571	115960	225	0.00379538	0.00316206	0.146637	26.9333	16.8667	12.0933	3.87609e-66	2
Supercontig_1.22	378172	379191	70	0.00672468	0.00268528	0.121429	16.2051	11.9359	2.69231	5.34627e-08	2
Supercontig_1.23	35087	36545	128	0.00403327	0.00240577	0.123377	27.1712	17.0822	10.5479	2.92552e-13	2
Supercontig_1.23	48603	49447	77	0.00344828	0.00312744	0.104188	22.5556	14.2111	10.8778	6.14514e-19	2
Supercontig_1.23	97434	98624	192	0.00411849	0.00181061	0.115215	30.4976	26.6812	14.256	1.89483e-17	2
Supercontig_1.23	184386	186380	310	0.0039509	0.00346021	0.175849	22.8613	20.5097	19.8484	6.83678e-27	2
Supercontig_1.23	250930	252727	161	0.0036308	0.00183908	0.431978	32.5031	13.5093	13.2857	2.78359e-30	2
Supercontig_1.23	332459	333431	141	0.0146048	0.0134745	0.116876	21.6894	12.9068	11.8509	7.6605e-15	2
Supercontig_1.24	121691	122753	132	0.00457501	0.00314961	0.280635	31.4621	14.4318	10.0152	2.66626e-22	2
Supercontig_1.24	173016	174293	111	0.0127011	0.00216294	0.107388	35.7879	10.5076	9.94697	2.31625e-07	2
Supercontig_1.24	199908	201005	157	0.00307787	0.00205098	0.107043	37.1314	19.5029	14.36	5.9063e-14	2
Supercontig_1.25	153845	154938	129	0.00375059	0.00375	0.108924	33.0698	12.4031	11.814	8.77217e-08	2
Supercontig_1.25	226293	227589	161	0.0119605	0.00369762	0.106089	22.4912	14.2339	12.2924	2.06922e-12	2
Supercontig_1.25	312183	313475	90	0.0034823	0.00201207	0.12028	38.2889	16.5667	7.94444	4.92191e-13	2
Supercontig_1.26	18709	19793	212	0.00341763	0.00301694	0.112543	30.9958	18.2585	9.86441	6.68008e-41	2
Supercontig_1.26	147556	149052	163	0.0041543	0.00311005	0.109907	26.1917	21.658	13.3886	9.53821e-17	2
Supercontig_1.27	74462	76409	279	0.00679722	0.00188744	0.125027	22.147	20.8889	16.4265	2.46914e-36	2
Supercontig_1.27	199922	202301	287	0.00748535	0.00510825	0.144559	32.1185	28.6481	13.1603	2.05708e-32	2
Supercontig_1.27	365109	366981	308	0.00485313	0.00358423	0.23266	25.4221	17.211	12.5455	3.26542e-47	2
Supercontig_1.27	381983	384480	281	0.00587123	0.003156	0.312113	35.7616	15.7865	12.0747	5.30989e-62	2
Supercontig_1.28	31480	32788	210	0.00369117	0.00273088	0.112405	27.7863	17.2137	14.6752	1.7146e-16	2
Supercontig_1.28	84043	86619	433	0.187773	0.00129232	0.00336304	23.2702	17.8707	13.7344	3.50585e-116	2
Supercontig_1.28	352034	354460	357	0.00702143	0.00378947	0.325425	30.3193	19.958	11.6891	1.59796e-54	2
Supercontig_1.29	51407	52403	113	0.00409836	0.000740192	0.102002	28.0708	11.9558	9.28319	7.82565e-19	2
Supercontig_1.29	126228	127312	153	0.00443498	0.00276243	0.102919	34.1636	15.3576	7.89091	3.72707e-27	2
Supercontig_1.29	245424	247018	212	0.00881453	0.00491291	0.130435	23.2594	18.7364	8.85356	8.566e-09	2
Supercontig_1.29	252823	253821	156	0.00470746	0.00381862	0.115993	24.6464	11.5746	9.43094	4.05752e-14	2
Supercontig_1.3	114902	116518	177	0.110892	0.00541574	0.0057413	22.8757	17.7345	16.7288	4.78832e-27	2
Supercontig_1.3	154521	156654	198	0.00519552	0.00369997	0.228684	18.4697	15.0152	10.2475	2.72113e-71	2
Supercontig_1.3	158199	160192	304	0.0431109	0.00608931	0.356338	26.477	24.3092	16.6349	2.76115e-43	2
Supercontig_1.3	299496	302288	356	0.00539348	0.00394758	0.446241	34.3736	17.7893	14.9438	1.59429e-87	2
Supercontig_1.3	545613	547039	233	0.0038091	0.00350467	0.440257	38.309	18.3691	10.0215	2.99837e-86	2
Supercontig_1.3	565980	566976	115	0.00243375	0.00216294	0.104237	28.6667	10.7519	9.14729	4.10394e-09	2
Supercontig_1.3	575588	576778	135	0.00318591	0.00186625	0.107509	34.6494	20.8766	12.0195	2.88466e-10	2
Supercontig_1.3	659127	660216	137	0.00336289	0.00317839	0.105208	41.4051	15.9304	12.1519	2.68871e-10	2
Supercontig_1.3	691925	693223	218	0.00573549	0.0047043	0.108241	24.5975	18.5228	10.1203	5.28365e-06	2
Supercontig_1.3	877779	878774	177	0.0050813	0.00507614	0.106607	26.1702	22.0053	9.57979	1.959e-09	2
Supercontig_1.30	130024	132420	330	0.00744417	0.0065269	0.197672	19.5394	15.3212	15.1	5.94474e-99	2
Supercontig_1.31	103637	106532	256	0.00588489	0.00378979	0.342891	27.2148	15.4609	9.80859	9.30489e-64	2
Supercontig_1.31	258650	260605	268	0.0129669	0.00312392	0.123643	26.4739	21.5	15.8134	1.15777e-19	2
Supercontig_1.32	42706	43805	232	0.00791269	0.00406298	0.111391	27.8707	14.9734	12.0837	2.0919e-09	2
Supercontig_1.32	324711	326000	139	0.0050813	0.00150451	0.104155	30.559	12.3851	11.5093	8.1724e-16	2
Supercontig_1.33	165479	166469	202	0.00383142	0.00355872	0.112537	46.5149	20.8663	15.0446	6.43592e-15	2
Supercontig_1.34	91288	93187	314	0.00731822	0.00388134	0.117982	26.9809	22.9745	20.7038	1.3179e-25	2
Supercontig_1.34	109499	110483	231	0.00728845	0.00409091	0.109798	35.0433	19.0476	17.5844	1.20226e-13	2
Supercontig_1.34	142835	143135	45	0.003663	0.00232558	0.173697	30.3333	9.55556	8.95556	3.01807e-22	2
Supercontig_1.34	213910	215569	265	0.133287	0.00482833	0.0135057	14.4262	12.5101	11.6779	9.50314e-27	2
Supercontig_1.34	232313	233907	286	0.117177	0.00662651	0.00746269	18.8287	17.4126	16.8671	1.03846e-13	2
Supercontig_1.34	298103	300835	421	0.144862	0.00455554	0.102477	23.6936	20.3349	17.5463	9.18123e-19	2
Supercontig_1.35	77735	79125	181	0.00745829	0.00399069	0.118026	24.8537	14.6683	9.09268	6.02787e-09	2
Supercontig_1.35	91538	92529	66	0.00341297	0.00120482	0.110092	35.5152	12.5758	8.25758	3.69442e-06	2
Supercontig_1.35	96989	98829	353	0.00745218	0.00419599	0.154688	34.2125	20.9292	19.9433	8.70343e-35	2
Supercontig_1.35	288888	291170	311	0.00304706	0.00264869	0.249309	28.492	13.3537	10.4727	2.29755e-55	2
Supercontig_1.37	95768	97013	114	0.00321987	0.00297841	0.105458	19.0702	11.7807	9.48246	7.56536e-25	2
Supercontig_1.37	148100	148887	175	0.00711238	0.00469484	0.106053	28.12	19.4743	11.0457	2.30048e-16	2
Supercontig_1.37	150596	155191	528	0.00642274	0.00615595	0.217493	35.9754	19.3826	12.9053	2.13508e-63	2
Supercontig_1.37	220187	221562	111	0.031801	0.0132641	0.23031	28.6126	15.6216	7.54955	2.1044e-11	2
Supercontig_1.37	228280	229573	154	0.0136154	0.00796416	0.21953	26.7078	13.0455	8.84416	0.00461478	2
Supercontig_1.38	137709	139006	181	0.00599813	0.00303951	0.111881	26.0244	11.2341	9.1561	8.53347e-17	2
Supercontig_1.4	31094	31916	138	0.00318254	0.00168138	0.105102	20.6526	11.169	10.7653	5.68008e-25	2
Supercontig_1.4	400833	402824	276	0.00900366	0.00721877	0.146421	36.6196	18.0688	13.3623	9.3631e-13	2
Supercontig_1.4	553295	554389	169	0.00567537	0.00245356	0.107413	27.8211	15.0158	6.95789	5.03607e-06	2
Supercontig_1.4	670068	671460	159	0.00434513	0.00201478	0.131726	26.5549	16.3626	9.8022	4.85663e-11	2
Supercontig_1.40	104353	105572	188	0.0264591	0.00438596	0.14	27.3404	14.5532	8.7766	2.55698e-26	2
Supercontig_1.41	23041	24668	214	0.123549	0.00805802	0.0109076	22.4912	21.9646	21.5	4.68138e-27	2
Supercontig_1.41	232629	234219	205	0.0164161	0.00302419	0.129698	22.4711	17.6356	12.0622	2.29289e-12	2
Supercontig_1.42	9775	11273	150	0.00348368	0.00294118	0.10342	30.9886	17.3864	6.8125	5.16749e-05	2
Supercontig_1.42	45672	46650	57	0.1477	0.00123916	0.0030349	14.4912	14.1579	11.5614	1.50663e-14	2
Supercontig_1.42	223889	225174	115	0.00362521	0.00198807	0.105702	31.1826	17.4957	12.5043	9.28882e-13	2
Supercontig_1.42	246755	247975	174	0.00381825	0.00310559	0.104116	25.9307	17.5347	16.3564	2.2014e-21	2
Supercontig_1.42	270384	273764	507	0.007087	0.00456062	0.228785	24.213	17.7318	14.2249	1.1029e-89	2
Supercontig_1.43	97403	98399	84	0.00359195	0.00162866	0.103764	25.3091	16.7455	8.93636	1.06459e-27	2
Supercontig_1.44	2921	3761	118	0.00649351	0.00228728	0.117766	20.8814	18.5254	12.5932	1.87348e-34	2
Supercontig_1.44	71532	72728	180	0.00391326	0.00345921	0.104054	30.665	17.345	15.665	2.19033e-23	2
Supercontig_1.44	214225	217488	418	0.00783404	0.00229802	0.129277	38.1722	19.7799	13.5646	1.05621e-67	2
Supercontig_1.45	36488	37805	107	0.0179528	0.00603015	0.173913	29.6729	18.5981	13.3271	2.00495e-19	2
Supercontig_1.45	166948	167925	100	0.00461216	0.00125549	0.118252	20.9211	13.9737	13.6491	3.08924e-18	2
Supercontig_1.456	246	1109	147	0.00372353	0.003386	0.105594	29.2313	12.0544	9.72789	1.33055e-16	2
Supercontig_1.466	506	976	78	0.0249584	0.00255428	0.31105	38.5256	10.0385	9.39744	1.38295e-19	2
Supercontig_1.47	118531	121819	601	0.00639226	0.00526265	0.233419	27.8519	17.3894	14.9767	4.68583e-71	2
Supercontig_1.48	34431	35915	139	0.00528003	0.00227402	0.108007	38.1511	12.6547	7.72662	7.78384e-08	2
Supercontig_1.48	39933	41026	171	0.00218254	0.00217324	0.105349	26.5263	16.9526	16.1368	2.87812e-37	2
Supercontig_1.48	78459	79841	127	0.00315006	0.00178147	0.151964	27.4961	13.2598	10.622	5.05339e-30	2
Supercontig_1.49	117524	118548	117	0.00489438	0.00254176	0.102762	33.1795	23.5385	15.4701	7.39061e-18	2
Supercontig_1.5	24526	25538	69	0.119372	0.00359712	0.00611995	12.5658	10.9737	10.75	8.83796e-13	2
Supercontig_1.5	43893	45272	187	0.00279785	0.00257865	0.166153	22.9358	20.738	15.6096	3.78019e-34	2
Supercontig_1.5	126953	128142	79	0.00434901	0.00243605	0.108395	44.3253	19.7831	11.3373	1.80543e-33	2
Supercontig_1.5	277622	278782	213	0.0143599	0.00215343	0.102828	26.7593	17.1991	14.4074	2.55822e-18	2
Supercontig_1.5	464309	466003	304	0.00383916	0.00349706	0.10397	31.0282	19.721	17.6082	8.33683e-23	2
Supercontig_1.5	606421	608311	309	0.00330544	0.00298458	0.107834	31.3301	19.5178	16.5663	2.14499e-36	2
Supercontig_1.5	608517	609909	194	0.00491663	0.00339367	0.118056	24.1134	18.2268	16.3299	3.5093e-48	2
Supercontig_1.50	65223	66156	55	0.00247321	0.00211416	0.126214	22.0545	17.2	7.49091	1.67419e-06	2
Supercontig_1.50	86135	87222	99	0.119162	0.00397088	0.00481155	13.5772	12.2846	10.1382	7.8714e-21	2
Supercontig_1.50	88765	90713	284	0.00305002	0.00182191	0.172131	51.9507	15.4613	12.0282	3.56216e-41	2
Supercontig_1.50	208992	209983	174	0.00378137	0.00262352	0.107666	29.2362	11.4925	8.91457	1.30784e-10	2
Supercontig_1.51	75931	77525	138	0.0530035	0.00611765	0.125232	22.3421	13.9803	7.09211	2.62049e-15	2
Supercontig_1.52	105789	107877	409	0.10731	0.0071506	0.0480367	26.2559	21.872	17.5616	2.49233e-27	2
Supercontig_1.53	36638	39024	428	0.0033604	0.00308414	0.289791	41.7173	18.9393	12.771	9.08791e-50	2
Supercontig_1.53	106017	106998	65	0.0211618	0.00540541	0.112416	28.0233	10.7558	6.93023	2.72381e-07	2
Supercontig_1.54	41024	41949	23	0.00421941	0	0.137931	41.2174	10.3478	6.30435	0.000500978	2
Supercontig_1.56	98786	100697	175	0.00307111	0.00275735	0.209174	24.1886	18.6514	9.34286	2.30579e-25	2
Supercontig_1.56	237994	239455	95	0.0191476	0.00146735	0.114521	17.0421	14.3474	14.0632	1.70836e-08	2
Supercontig_1.57	81949	83948	339	0.121929	0.00416509	0.167837	16.4513	15.5811	13.0236	7.56041e-12	2
Supercontig_1.57	228334	230023	234	0.0893706	0.00766144	0.107665	33.8314	21.498	19.5961	3.63181e-13	2
Supercontig_1.57	245515	248123	280	0.0928061	0.0079377	0.112761	24.475	23.8464	20.2071	3.65151e-19	2
Supercontig_1.58	25624	27287	272	0.10014	0.0134816	0.167112	23.6801	21.8162	20.6581	2.46599e-19	2
Supercontig_1.58	124064	125155	61	0.0920245	0.00102249	0.291883	24.0492	16.0328	9.4918	1.63338e-12	2
Supercontig_1.58	156953	158150	268	0.100443	0.00443638	0.121478	18.0929	15.8942	14.2212	8.67644e-22	2
Supercontig_1.58	158254	158613	16	0.003125	0	0.261628	22.069	12.1379	5.93103	0.000130303	2
Supercontig_1.6	184745	186442	305	0.00715693	0.00295324	0.150778	31.6098	19.9836	14.5475	1.36775e-23	2
Supercontig_1.6	305242	307813	368	0.00699301	0.00533005	0.19682	25.6467	19.8832	14.8696	2.56353e-60	2
Supercontig_1.6	325017	328003	394	0.00808824	0.00244253	0.159405	34.5178	17.665	9.5533	2.01336e-49	2
Supercontig_1.6	367804	370174	325	0.117077	0.00306525	0.113889	25.3877	21.08	15.7508	1.98978e-34	2
Supercontig_1.61	161543	162887	186	0.00657757	0.00438084	0.113261	48.1307	17.206	12.4673	4.67147e-24	2
Supercontig_1.62	232886	237880	515	0.00972176	0.00367516	0.162015	23.1689	16.3786	15.3049	8.05375e-60	2
Supercontig_1.63	159557	162051	314	0.00753701	0.00203666	0.395736	23.6624	20.328	9.56051	3.41617e-39	2
Supercontig_1.63	210556	211949	191	0.0170341	0.00165198	0.116778	26.1257	19.0157	7.08377	2.35526e-26	2
Supercontig_1.64	28717	30610	304	0.00296736	0.0028838	0.135084	26.6053	19.3914	14.0263	7.19651e-53	2
Supercontig_1.66	189347	190845	169	0.00282486	0.0012474	0.122554	28.0952	12.7249	10.2751	2.96116e-21	2
Supercontig_1.66	190160	190940	134	0.00312175	0.00222321	0.121927	28.6866	16.7836	14.8731	1.7379e-24	2
Supercontig_1.67	117059	117841	135	0.0166624	0.00519076	0.106848	27.0903	26.7569	14.2986	2.02165e-14	2
Supercontig_1.67	192595	193890	91	0.00537057	0.0021645	0.10936	29.7128	14.7447	10.7979	3.12468e-06	2
Supercontig_1.68	72677	75258	571	0.00413784	0.002968	0.218806	25.8179	24.1926	17.4886	9.15327e-78	2
Supercontig_1.68	203254	204838	102	0.00360825	0.0031407	0.110652	19.0196	15.6078	11.8725	8.32763e-08	2
Supercontig_1.69	20103	21739	166	0.00316122	0.00255624	0.263536	28.5843	11.7831	10.9036	2.04396e-37	2
Supercontig_1.7	23800	25697	172	0.110786	0.00296345	0.0302198	14.8189	11.9567	10.0315	7.4526e-20	2
Supercontig_1.7	25700	28096	278	0.0203609	0.00830565	0.289287	21.7302	15.1583	10.6439	1.93869e-44	2
Supercontig_1.7	460796	462531	91	0.0034118	0.00115473	0.135478	32.2088	19.033	11.2747	5.65654e-11	2
Supercontig_1.7	508178	510061	302	0.00278481	0.00237869	0.14861	39.2384	13.9205	12.745	3.05457e-38	2
Supercontig_1.7	567816	569451	276	0.00496689	0.00434129	0.120033	28.4493	21.6993	13.221	6.14784e-07	2
Supercontig_1.70	52809	54987	313	0.00446058	0.00415988	0.242412	30.7987	17.6645	15.262	1.50057e-49	2
Supercontig_1.70	117241	119237	276	0.0804705	0.00160933	0.15876	27.1051	18.0109	9.69928	5.67238e-21	2
Supercontig_1.71	38724	41196	342	0.00588939	0.00287265	0.183234	31.7749	18.3216	10.3246	9.35846e-45	2
Supercontig_1.71	122006	122920	194	0.65089	0.00577409	0.0430368	14.4845	14.2835	10.6598	3.08127e-59	2
Supercontig_1.71	130616	131303	51	0.141234	0.00167785	0.00271739	12.0784	11.6863	7.21569	5.80406e-14	2
Supercontig_1.72	147667	148938	107	0.00605469	0.00397702	0.108271	40.6349	17.9603	15.8333	2.93671e-15	2
Supercontig_1.73	32819	34101	122	0.00478299	0.00475059	0.132221	46.2705	24.1557	12.7705	6.4024e-13	2
Supercontig_1.75	144319	145811	179	0.00389656	0.00178435	0.110703	29.7158	20.6474	11.4579	7.81585e-14	2
Supercontig_1.76	13874	13961	12	0.00211864	0	0.120805	39.3333	25.4167	12.4167	1.23039e-07	2
Supercontig_1.76	28635	30465	335	0.00818942	0.00398529	0.17102	33.5343	19.4746	13.3701	8.28839e-30	2
Supercontig_1.76	124670	125664	166	0.00390561	0.00187178	0.131879	31.1929	21.6954	10.2386	1.32473e-27	2
Supercontig_1.77	169582	170773	73	0.00254065	0.00113122	0.133574	26.9589	24.2192	11.3836	0.0026119	2
Supercontig_1.8	453222	454179	108	0.0085752	0.00307125	0.108803	28.0741	15.0741	9.36111	7.08093e-12	2
Supercontig_1.8	470544	472535	133	0.00285624	0.00269784	0.352113	23.6917	16.7218	15.4812	5.0214e-32	2
Supercontig_1.8	572254	574212	251	0.00611916	0.00283286	0.189042	24.741	16.8765	16.7968	2.16272e-30	2
Supercontig_1.80	55046	58418	533	0.0620723	0.0038534	0.132332	27.1426	21.9099	18.2326	9.03906e-20	2
Supercontig_1.81	32800	34988	236	0.00598421	0.00277283	0.130054	33.2797	21.3941	16.4534	1.30318e-14	2
Supercontig_1.82	11017	12513	215	0.00652216	0.00467946	0.106168	21.5413	17.6612	11.0537	2.94323e-14	2
Supercontig_1.83	48072	50170	352	0.00462627	0.00380841	0.204758	31.3182	19.3949	19.1051	4.22487e-28	2
Supercontig_1.83	87383	88677	206	0.00372755	0.00244723	0.116692	28.6505	15.8689	12.8544	1.91399e-14	2
Supercontig_1.83	128026	129115	163	0.00352374	0.00259202	0.102899	33.0798	23.6687	8.46626	9.47987e-20	2
Supercontig_1.84	162062	164458	482	0.14239	0.00338851	0.306781	19.0436	15.9191	15.4191	1.58021e-50	2
Supercontig_1.85	128629	130126	259	0.0073378	0.00379597	0.109381	29.9923	16.2741	10.6602	4.76517e-17	2
Supercontig_1.86	137726	137958	43	0.00515085	0.00249377	0.196237	31.6047	18.6512	8.65116	1.49699e-08	2
Supercontig_1.87	114466	115833	168	0.0022237	0.0017341	0.103488	24.0481	9.25134	9.19786	1.22566e-19	2
Supercontig_1.88	9143	10251	83	0.00337268	0.00235479	0.111441	57.1566	15.3494	8.10843	3.67587e-18	2
Supercontig_1.89	168561	170936	218	0.00643905	0.00443754	0.208462	30.633	20.6743	10.4083	4.36344e-59	2
Supercontig_1.9	228584	230083	305	0.00297527	0.0022815	0.105372	30.1765	17.6409	16.4241	1.61712e-25	2
Supercontig_1.9	396149	398107	362	0.0123357	0.00443705	0.171502	27.3204	24.9033	18.1851	3.04844e-25	2
Supercontig_1.90	29037	30036	179	0.00326874	0.00302343	0.112106	20.6908	12.7826	10.256	1.12239e-15	2
Supercontig_1.91	27351	28549	175	0.00321429	0.00218341	0.108467	28.5714	14.0204	13.0765	1.38926e-16	2
Supercontig_1.91	151286	152195	95	0.00600739	0.00357873	0.105613	20.2243	18.2804	12.6542	1.04238e-07	2
Supercontig_1.92	119105	120382	128	0.00667913	0.00210748	0.431566	29.2422	14.8281	6.33594	5.81474e-37	2
Supercontig_1.92	150216	151380	101	0.00207093	0.00140548	0.108696	31.9256	23.5207	7.22314	8.48917e-05	2
Supercontig_1.92	161989	163281	228	0.00757691	0.00548546	0.225666	28.943	15.9912	15.1404	8.02365e-36	2
Supercontig_1.93	123293	124484	87	0.0534372	0.00433604	0.177557	41.2989	21.2069	8.09195	2.91436e-06	2
Supercontig_1.97	8187	9392	157	0.00293064	0.00244051	0.107692	16.8736	9.00549	7.5	5.1033e-10	2
Supercontig_1.97	131339	133334	421	0.00385528	0.00314696	0.222653	24.0285	22.6437	12.8765	2.60722e-39	2
Supercontig_1.99	67573	69269	194	0.0029244	0.00181269	0.103574	35.2526	34.1237	22.6443	7.35366e-23	2
Supercontig_1.99	96581	98858	319	0.0604084	0.00307692	0.135815	22.1066	18.3386	17.9342	9.86552e-27	2
Supercontig_1.10	215808	217799	157	0.0446849	0.00618945	0.111691	13.5414	23.6688	24.4076	3.21049e-06	2
Supercontig_1.10	452238	453336	101	0.108503	0.002693	0.00560224	11.5036	16.2628	18.2409	4.57929e-08	2
Supercontig_1.105	112626	114519	194	0.125	0.00429185	0.00567515	14.8866	20.4175	26.3402	4.64713e-37	2
Supercontig_1.107	97497	98565	72	0.136678	0.0020284	0.00551398	5.25455	8.96364	23.0818	1.49937e-05	2
Supercontig_1.109	105848	107437	256	0.109388	0.00271845	0.0106689	9.32031	20.1172	32.5859	1.02773e-38	2
Supercontig_1.11	202869	203865	181	0.163121	0.00233918	0.00294785	10.1271	18.895	24.3646	1.33293e-24	2
Supercontig_1.114	104684	106968	313	0.0768254	0.0102061	0.175494	15.0958	15.9649	23.4665	2.94645e-16	2
Supercontig_1.12	383635	385687	422	0.120602	0.00381856	0.00434741	14.9526	20.4787	24.5284	3.98486e-64	2
Supercontig_1.122	67173	68657	233	0.112775	0.00495683	0.00781942	15.8659	23.9617	25.9693	7.76498e-32	2
Supercontig_1.124	106344	107249	86	0.11036	0.00387898	0.00431321	7.85841	11.4071	26.6726	7.32923e-33	2
Supercontig_1.125	104859	105701	166	0.116699	0.00281849	0.0120304	15.3313	21.3735	28.5422	7.70096e-12	2
Supercontig_1.127	68326	68941	60	0.107008	0.00144509	0.00340136	17.6	23.0667	34.3	4.65672e-10	2
Supercontig_1.132	80036	81026	86	0.151652	0.00153728	0.00225225	7.74419	15.1279	30.9767	5.42424e-13	2
Supercontig_1.138	57027	58717	182	0.153038	0.00786261	0.0090107	10.5749	23.3478	25.7343	6.83039e-06	2
Supercontig_1.139	77829	78583	129	0.114509	0.00198906	0.00468637	11.9147	15.5891	21.5039	2.44919e-11	2
Supercontig_1.14	38947	40132	169	0.158853	0.00448878	0.00567859	13	23.7278	31.2604	1.00549e-19	2
Supercontig_1.14	96063	98058	203	0.784605	0.00273973	0.00341079	7.29557	12.5862	23.1084	7.77474e-111	2
Supercontig_1.14	138664	139660	239	0.191018	0.00339641	0.0117536	13.9749	17.2469	22.0711	2.67908e-45	2
Supercontig_1.142	82553	84376	133	0.131434	0.00397772	0.0104841	8.18045	18.9023	24.3835	1.14047e-05	2
Supercontig_1.144	85270	85857	154	0.137584	0.00263992	0.0142052	7.0283	8.93396	19.2594	1.05458e-16	2
Supercontig_1.144	87355	87759	40	0.103448	0	0.0056101	6.525	6.775	53.475	4.8953e-12	2
Supercontig_1.149	67615	67708	37	0.26738	0.0029985	0.103497	10.1081	18.027	19.3243	2.75664e-21	2
Supercontig_1.156	2254	2898	95	0.155423	0.00280426	0.00301508	15.9158	18.7684	31.4211	2.91038e-13	2
Supercontig_1.159	25112	26708	262	0.192593	0.00156709	0.0036302	10.8206	19.4847	31.542	2.23461e-43	2
Supercontig_1.16	271828	274252	312	0.286298	0.00583761	0.00591424	11.766	18.1186	26.0128	3.06694e-42	2
Supercontig_1.17	46813	49706	390	0.444105	0.00167913	0.0252235	15.1154	16.7974	24.0923	6.21378e-70	2
Supercontig_1.17	346871	347965	109	0.10601	0.00114943	0.00163666	10.9908	15.9633	28.0275	3.73611e-21	2
Supercontig_1.170	26	1225	180	0.139978	0.00239306	0.0066422	9.92222	18.5722	31.7833	2.43307e-40	2
Supercontig_1.180	43457	44654	191	0.126912	0.00412768	0.00464996	14.9902	17.7268	18.8829	1.43625e-23	2
Supercontig_1.183	13402	14498	187	0.125371	0.00323799	0.00367309	10.9306	17.1574	25.2083	2.83355e-18	2
Supercontig_1.183	13821	14896	208	0.110082	0.0033542	0.00378103	11.5299	19.1111	25.9957	3.65329e-19	2
Supercontig_1.188	19259	19455	25	0.294964	0	0.00137741	5.56	11.36	29.04	2.08755e-12	2
Supercontig_1.19	31486	33061	136	0.120401	0.0139394	0.0340779	10.9926	12.1324	25.6765	1.67789e-05	2
Supercontig_1.19	318027	319122	163	0.108782	0.00103663	0.0108294	9.64481	15.8142	20.6885	4.06985e-10	2
Supercontig_1.19	392965	393959	134	0.103612	0.00165085	0.00351617	7.85075	18.0821	21.2239	4.35344e-11	2
Supercontig_1.191	25034	26012	105	0.112233	0.00602689	0.0159686	8.48571	20.5429	36.381	1.65904e-05	2
Supercontig_1.191	33442	33518	34	0.134831	0.00497512	0.00536913	4.81081	10.8649	40.2703	3.65211e-10	2
Supercontig_1.194	12897	13802	201	0.102964	0.0025647	0.00483676	12.7562	21.3383	24.6866	1.99437e-33	2
Supercontig_1.2	115112	116007	115	0.13212	0.000935891	0.00917886	10.9913	18.5826	35.0522	2.56559e-19	2
Supercontig_1.2	253545	254506	34	0.105263	0.00184162	0.00500626	7.30769	8.35385	12.2923	0.00760578	2
Supercontig_1.2	530388	532361	433	0.197368	0.0043956	0.00799253	16.3233	17.8637	22.2494	6.23771e-51	2
Supercontig_1.2	603372	604771	217	0.271168	0.00251889	0.0032009	12.6267	16.4654	24.4747	5.94852e-37	2
Supercontig_1.20	335156	337372	236	0.106294	0.00370279	0.0692897	14.8411	15.7016	22.2636	2.15945e-23	2
Supercontig_1.206	11968	13454	256	0.113921	0.00377858	0.0045754	12.9552	18.2517	18.8414	2.5249e-22	2
Supercontig_1.210	27062	29054	228	0.119289	0.005027	0.00912748	10.3684	23.557	28.3509	1.55559e-13	2
Supercontig_1.22	44122	45104	185	0.8867	0.00215252	0.00336511	14.2649	17.5784	28.9135	1.47185e-104	2
Supercontig_1.22	224233	225872	252	0.260536	0.00274411	0.00864411	11.3929	17.3532	32.1349	6.33077e-59	2
Supercontig_1.22	353714	355670	209	0.140026	0.002072	0.00732323	14.9665	18.4737	18.9474	3.71951e-25	2
Supercontig_1.220	7487	8781	303	0.114557	0.00745667	0.0252985	13.1947	16.3762	23.2211	1.08543e-07	2
Supercontig_1.23	55297	57381	368	0.00396962	0.00300043	0.339573	15.7446	19.019	19.5978	7.60548e-46	2
Supercontig_1.23	144612	146106	154	0.105587	0.0026475	0.00330487	11.6234	17.1688	23.5779	5.21411e-27	2
Supercontig_1.236	103	1101	182	0.136483	0.00281834	0.00313687	12.5604	21.4451	33.2802	1.93919e-16	2
Supercontig_1.24	162498	164384	372	0.112931	0.00347638	0.00616054	15.4247	22.4247	29.672	5.11462e-58	2
Supercontig_1.24	210510	211569	64	0.157593	0	0.00299252	5.45312	16.9531	31.3281	8.7275e-05	2
Supercontig_1.24	216119	217469	245	0.123365	0.00765412	0.011893	15.9143	19.7306	20.5918	2.05873e-18	2
Supercontig_1.25	191976	192778	183	0.104037	0.00342253	0.00381316	14.0765	17.5628	22.929	5.89356e-34	2
Supercontig_1.25	341501	342594	85	0.181507	0.00212314	0.004811	6.87059	11.0824	17.1176	9.22541e-10	2
Supercontig_1.28	89450	90540	174	0.102479	0.00155099	0.00324324	6.17347	13.1582	18.8776	1.59971e-05	2
Supercontig_1.28	120353	121441	208	0.132569	0.00510725	0.00635752	13.4183	14.1202	25.7115	1.41864e-14	2
Supercontig_1.283	1295	2263	70	0.29653	0.00238663	0.00418629	9.05714	11.9714	27.3	2.11343e-25	2
Supercontig_1.29	144424	145398	144	0.105078	0.00275482	0.0306368	9.84722	10.0833	20.1736	3.96616e-25	2
Supercontig_1.3	596206	597937	264	0.113908	0.00343767	0.00348394	8.87879	20.9356	34.7917	2.19536e-42	2
Supercontig_1.30	142425	143555	98	0.327116	0.00286697	0.00635324	7.11224	17.7959	24.0918	6.10539e-19	2
Supercontig_1.32	40709	41805	104	0.106729	0.00266667	0.00335161	3.13455	4.09091	11.9345	3.57912e-12	2
Supercontig_1.32	194956	195104	47	0.236181	0	0.00732303	4.23404	9.82979	26.1489	3.91795e-25	2
Supercontig_1.33	85546	88535	489	0.277991	0.0029785	0.0037023	14.3742	15.7914	27.0654	4.53532e-116	2
Supercontig_1.34	141343	142137	95	0.209424	0.000807754	0.00334448	5.45714	8.84286	21.3571	2.85224e-11	2
Supercontig_1.34	262708	262806	34	0.14557	0	0.00865266	4.86154	5.86154	12.4462	7.06339e-11	2
Supercontig_1.36	24166	25614	305	0.187985	0.00350467	0.00381971	14.3541	19.6459	25.7508	1.22049e-37	2
Supercontig_1.37	224496	225386	119	0.481592	0.00364964	0.016993	8.44538	11.5126	22.7479	4.32241e-41	2
Supercontig_1.37	281262	281850	100	0.150249	0.00200803	0.00389455	10.05	14.94	33.38	4.01585e-06	2
Supercontig_1.38	19055	20038	124	0.134615	0.00502828	0.0106415	8.37584	10.6779	22.0738	9.33387e-11	2
Supercontig_1.38	185555	186943	189	0.109699	0.00478342	0.0356455	14.3062	18.0048	19.866	1.41314e-21	2
Supercontig_1.39	146716	148614	360	0.121915	0.00199855	0.00445765	13.1694	15.2889	18.6944	5.68022e-29	2
Supercontig_1.39	290098	291164	186	0.25335	0.00216138	0.00614851	8.42473	14.9247	34.1022	4.64246e-15	2
Supercontig_1.4	284093	284937	65	0.123328	0.00284091	0.00524934	10.3538	32.4923	35.1692	6.5625e-28	2
Supercontig_1.4	375480	376327	187	0.107665	0.00162549	0.00343428	9.13904	16.4492	17.1283	3.22137e-19	2
Supercontig_1.4	443436	444529	54	0.151603	0.00272851	0.0130669	12.7037	13.5741	24.0926	1.93425e-06	2
Supercontig_1.4	467816	468419	74	0.104651	0.00220264	0.002936	5.81081	12.2703	23.0135	7.65585e-10	2
Supercontig_1.40	118913	119460	124	0.150824	0.00819672	0.0103478	16.629	22.629	28.0565	2.37062e-14	2
Supercontig_1.40	200394	201435	228	0.113103	0.00420404	0.00499287	12.7193	15.6491	24.5965	5.259e-33	2
Supercontig_1.40	289509	291114	186	0.139858	0.00350207	0.00361977	15.8763	16.8871	34.1613	3.80608e-26	2
Supercontig_1.41	175550	176621	248	0.109665	0.00616827	0.00758226	13.4238	15.0669	25.9851	4.35168e-18	2
Supercontig_1.42	55892	57386	257	0.105086	0.00357285	0.00845763	11.2462	19.0833	24.6326	5.24384e-32	2
Supercontig_1.42	284163	285459	176	0.108559	0.0019992	0.00314961	13.608	14.2102	18.0398	3.40133e-18	2
Supercontig_1.44	56229	57927	231	0.237226	0.00672008	0.0344179	15.4199	16.7489	23.0173	9.67283e-18	2
Supercontig_1.44	124854	126740	215	0.14117	0.00373241	0.00430504	15.7488	16.2	30.2512	7.82027e-11	2
Supercontig_1.45	254651	254918	28	0.116	0	0.00417246	8.92857	19.75	25.6786	1.36575e-07	2
Supercontig_1.46	211773	214697	322	0.222018	0.00408879	0.0155579	16.8696	21.2671	23.1553	5.33237e-53	2
Supercontig_1.46	234843	236582	428	0.107673	0.00223526	0.00422215	12.6816	16.0493	20.7108	1.05645e-43	2
Supercontig_1.47	48168	49704	216	0.166597	0.00350877	0.0193063	11.1435	13.1944	27.0972	4.82275e-39	2
Supercontig_1.47	82444	83434	142	0.108678	0.00239091	0.0026509	17.3662	23.5634	34.5352	9.13177e-34	2
Supercontig_1.47	126830	127816	174	0.129723	0.00270392	0.00300357	9.12644	12.7529	30.6149	2.02572e-33	2
Supercontig_1.48	59775	61552	184	0.121983	0.000348189	0.0108396	7.13023	13.3581	23.6	5.68156e-13	2
Supercontig_1.48	165976	168271	351	0.211523	0.00321773	0.00397944	10.5328	15.9373	17.1823	7.95097e-48	2
Supercontig_1.5	66818	68246	253	0.105186	0.00274851	0.0042054	9.9927	15.9343	16.4891	2.87908e-17	2
Supercontig_1.5	569242	570230	76	0.119298	0.00490998	0.0172733	5.37736	5.76415	15.2925	3.28615e-12	2
Supercontig_1.50	138994	141038	501	0.261441	0.00630915	0.00744517	15.7884	17.7166	24.6647	1.80415e-97	2
Supercontig_1.50	147344	148936	218	0.117257	0.00830775	0.0118638	13.5381	24.8296	26.0807	7.08628e-05	2
Supercontig_1.51	103531	104728	157	0.128	0.00461716	0.00504916	4.60526	13.6789	19.8053	5.42724e-06	2
Supercontig_1.53	75917	77810	443	0.143449	0.00335946	0.00386355	15.2641	18.1422	23.9549	2.52113e-44	2
Supercontig_1.54	51007	52551	316	0.107908	0.00368324	0.00529228	11.7994	18.9419	24.1686	1.11696e-36	2
Supercontig_1.55	39869	41561	180	0.113051	0.00688666	0.0214724	13.3667	19.3611	19.9222	1.61221e-18	2
Supercontig_1.56	6856	8228	254	0.102717	0.00237643	0.0036623	16.5197	16.5669	20.4252	5.94064e-47	2
Supercontig_1.56	13669	14851	151	0.1113	0.00179051	0.00268637	15.5894	22.1921	29.5828	6.16972e-35	2
Supercontig_1.56	50251	50907	137	0.102358	0.00182983	0.00225588	12.6934	15.9562	22.6496	4.46715e-35	2
Supercontig_1.56	130113	131271	224	0.117647	0.00162677	0.010715	13.2812	19.2098	22.9152	1.05722e-18	2
Supercontig_1.56	193078	193194	23	0.252033	0.00203666	0.00550206	5.34783	21.3478	31.6087	1.66887e-13	2
Supercontig_1.6	389369	391837	155	0.210702	0.00932306	0.108806	7.71613	15.9161	16.4839	5.23834e-09	2
Supercontig_1.6	464305	465700	244	0.113699	0.00312744	0.0102751	13.373	15.7254	24.7295	1.91621e-37	2
Supercontig_1.6	486775	488834	340	0.424724	0.00247001	0.0149067	14.6324	16.6706	21.1118	7.72436e-31	2
Supercontig_1.6	619268	620230	82	0.162055	0.00348736	0.00847116	5.38298	12.2021	26.3723	1.01009e-06	2
Supercontig_1.60	53838	54834	220	0.150204	0.00514981	0.00796359	14.4955	19.4182	31.9636	3.32324e-49	2
Supercontig_1.60	110904	111830	104	0.445609	0.00358607	0.0114117	7.33654	18.7692	22.75	4.68974e-22	2
Supercontig_1.61	18800	19520	122	0.114039	0.000896459	0.00351438	10.896	11.0446	15.495	8.69851e-18	2
Supercontig_1.62	24862	26756	185	0.414978	0.00357045	0.0039557	6.13514	19.6811	27.3297	2.38625e-45	2
Supercontig_1.63	82522	82657	30	0.19209	0.00209205	0.00392157	5.9	15.9333	34	0.0050052	2
Supercontig_1.64	89631	90980	205	0.107225	0.00269542	0.00358423	14.7854	18.0976	19.0537	4.93044e-36	2
Supercontig_1.64	164473	165558	92	0.128472	0.00505051	0.0151515	10.1053	12.1579	16.7895	2.35624e-08	2
Supercontig_1.69	43497	46392	283	0.109586	0.00951272	0.036806	14.7614	16.8333	20.9542	1.03269e-08	2
Supercontig_1.69	66196	66995	130	0.107471	0.00128866	0.00450635	12.4286	16.6286	17.4357	6.3881e-19	2
Supercontig_1.7	418669	419535	159	0.111517	0.000977995	0.00345125	10.3208	12.8616	29.1572	2.41542e-20	2
Supercontig_1.70	88044	90034	276	0.188669	0.00985325	0.0132626	13.75	17.2826	23.221	6.44482e-32	2
Supercontig_1.71	104441	105636	111	0.320053	0.00190476	0.0022818	13.5676	14.1892	15.7928	3.53357e-30	2
Supercontig_1.77	101951	102541	27	0.221477	0.00240385	0.00668449	5.51852	15.4074	27.7037	1.31438e-07	2
Supercontig_1.78	82	1181	204	0.240491	0.00433651	0.107755	7.9902	11.3039	19.152	4.46835e-14	2
Supercontig_1.78	56533	58532	243	0.199021	0.00725004	0.00773015	15.1358	24.4074	29.2798	2.16985e-21	2
Supercontig_1.8	163995	165422	211	0.0815962	0.00337137	0.113148	13.3254	15.3016	21.4286	2.79354e-24	2
Supercontig_1.8	492948	493442	64	0.177033	0.00862069	0.133333	6.53125	7.25	8.4375	6.40779e-13	2
Supercontig_1.8	499733	500730	124	0.119547	0.00240616	0.00362976	14.2339	16.7581	26.6613	9.59792e-17	2
Supercontig_1.82	171988	173184	241	0.117164	0.00279497	0.00280007	19.195	20.7842	22.2282	1.07124e-27	2
Supercontig_1.82	191540	192154	85	0.00484262	0.00447928	0.105166	9.71765	10.5059	12.7529	1.41416e-18	2
Supercontig_1.90	78819	80906	220	0.172761	0.00432703	0.00843235	9.94545	19.9591	23.7182	2.89374e-46	2
Supercontig_1.91	47668	49648	427	0.14756	0.00712001	0.00913646	12.2365	22.6956	23.8384	4.59536e-25	2
Supercontig_1.93	12273	13148	104	0.391874	0.000859845	0.0186084	7.33654	22.3654	35.6538	9.83647e-26	2
Supercontig_1.94	8634	9569	61	0.00326797	0.00142857	0.106403	10.0328	11.4754	17.4098	4.22093e-24	2
Supercontig_1.94	17553	19692	188	0.147059	0.00597701	0.0410537	8.98113	10.2594	13.7877	5.90504e-17	2
Supercontig_1.96	116870	118145	191	0.108915	0.0032235	0.00513456	11.9183	13.4231	27.1538	2.98818e-05	2
Supercontig_1.97	31001	32195	124	0.129161	0.00350416	0.00406601	4.69375	14.2688	26.1313	5.38861e-05	2
Supercontig_1.1	24627	24927	27	0.00280899	0.0014556	0.989418	13.1852	25.4444	7	3.24068e-17	2
Supercontig_1.1	26068	27724	246	0.169263	0.00446199	0.114499	13.5691	23.687	19.065	2.85518e-21	2
Supercontig_1.1	123077	124000	167	0.105601	0.00180734	0.00466905	25.8392	27.804	18.2965	4.40286e-31	2
Supercontig_1.1	525459	526425	175	0.10736	0.00508373	0.00928903	13.801	17.5079	14.6545	6.24944e-21	2
Supercontig_1.1	760585	762477	106	0.0032538	0.00265675	0.166099	17.3962	17.7547	13.8585	9.79965e-31	2
Supercontig_1.1	882657	883663	254	0.106858	0.0048145	0.00730594	15.3268	27.8031	25.8661	3.7616e-05	2
Supercontig_1.100	58926	60918	272	0.144076	0.00336247	0.0271259	15.9485	21.8676	17.0772	2.01556e-51	2
Supercontig_1.102	47392	48591	273	0.120835	0.00327332	0.00378644	19.4183	19.9673	17.2614	2.09698e-56	2
Supercontig_1.103	141768	142163	9	0.219178	0.00970874	0.0097561	8.11111	22.8889	22.7778	0.000310863	2
Supercontig_1.104	110272	111580	214	0.109814	0.00583384	0.0560834	19.6167	21.8987	14.3744	1.99166e-11	2
Supercontig_1.105	143529	145398	165	0.122903	0.00434057	0.0480874	17.703	18.1515	16.6364	7.34492e-20	2
Supercontig_1.109	117611	119709	271	0.319123	0.00314301	0.0272076	15.321	21.1328	15.4613	3.39552e-36	2
Supercontig_1.11	286656	288036	238	0.0029873	0.00230315	0.107094	25.8494	26.8224	14.2046	2.76716e-16	2
Supercontig_1.110	134479	135165	46	0.123636	0.000895255	0.00131926	5.97826	24.2826	16.4783	2.62681e-08	2
Supercontig_1.119	44196	45187	97	0.107595	0.00182732	0.00276243	13.0309	22.567	18.6598	1.18764e-17	2
Supercontig_1.12	205860	207358	210	0.00408998	0.00297265	0.34593	23.2857	24.0286	14.7429	5.13376e-52	2
Supercontig_1.121	2876	3975	126	0.521893	0.00395017	0.00870456	11.2381	26.119	15.5	5.28676e-25	2
Supercontig_1.121	91543	91953	42	0.0044843	0.0019084	0.135667	10.619	12.4762	10.881	1.53293e-19	2
Supercontig_1.125	87237	88235	36	0.139241	0.00516129	0.170213	6.58333	21.5278	11.75	1.94986e-05	2
Supercontig_1.128	10021	11214	205	0.0203277	0.00291896	0.112186	14.0855	24.8889	11.9231	2.30712e-06	2
Supercontig_1.13	43319	44500	92	0.140073	0.00422914	0.00473186	8.92391	28.2717	6.8913	3.33882e-21	2
Supercontig_1.133	35702	37093	244	0.003892	0.00322703	0.112753	15.397	19.7303	17.2397	2.74672e-33	2
Supercontig_1.133	58798	59895	234	0.012206	0.00543355	0.105654	24.8815	32.7185	16.9667	3.08134e-06	2
Supercontig_1.141	10734	13111	58	0.200803	0.00375469	0.00745156	8.58621	13.7759	11.569	8.72345e-08	2
Supercontig_1.145	54364	55232	127	0.105936	0.00280112	0.0116338	16.2222	21.1556	14.6444	7.45826e-20	2
Supercontig_1.149	15394	16097	136	0.114402	0.00280112	0.00825026	14.3971	23.625	21.3897	6.53159e-42	2
Supercontig_1.15	31146	32141	125	0.121097	0.00654206	0.0799087	8.456	25.68	24.528	1.03784e-12	2
Supercontig_1.15	45728	46822	110	0.115735	0.00487805	0.0457303	15.9455	24.2273	19.4818	3.31517e-13	2
Supercontig_1.15	102535	104532	313	0.134071	0.00572738	0.0268072	16.4665	22.3131	17.2812	1.14244e-24	2
Supercontig_1.15	308236	308943	136	0.0021978	0.00204551	0.111111	26.7647	28.7574	15.5515	2.48271e-28	2
Supercontig_1.153	37812	38386	33	0.191336	0.00529101	0.0251397	8.39394	11.4545	10.8485	1.06629e-11	2
Supercontig_1.16	63681	65077	237	0.112982	0.00208198	0.00209924	16.7265	31.3673	21.3878	3.74837e-22	2
Supercontig_1.16	372691	375302	279	0.187709	0.00843468	0.0115478	8.57348	18.2724	17.6918	5.20329e-44	2
Supercontig_1.160	29610	30032	67	0.157124	0.003003	0.121569	11.209	14.9104	11.4179	3.13127e-10	2
Supercontig_1.160	51372	52647	175	0.0607861	0.00351083	0.113007	10.995	17.1759	10.8945	5.12341e-11	2
Supercontig_1.160	52122	52848	131	0.0719738	0.00260078	0.115531	14	17.6107	14.0076	4.78166e-12	2
Supercontig_1.164	51894	54693	388	0.0655738	0.00917985	0.238829	17.6082	21.3376	16.5541	5.32089e-12	2
Supercontig_1.167	40914	41956	116	0.118992	0.00276074	0.00453515	21.4029	23.4532	12.6906	7.8729e-22	2
Supercontig_1.169	11068	13459	401	0.149202	0.00921925	0.0253755	12.9701	17.3117	14.4464	1.35179e-32	2
Supercontig_1.17	386590	388559	247	0.0175777	0.0021097	0.282303	20.9595	23.0283	14.413	1.01224e-44	2
Supercontig_1.17	390925	391954	96	0.129057	0.0152792	0.0536965	13.4792	19.7708	13.3854	7.47827e-15	2
Supercontig_1.179	46418	47414	173	0.0118044	0.00216711	0.103154	14.8995	20.8693	11.7889	1.29724e-20	2
Supercontig_1.18	237641	238601	176	0.110126	0.00247402	0.020687	16.6648	22.9659	14.5568	9.88937e-15	2
Supercontig_1.18	278929	280221	183	0.0177497	0.00353523	0.113863	15.7536	20.109	14.7346	1.50725e-45	2
Supercontig_1.188	18066	19153	119	0.121275	0.00289436	0.028481	13.2847	19.1944	10.9722	1.79004e-14	2
Supercontig_1.190	28199	31329	622	0.01735	0.00466217	0.111529	20.664	22.4148	18.8264	6.04251e-26	2
Supercontig_1.190	52891	53886	169	0.158594	0.0055159	0.00660502	15.1479	18.2367	17.9172	1.79722e-24	2
Supercontig_1.192	21092	21858	105	0.137566	0.00450789	0.00468384	9	25.3524	20.3333	5.44618e-29	2
Supercontig_1.2	139980	141073	97	0.0489225	0.00423549	0.132139	14.8017	20.3534	7.69828	6.4485e-15	2
Supercontig_1.2	261751	263243	204	0.1781	0.00605789	0.0519946	11.5049	21.848	10.9363	1.17038e-16	2
Supercontig_1.20	52852	53904	228	0.343608	0.00297668	0.00363306	14.5132	26.5219	24.1447	6.21098e-52	2
Supercontig_1.20	145915	147913	373	0.0179432	0.00326687	0.150573	20.0214	23.7989	22.2386	3.83375e-59	2
Supercontig_1.20	350087	350768	111	0.131818	0.00435793	0.0160256	13.8739	31.009	11.2432	1.67424e-11	2
Supercontig_1.201	20754	22951	315	0.00318195	0.00228571	0.382099	21.9492	22.2222	17.6635	1.46664e-36	2
Supercontig_1.203	567	2463	248	0.190453	0.0024049	0.00474721	16.6411	18.4435	16.9879	2.36078e-45	2
Supercontig_1.203	5864	7463	131	0.00317552	0.00114482	0.173724	26.4427	26.6718	7.03053	1.61034e-23	2
Supercontig_1.206	13767	14954	72	0.379921	0.00192678	0.00734619	7.05556	21.625	15.125	7.98093e-19	2
Supercontig_1.22	309680	310017	46	0.00578871	0.00437637	0.14791	15.0217	29.8043	6.76087	2.852e-09	2
Supercontig_1.24	207744	208703	53	0.107081	0.00279135	0.00979325	10.9245	27.0377	17.3396	0.000528963	2
Supercontig_1.25	11182	11255	7	1	0	0.25	5	17.5714	7.42857	6.49689e-05	2
Supercontig_1.25	222496	223389	212	0.0044885	0.00431406	0.12726	25.2217	27.3349	19.8302	1.19087e-27	2
Supercontig_1.25	264414	265383	38	0.145038	0.00117925	0.00207039	6.89474	22.3158	12.7105	7.79744e-10	2
Supercontig_1.25	280782	283175	335	0.412926	0.00214772	0.00325834	9.37612	25.0179	19.2388	8.28174e-84	2
Supercontig_1.26	178158	179374	271	0.111571	0.00505128	0.0128074	20.5476	22.2211	19.9184	2.81596e-24	2
Supercontig_1.27	355813	356744	97	0.173985	0.00739774	0.00824402	12.4433	23.6907	12.5052	7.1649e-12	2
Supercontig_1.27	373452	374451	106	0.137363	0.0022531	0.00424128	8.46512	20.6434	16.4496	2.11742e-21	2
Supercontig_1.277	1301	1426	33	1	0.00616808	0.00830565	8.51515	39.303	18.2424	6.2264e-19	2
Supercontig_1.28	21597	21655	14	0.133333	0.00578035	0.00696864	15	24.7143	20.5	6.01163e-08	2
Supercontig_1.28	47199	49135	269	0.00582563	0.00297899	0.145013	18.5056	23.71	19.4572	9.76938e-39	2
Supercontig_1.28	245125	245994	45	0.145907	0.00266667	0.00356506	4.25758	11.3636	8.5	2.35085e-08	2
Supercontig_1.28	320089	321240	104	0.00438169	0.00180072	0.108652	19.75	32.0385	9.55769	4.75541e-31	2
Supercontig_1.29	112431	113226	157	0.131393	0.00274893	0.00382609	10.2162	14.7477	12.9505	2.39778e-05	2
Supercontig_1.29	235171	236559	205	0.18537	0.00970167	0.209044	15.6049	20.1122	12.2976	7.80357e-20	2
Supercontig_1.29	293293	294291	83	0.153359	0.00438048	0.0364098	13.6034	13.7759	10.181	3.23368e-11	2
Supercontig_1.3	638306	640300	280	0.191826	0.00902277	0.0141924	16.2536	25.7286	15.8536	2.40386e-17	2
Supercontig_1.3	817593	819112	209	0.108831	0.00393212	0.00987028	18.4211	23.1196	16.9665	3.94635e-21	2
Supercontig_1.30	256267	257252	44	0.109091	0.00107411	0.0622222	8.75	21.1591	10.2273	8.83606e-10	2
Supercontig_1.30	349639	350583	118	0.00637959	0.00459619	0.136486	10.6271	25.8136	6.27119	9.02769e-08	2
Supercontig_1.31	51694	55277	658	0.0683115	0.00324333	0.163505	18.1094	18.7432	15.383	2.26637e-39	2
Supercontig_1.32	286598	287597	244	0.00334029	0.00212232	0.105404	18.2824	19.7824	18.5038	1.54847e-30	2
Supercontig_1.33	14828	16011	125	0.121733	0.00129143	0.0430925	9.99254	17.3358	11.7761	1.42111e-20	2
Supercontig_1.33	150491	151474	57	0.103107	0.00196271	0.00314136	12.4211	17.8772	16.7544	3.41532e-19	2
Supercontig_1.33	156486	158147	193	0.115676	0.00563557	0.0238764	13.4709	15.5049	10.3689	2.0298e-08	2
Supercontig_1.33	241412	242771	81	0.153239	0.00264901	0.00360036	15.6296	18.642	13.716	2.77824e-18	2
Supercontig_1.33	277317	278216	87	0.00334448	0.000789266	0.130045	13.7471	14.5632	12.8161	1.39733e-21	2
Supercontig_1.34	303079	304238	112	0.128323	0.00188235	0.00798631	9.74107	18.9732	15.6518	7.37171e-10	2
Supercontig_1.35	138712	139708	202	0.0197145	0.0105668	0.1147	13.1339	13.942	9.53571	4.21769e-07	2
Supercontig_1.35	255179	256376	45	0.183946	0.00404449	0.0371846	14.95	16.4833	12.55	3.14676e-07	2
Supercontig_1.35	313604	314655	223	0.105367	0.00400192	0.00504013	15.9802	24.6917	21.1739	3.02064e-16	2
Supercontig_1.36	116823	118020	234	0.00743832	0.00354673	0.221915	23.5556	24.0983	20.0855	3.74128e-34	2
Supercontig_1.36	177536	179410	426	0.132315	0.00316112	0.00479716	21.8216	23.7629	22.5094	3.44668e-56	2
Supercontig_1.38	79670	80669	97	0.010142	0.00418118	0.108132	6.12422	8.91304	6.95031	1.51247e-09	2
Supercontig_1.38	180881	182866	166	0.00944789	0.00370468	0.329851	20.4036	22.7651	8.07229	2.08358e-25	2
Supercontig_1.39	58008	58818	76	0.116708	0.00631579	0.0707596	10.7105	25	12.6447	2.80299e-10	2
Supercontig_1.39	70030	70952	177	0.00414409	0.00394706	0.105234	15.5297	21.3218	17.9703	6.94931e-18	2
Supercontig_1.39	192917	194814	274	0.193881	0.00565897	0.00800328	9.5438	24.5073	17.7847	5.35077e-18	2
Supercontig_1.39	198117	198514	77	0.00278552	0.000455373	0.141039	16.934	20.717	8.89623	3.67369e-17	2
Supercontig_1.4	210352	211331	123	0.00306631	0.00299738	0.108838	21.2114	21.6992	9.93496	5.66365e-09	2
Supercontig_1.41	229	1324	157	0.00794748	0.00518135	0.107708	16.1676	16.1732	10.9441	6.48004e-34	2
Supercontig_1.41	135259	137048	295	0.108055	0.0022567	0.00443086	12.927	22.5079	20.7778	1.71286e-31	2
Supercontig_1.42	244191	246084	360	0.0059646	0.00362381	0.135314	28.4083	32.1944	19.2556	1.41831e-17	2
Supercontig_1.42	281064	281844	188	0.124189	0.010948	0.0122919	18.8457	21.3777	20.7713	6.72873e-25	2
Supercontig_1.44	52547	54428	306	0.118349	0.00761015	0.00883838	12.5915	24.4771	18.1176	5.78386e-22	2
Supercontig_1.44	242128	243507	173	0.103853	0.00279898	0.00485075	14.6505	21.129	14.4086	2.79616e-34	2
Supercontig_1.45	75646	75740	23	0.122807	0	0.00462963	4.95652	23.3913	9.3913	1.2664e-07	2
Supercontig_1.45	167244	168242	89	0.0318471	0.00312744	0.156457	8.82022	14.3708	13.573	3.21585e-18	2
Supercontig_1.45	185732	187025	299	0.118377	0.0133315	0.0466531	20.0799	23.246	11.0256	8.61428e-06	2
Supercontig_1.46	263578	264683	222	0.107336	0.00400278	0.0145744	17.9919	23.2632	20.834	7.05729e-14	2
Supercontig_1.48	103248	104186	58	0.103448	0.00130378	0.0273224	15.5	26.4483	12.6207	7.06848e-17	2
Supercontig_1.48	182496	184558	325	0.00265474	0.00200685	0.165199	22.0215	26.0646	16.4277	8.86618e-39	2
Supercontig_1.48	274468	275125	18	0.150442	0.00386847	0.00664452	4.18519	19.1481	11.1481	0.00422796	2
Supercontig_1.499	234	564	19	0.626168	0.00564972	0.00813008	5.63158	18.6316	12.9474	3.35109e-09	2
Supercontig_1.5	402217	404081	375	0.107305	0.00475506	0.00513617	21.1733	24.1147	22.3253	9.65047e-22	2
Supercontig_1.5	500231	501406	106	0.0193218	0.00358166	0.106145	23.9245	26.3396	13.5094	9.55879e-08	2
Supercontig_1.50	124442	126335	67	0.131393	0.00356295	0.00417973	5.4	8.01905	4.55714	0.000667889	2
Supercontig_1.50	168787	168888	30	0.387324	0.00158479	0.00322581	4.73333	21.0333	20.6667	2.86801e-18	2
Supercontig_1.52	116997	118881	186	0.0235047	0.00713267	0.119374	28.1344	30.1505	10.9892	3.52191e-17	2
Supercontig_1.53	154858	155857	141	0.139113	0.00326119	0.00419287	8.75294	19.8412	11.2235	5.72157e-26	2
Supercontig_1.54	6973	7079	28	0.00398406	0.0035545	0.111111	8.96429	30.1429	13.1786	1.67122e-05	2
Supercontig_1.56	191301	191696	17	0.11236	0.00764818	0.0101266	5.23529	30.7647	23.2353	0.00369043	2
Supercontig_1.56	230858	231005	19	0.00434783	0	0.384615	12.1053	15.3158	4.78947	3.69911e-12	2
Supercontig_1.57	43708	45483	261	0.0914011	0.00580348	0.10848	11.0867	16.6567	11.4	1.50696e-19	2
Supercontig_1.57	88850	89948	171	0.125602	0.00247219	0.130909	11.8667	19.2619	10.4762	2.00422e-16	2
Supercontig_1.58	171292	172152	150	0.148683	0.00598802	0.111329	7.84667	13.36	10.18	1.44086e-15	2
Supercontig_1.6	246018	247207	194	0.118416	0.00285919	0.00463499	12.5681	19.7042	16.2066	1.22697e-20	2
Supercontig_1.6	563536	564351	35	0.054902	0.00163132	0.172549	7.28571	17.5143	7.28571	2.44259e-09	2
Supercontig_1.61	17998	18883	170	0.104841	0.00278035	0.0162602	14.782	20.455	8.16114	1.34449e-08	2
Supercontig_1.63	55364	55913	27	0.180328	0.00243605	0.00615385	6.77778	30.4074	12.037	5.62496e-10	2
Supercontig_1.67	225109	225256	18	0.163462	0.00505051	0.990196	5.77778	11	5.66667	2.40113e-10	2
Supercontig_1.69	46404	46554	37	0.00219298	0.000825083	0.133971	9.91304	26.3478	9.08696	5.11431e-10	2
Supercontig_1.7	45698	46697	98	0.142646	0.00496166	0.020428	13.8061	22.6224	20.9796	1.10442e-13	2
Supercontig_1.7	70491	71474	130	0.151256	0.00304465	0.0036	13.4769	22.7385	19.2308	8.21097e-27	2
Supercontig_1.73	60125	60378	29	0.00390625	0	0.165138	17.6552	18.2414	7.51724	4.56454e-17	2
Supercontig_1.74	163932	164923	184	0.0269906	0.00334712	0.107282	24.163	27.6033	8.3587	2.16815e-13	2
Supercontig_1.74	184240	185227	178	0.135489	0.00308057	0.00464354	7.29775	23.7079	20.5674	2.43521e-17	2
Supercontig_1.75	116463	117858	328	0.116636	0.00712877	0.00941682	10.5813	18.1625	16.6749	4.25191e-11	2
Supercontig_1.78	107661	109465	169	0.16551	0.00596044	0.00884354	11.0828	21.8402	17.3964	3.42149e-27	2
Supercontig_1.8	91961	93050	176	0.0423822	0.00320434	0.104286	14.7151	21.8118	15.0538	3.83818e-10	2
Supercontig_1.8	512236	513151	174	0.117135	0.00313707	0.00330033	20.4598	23.8161	22.6379	8.84138e-34	2
Supercontig_1.82	41402	41504	38	0.155642	0.00217628	0.00307692	6.76316	24.1842	17.1053	1.79864e-09	2
Supercontig_1.84	148362	151360	422	0.128856	0.0149317	0.135784	15.5948	16.6635	14.3104	4.96034e-13	2
Supercontig_1.89	90062	91160	169	0.118047	0.00199772	0.00222222	13.9349	20.7337	13.3136	1.89508e-58	2
Supercontig_1.89	124758	125569	146	0.00714886	0.00338295	0.105972	14.071	17.4911	17.142	1.82337e-23	2
Supercontig_1.9	404771	406442	281	0.00364631	0.00356005	0.107092	10.8974	17.6722	14.0066	8.65416e-14	2
Supercontig_1.90	59737	61040	151	0.0173103	0.00392437	0.107726	13.0231	16.2023	10.6243	1.47656e-06	2
Supercontig_1.91	152285	152374	12	0.109375	0	0.0290698	1.88235	5.64706	5.05882	0.00845537	2
Supercontig_1.92	158025	159276	89	0.110048	0.00337458	0.0391892	11.7416	19.9775	8.31461	8.73793e-12	2
Supercontig_1.92	165156	166245	113	0.00339312	0.000389105	0.100701	18.2566	22.7434	13.885	6.01364e-20	2
Supercontig_1.94	154991	155938	193	0.148713	0.00261476	0.00652782	15.2953	17.8342	16.6684	1.10907e-20	2
Supercontig_1.95	124155	124578	106	0.152929	0.00485298	0.0763547	6.14024	21.3598	12.378	1.38008e-09	2
Supercontig_1.96	104036	105413	167	0.15993	0.00297989	0.00337926	20.5928	24.1138	23.0359	5.54839e-15	2
Supercontig_1.98	156666	157463	138	0.104244	0.00273504	0.0044337	15.7101	21.1957	17.9783	1.11233e-13	2
Supercontig_1.1	238901	239898	217	0.114254	0.00486674	0.0029873	25.9344	17.6844	21.9508	4.89043e-27	1a
Supercontig_1.1	239699	240424	194	0.142184	0.00446828	0.00267067	24.0722	23.0722	30.8814	3.51769e-18	1a
Supercontig_1.1	420163	421743	363	0.103452	0.0216826	0.00296634	21.895	12.105	23.0052	6.25007e-23	1a
Supercontig_1.1	751880	752878	177	0.114985	0.00446247	0.00332986	14.8636	11.2045	21.8409	1.52532e-27	1a
Supercontig_1.1	1064663	1065857	177	0.122017	0.0208806	0.00309039	24.5867	11.2398	19.8112	1.79493e-18	1a
Supercontig_1.1	1111471	1113334	270	0.115506	0.00738734	0.0041836	16.3852	15.0407	30.9852	6.12038e-36	1a
Supercontig_1.10	83488	85616	211	0.130689	0.0993648	0.00188679	10.1483	9.33898	20.2119	5.14858e-13	1a
Supercontig_1.10	202900	205199	283	0.112834	0.050671	0.00447094	17.5508	11.9705	19.8	7.65009e-31	1a
Supercontig_1.10	268915	270470	302	0.125592	0.00828248	0.00616576	22.3576	15.1921	23.0927	3.74667e-24	1a
Supercontig_1.10	332901	334192	284	0.11201	0.00980043	0.00838897	19.865	18.045	18.7814	1.86771e-19	1a
Supercontig_1.100	22512	24202	384	0.108785	0.00956175	0.0043539	21.6923	12.4566	30.206	1.19882e-36	1a
Supercontig_1.100	106692	108676	319	0.260875	0.00777251	0.00164582	24.1411	16.5361	19.047	1.19279e-64	1a
Supercontig_1.105	102674	104237	212	0.106107	0.00361011	0.00330442	20.0047	18.2925	22.8396	1.05096e-41	1a
Supercontig_1.107	79729	80691	174	0.110929	0.0195339	0.00823723	17.5115	16.7701	20.931	3.82105e-21	1a
Supercontig_1.108	64627	66526	433	0.138347	0.0036249	0.00338023	24.873	14.6536	25.2794	3.81185e-47	1a
Supercontig_1.109	21458	21754	54	0.117564	0.116809	0.00192308	13.0741	6.5	38.5185	5.90405e-09	1a
Supercontig_1.110	130773	133557	496	0.214274	0.010494	0.00716667	25.4516	19.0202	24.1935	8.34639e-58	1a
Supercontig_1.111	120580	121564	144	0.103495	0.0434783	0.00204738	21.3353	8.77457	19.763	1.82473e-09	1a
Supercontig_1.111	124498	125038	60	0.216895	0.00223214	0.00164474	21.9	7.46667	20.2667	2.1938e-26	1a
Supercontig_1.114	7884	9782	320	0.122934	0.00981626	0.00380138	34.5969	12.4156	26.3062	7.71212e-31	1a
Supercontig_1.119	11130	15021	570	0.129523	0.0523113	0.00711899	16.4842	14.9912	24.1509	2.53283e-45	1a
Supercontig_1.119	16227	18284	327	0.172629	0.00587881	0.00340575	21.5413	20.2875	26.0398	1.86245e-34	1a
Supercontig_1.12	319019	320404	232	0.106225	0.00620396	0.00435967	18.2469	10.6132	22.6543	2.66275e-12	1a
Supercontig_1.12	353793	354880	180	0.103289	0.0170576	0.00260126	23.9889	13.0278	29.9	1.34402e-13	1a
Supercontig_1.120	110545	111841	167	0.111993	0.00497512	0.0031362	12.7287	9.62234	23.7447	7.07607e-27	1a
Supercontig_1.120	111424	112083	125	0.160798	0.00438871	0.00366057	13.632	12.76	24.04	4.76258e-32	1a
Supercontig_1.122	41558	43528	390	0.130223	0.00876354	0.00302027	26.2667	16.0923	26.3179	6.3905e-22	1a
Supercontig_1.123	101748	104844	429	0.180883	0.0315805	0.00711252	16.5338	15.648	23.5967	3.41779e-82	1a
Supercontig_1.125	7648	9226	184	0.162023	0.00569337	0.00415408	21.0652	13.3641	28.7826	1.87674e-36	1a
Supercontig_1.127	12161	14130	379	0.197319	0.0126746	0.00613108	22.438	20.4011	24.9604	5.76077e-19	1a
Supercontig_1.127	69970	70517	158	0.103563	0.00502134	0.00332924	26.6456	25.2089	36.1203	2.27457e-37	1a
Supercontig_1.13	76326	78261	396	0.201453	0.00511073	0.00277039	20.1566	17.7879	22.7879	2.06836e-65	1a
Supercontig_1.13	114730	115824	145	0.107355	0.025016	0.00362413	15.2955	8.85795	21.9489	9.95928e-09	1a
Supercontig_1.13	122131	123027	256	0.164159	0.0114709	0.0045619	23.1055	21.1133	24.832	1.77456e-28	1a
Supercontig_1.13	248120	249559	298	0.107067	0.00502946	0.00431499	27.0413	22.0921	23.5429	2.24754e-49	1a
Supercontig_1.13	312811	313905	72	0.119048	0.0131406	0.00528103	26.3721	8.84884	30.8256	0.000124174	1a
Supercontig_1.133	44698	47378	438	0.164764	0.114536	0.00262443	15.2009	12.5183	25.2283	3.07882e-35	1a
Supercontig_1.133	65597	67096	364	0.105296	0.00486891	0.00357883	25.1943	20.7513	27.5078	4.37847e-25	1a
Supercontig_1.135	49256	49386	35	0.119159	0.00704225	0.00181653	12.2286	12.1714	31.4571	5.31403e-14	1a
Supercontig_1.135	79154	80436	183	0.10655	0.00525855	0.00388555	17.4365	11.5838	14.3706	3.40169e-18	1a
Supercontig_1.14	33	1430	255	0.21609	0.0241379	0.003529	24.3725	17.0588	33.3373	2.20315e-17	1a
Supercontig_1.14	43216	44215	172	0.144965	0.0165204	0.00220696	31.1221	11.2616	23.7093	5.85845e-36	1a
Supercontig_1.14	51163	52462	248	0.13798	0.00492994	0.00214592	28.3468	15.5403	18.7903	1.05639e-55	1a
Supercontig_1.14	300719	301710	149	0.104583	0.00435203	0.00287666	15.1899	13.0886	17.6013	1.31349e-37	1a
Supercontig_1.140	270	1669	217	0.151414	0.00445151	0.00155937	15.1567	14.4931	20.6866	1.24631e-44	1a
Supercontig_1.142	48061	49953	345	0.10972	0.00422026	0.00367565	14.8203	14.4232	26.0232	1.27348e-47	1a
Supercontig_1.144	42	746	183	0.161021	0.00328456	0.00229008	21.6175	18.3005	21.4754	5.49793e-31	1a
Supercontig_1.148	34382	35679	290	0.116288	0.0040066	0.00323782	16.1307	13.866	20.1863	3.72112e-30	1a
Supercontig_1.15	70274	70622	117	0.106815	0.00362131	0.00357325	21.4444	16.5214	16.7436	1.51252e-18	1a
Supercontig_1.15	228720	231594	437	0.112218	0.0888067	0.00415512	34.0475	11.6739	20.2721	3.0283e-18	1a
Supercontig_1.15	373505	375493	116	0.234134	0.00464037	0.00302506	13.9914	11.1466	19.9483	4.87285e-29	1a
Supercontig_1.150	23515	24707	124	0.119086	0.00202703	0.00198864	14.8306	11.9355	28.3871	6.98667e-29	1a
Supercontig_1.150	75855	77450	288	0.103986	0.00580913	0.0026863	24.0261	15.7003	32.7394	7.83756e-22	1a
Supercontig_1.16	289466	291458	333	0.226148	0.00452694	0.00317338	15.8949	13.2673	31.2282	1.70145e-49	1a
Supercontig_1.161	37968	40246	464	0.242942	0.0197009	0.00557753	20.6875	14.9871	21.2522	3.89663e-42	1a
Supercontig_1.164	16295	16801	119	0.110112	0.00366492	0.00287947	18.6975	16.0504	20.4286	1.63258e-26	1a
Supercontig_1.165	66148	67271	88	0.106329	0.00424929	0.0031068	13.7391	12.2783	22.3913	2.30178e-09	1a
Supercontig_1.169	58530	59716	151	0.108225	0.0120987	0.00254592	26.8605	12.4942	31.9709	8.12982e-10	1a
Supercontig_1.17	52700	55108	423	0.131802	0.0053789	0.00295546	16.4657	14.9433	22.3972	3.83877e-86	1a
Supercontig_1.17	287356	289131	310	0.106918	0.00465018	0.00261708	25.1323	15.2613	23.4194	4.58066e-40	1a
Supercontig_1.170	7919	9312	279	0.118537	0.0110745	0.00689457	22.8456	14.2416	23.3624	2.09223e-33	1a
Supercontig_1.170	8744	9809	253	0.12682	0.015655	0.00281457	25.2451	12.3715	23.8735	3.84785e-46	1a
Supercontig_1.176	62	1159	245	0.311456	0.0257627	0.00389157	20.7714	12.0408	30.4163	2.30161e-66	1a
Supercontig_1.18	276636	277722	138	0.108157	0.00888681	0.00789889	25.4868	14.0658	16.6579	1.26456e-32	1a
Supercontig_1.188	9365	10355	173	0.105398	0.00455235	0.00220696	18.5238	9.41429	19.419	2.99612e-21	1a
Supercontig_1.19	89576	90762	265	0.107309	0.00657519	0.00355661	24.7942	12.6282	30.4513	1.01648e-29	1a
Supercontig_1.19	109448	110364	183	0.1079	0.00928333	0.00319298	22.0051	13.8103	25.6974	8.10837e-38	1a
Supercontig_1.19	109770	111764	317	0.148316	0.00629591	0.00425697	18.7382	15.0315	24.4543	3.33938e-60	1a
Supercontig_1.19	291348	292709	139	0.104334	0.0200334	0.00293399	13.446	8.61871	29.4245	3.00953e-13	1a
Supercontig_1.191	31817	32915	224	0.116572	0.0113117	0.00501567	19.9205	19.2343	20.0209	2.43314e-22	1a
Supercontig_1.2	17121	18002	231	0.129444	0.0129294	0.00313782	22.039	11.7186	17.9351	1.33146e-31	1a
Supercontig_1.2	255749	256742	104	0.108898	0.0330579	0.00362483	12.1452	8.78226	17.7984	4.70313e-10	1a
Supercontig_1.2	366195	367590	252	0.110458	0.00735971	0.00260736	16.875	15.9853	23.9706	3.23321e-32	1a
Supercontig_1.2	371145	372987	280	0.202128	0.00588062	0.00464768	17.7929	12.1464	23.8214	8.59397e-23	1a
Supercontig_1.2	829793	832377	354	0.11087	0.0232338	0.00410291	23.4153	17.8729	33.048	3.07608e-21	1a
Supercontig_1.205	16140	17336	174	0.104492	0.0223088	0.00371371	17.6552	16.2299	17.023	1.30421e-17	1a
Supercontig_1.206	7262	8856	159	0.105276	0.016624	0.0026441	22.6798	13.1798	21.2472	4.1526e-16	1a
Supercontig_1.21	10329	11412	203	0.112549	0.00803093	0.00251548	20.9864	15.2127	23.3846	3.59999e-30	1a
Supercontig_1.213	7783	9082	119	0.218477	0.00866667	0.00247117	13.4622	12.605	20.4034	1.27496e-22	1a
Supercontig_1.22	52308	54007	304	0.164321	0.00804924	0.00330154	25.2434	20.8421	26.9013	1.36298e-17	1a
Supercontig_1.22	194488	195271	151	0.123391	0.0115407	0.00339716	14.9205	11.4768	21.4437	7.84077e-18	1a
Supercontig_1.222	12177	13163	125	0.127998	0.00601202	0.00288684	24.731	10.3241	11.9448	3.34393e-18	1a
Supercontig_1.23	23457	25205	373	0.179632	0.0054166	0.00504305	19.5067	16.8284	21.7962	4.91137e-53	1a
Supercontig_1.23	103749	105721	369	0.221834	0.00416806	0.00316662	24.0298	16.2547	29.0976	2.00394e-41	1a
Supercontig_1.23	298002	299996	270	0.166038	0.00426743	0.00215324	15.7037	15.6222	20.6407	3.08702e-32	1a
Supercontig_1.235	1523	3410	316	0.133075	0.00944717	0.00626723	22.8766	18.0886	25.2468	1.47914e-28	1a
Supercontig_1.24	147306	148294	67	0.132287	0.0357724	0.00106101	16.725	7.6875	23.5625	8.95902e-14	1a
Supercontig_1.24	247824	248937	62	0.149714	0.0132827	0.00147059	14.1129	8.5	21.9355	3.4297e-26	1a
Supercontig_1.24	372919	374914	117	0.12706	0.00430293	0.00356751	16.0769	9.93162	31.1453	1.37735e-10	1a
Supercontig_1.26	243015	244294	328	0.14979	0.00269833	0.00253245	15.9573	11.2988	19.2622	2.53177e-48	1a
Supercontig_1.26	317583	318556	167	0.122729	0.00477555	0.00319609	12.8342	10.8497	27.5596	1.86092e-24	1a
Supercontig_1.27	100831	103110	254	0.114134	0.00633232	0.00260257	17.7992	15.5433	25.7165	1.06667e-32	1a
Supercontig_1.27	138340	139336	83	0.111111	0.00677711	0.00563236	12.8455	12.0727	17.7545	1.88991e-09	1a
Supercontig_1.27	337611	339592	400	0.106128	0.00838845	0.0041751	21.9075	15.4975	19.76	1.15952e-42	1a
Supercontig_1.29	45737	47705	398	0.141149	0.00373134	0.0023	21.6457	16.8342	25.1256	1.60386e-29	1a
Supercontig_1.29	181513	183508	317	0.181958	0.0030606	0.00220946	22.5205	15.4606	21.4164	1.00052e-64	1a
Supercontig_1.29	193640	195139	136	0.117357	0.0737302	0.0053528	16.2467	12.2067	13.7	1.52437e-11	1a
Supercontig_1.3	143528	145182	287	0.125254	0.0135558	0.00282001	22.2544	13.3659	28.4181	3.40001e-22	1a
Supercontig_1.3	350858	353035	403	0.29851	0.00749259	0.00261938	14.9876	14.2407	24.6303	1.17829e-50	1a
Supercontig_1.3	409269	411259	409	0.200943	0.00497045	0.00371882	19.7115	18.2005	26.956	1.17348e-21	1a
Supercontig_1.3	612610	614193	279	0.158689	0.0121371	0.00349808	15.2007	15.0609	31.7634	1.96321e-24	1a
Supercontig_1.30	163867	165560	359	0.169594	0.004214	0.0033027	19.8245	15.2033	19.3983	1.47336e-59	1a
Supercontig_1.30	174842	176950	287	0.150986	0.012884	0.00569593	21.3693	10.547	23.8571	1.75769e-26	1a
Supercontig_1.31	210646	213632	221	0.258615	0.00481928	0.00295778	14.8371	11.267	16.8281	1.05138e-60	1a
Supercontig_1.31	314788	315922	152	0.117976	0.00981836	0.0019305	18.4057	11.64	20.72	1.88271e-17	1a
Supercontig_1.33	136885	138373	253	0.176515	0.0132475	0.00672646	26.4229	20.8854	29.9684	1.22727e-14	1a
Supercontig_1.33	311807	313402	377	0.17313	0.00636189	0.00439689	20.3156	17.9284	18.0981	4.57495e-100	1a
Supercontig_1.34	178938	180025	118	0.320583	0.0181598	0.0035982	9.30508	7	28.2627	2.00612e-23	1a
Supercontig_1.34	189308	190305	156	0.137081	0.00953757	0.00308789	17.8821	17.7436	21.5897	5.08732e-22	1a
Supercontig_1.34	193911	195107	105	0.11816	0.0203915	0.00199521	14.3403	8.51389	17.4028	1.03103e-14	1a
Supercontig_1.36	26826	28714	223	0.228368	0.0104031	0.00304438	18.2422	13.7937	27.9865	1.03412e-38	1a
Supercontig_1.36	59230	61220	473	0.144031	0.0125773	0.00406047	21.871	20.1712	33.8436	3.07494e-13	1a
Supercontig_1.36	186924	189718	379	0.231511	0.0204608	0.00873482	15.0554	14.314	19.3325	5.34522e-74	1a
Supercontig_1.39	46121	48013	277	0.123448	0.0031401	0.00308057	26.4657	14.9458	15.2347	8.30205e-45	1a
Supercontig_1.39	285771	286862	66	0.123025	0.0147783	0.00373444	10.1839	7	27.7011	1.62251e-06	1a
Supercontig_1.4	53349	55223	209	0.183495	0.0109923	0.0035023	19.7129	16.1053	25.9569	5.06032e-36	1a
Supercontig_1.4	65171	68124	254	0.106221	0.0245499	0.0034613	14.4921	14.4331	25.0236	1.87259e-26	1a
Supercontig_1.4	274539	275536	190	0.104293	0.00721501	0.00359066	20.4095	13.2	23.8714	7.79899e-29	1a
Supercontig_1.4	740853	741842	123	0.11406	0.0045819	0.00372578	31.5882	12.8382	19.7353	4.54189e-17	1a
Supercontig_1.40	107489	109398	527	0.208835	0.00719702	0.00277393	20.6622	14.7647	24.6262	6.49646e-74	1a
Supercontig_1.40	225599	226698	177	0.120293	0.0119685	0.00495238	23.8019	14.9764	24.7642	1.28774e-18	1a
Supercontig_1.40	226117	227285	227	0.109531	0.0201952	0.00376186	22.8618	12.0772	24.8537	2.39977e-18	1a
Supercontig_1.41	171624	172920	250	0.109853	0.00249766	0.0021625	22.3283	12.0868	24.4302	7.23617e-47	1a
Supercontig_1.42	89044	90039	95	0.108962	0.00746269	0.003861	13.2564	10.3077	19.9231	1.34116e-30	1a
Supercontig_1.43	81810	82894	233	0.113308	0.00396092	0.00296932	21.852	15.148	24.248	1.11729e-37	1a
Supercontig_1.43	101703	103689	340	0.173378	0.0101065	0.00791311	16.7265	16.2971	18.9559	2.59995e-20	1a
Supercontig_1.44	131650	133636	346	0.16967	0.00771248	0.00295823	19.7254	18.737	24.4249	2.10319e-32	1a
Supercontig_1.45	209418	209604	30	0.128527	0.0280899	0.00228833	10.6333	5.93333	14.5667	7.60632e-10	1a
Supercontig_1.46	157842	158831	118	0.112575	0.00313234	0.00232423	22.5085	10.822	14.5847	2.40035e-17	1a
Supercontig_1.46	171842	172925	235	0.216157	0.00435438	0.00363317	31.183	25.4085	33.966	4.67941e-69	1a
Supercontig_1.46	216203	217899	281	0.139982	0.0122628	0.00424403	23.694	12.1886	20.1246	9.4575e-44	1a
Supercontig_1.47	161418	163116	373	0.118435	0.00343315	0.0018864	17.4075	14.0563	25.5818	2.5851e-77	1a
Supercontig_1.48	211887	213859	271	0.108199	0.00718276	0.00377418	17.4613	13.8708	23.4649	4.44478e-36	1a
Supercontig_1.49	43366	44805	208	0.103615	0.0439872	0.00220529	24.8426	13.0509	23.0926	6.53296e-46	1a
Supercontig_1.49	50331	51757	317	0.104648	0.0173785	0.00430262	21.3191	10.3191	25.4316	2.45368e-20	1a
Supercontig_1.5	38685	39998	125	0.115027	0.0311927	0.00444303	21.3333	11.5957	22.3475	5.40007e-25	1a
Supercontig_1.5	372518	373516	153	0.111757	0.00790861	0.00364964	23.6275	14.8758	21.4902	3.87109e-20	1a
Supercontig_1.5	421218	422108	145	0.123732	0.00976645	0.0033557	14.7605	14.1018	24.982	1.87405e-31	1a
Supercontig_1.5	548063	548832	175	0.111316	0.0108127	0.00418177	21.6629	16.3829	20.4971	1.25083e-13	1a
Supercontig_1.5	620379	621972	163	0.12577	0.00727428	0.00377675	20.0562	13.1292	13.3876	9.11605e-13	1a
Supercontig_1.50	40598	41751	59	0.103061	0.00348028	0.00281955	16.6102	14.6102	18.0339	1.73958e-08	1a
Supercontig_1.50	52656	54648	370	0.150569	0.00319149	0.00283253	22.5811	17.7838	22.9	6.35602e-115	1a
Supercontig_1.54	124394	125787	127	0.110534	0.0355522	0.00812721	19.9704	9.79259	20.963	1.01256e-11	1a
Supercontig_1.54	193621	194786	244	0.104935	0.00707428	0.00248933	22.2115	15.2231	21.6308	1.87437e-46	1a
Supercontig_1.55	54837	56372	126	0.142616	0.00370599	0.00327869	23.5397	12.8492	19.3651	2.01171e-18	1a
Supercontig_1.55	117824	119022	192	0.177415	0.00398724	0.00384541	20.7552	13.0625	27.0885	1.27151e-45	1a
Supercontig_1.55	162175	163865	271	0.111665	0.00603622	0.00446281	22.9668	22.0074	22.3247	6.74773e-26	1a
Supercontig_1.56	45327	46236	182	0.102297	0.00353774	0.00177976	23.2033	13.978	24.6978	7.66188e-39	1a
Supercontig_1.56	90764	92459	218	0.110717	0.0190321	0.00723265	20.9752	15.1983	23.9959	2.04213e-18	1a
Supercontig_1.56	201083	202777	278	0.267921	0.0115479	0.00455777	25.9928	16.1978	29.2014	4.04793e-17	1a
Supercontig_1.6	417795	419554	325	0.201838	0.00626791	0.00182482	17.4092	17.1815	21.92	3.33189e-51	1a
Supercontig_1.60	64008	64953	240	0.113835	0.00865631	0.00335142	24.3042	21.1792	26.1083	2.19452e-26	1a
Supercontig_1.61	41901	43993	324	0.327544	0.00621762	0.00309811	20.2593	11.9136	17.9321	7.44138e-66	1a
Supercontig_1.62	239192	240581	312	0.1197	0.00384246	0.00349287	15.907	15.1308	30.7936	5.00457e-30	1a
Supercontig_1.63	16483	18364	304	0.142154	0.00433944	0.0027451	19.3684	13.6447	25.1645	2.58691e-48	1a
Supercontig_1.63	20569	21762	208	0.115685	0.00345489	0.0011374	20.5957	11.3261	19.113	4.69078e-36	1a
Supercontig_1.63	21438	24154	440	0.274123	0.00400534	0.00231147	20.8682	20.4273	23.5977	1.94117e-76	1a
Supercontig_1.64	123040	124279	181	0.109733	0.00494777	0.00383275	20.4917	10.0497	15.8564	1.86704e-37	1a
Supercontig_1.64	208271	209460	123	0.117845	0.00747556	0.0017059	19.3171	14.1382	23.8293	1.47752e-20	1a
Supercontig_1.65	87911	89810	324	0.191209	0.00374468	0.00349903	20.6451	18.1327	25.5802	7.87697e-71	1a
Supercontig_1.65	196047	197139	238	0.112942	0.00413223	0.00331184	18.9202	11.962	21.8137	3.56435e-34	1a
Supercontig_1.65	196843	197838	158	0.143859	0.00513406	0.00327456	20.7658	11.0949	25.1266	3.15472e-27	1a
Supercontig_1.65	202441	203438	112	0.104143	0.002886	0.00274851	14.4032	11.1774	17.6048	1.81123e-20	1a
Supercontig_1.68	98298	99410	128	0.229864	0.00549451	0.00289436	12.6094	11.375	32.3906	2.85231e-34	1a
Supercontig_1.69	36195	37791	196	0.117711	0.00601202	0.00347716	21.9667	11.881	30.1286	1.55659e-11	1a
Supercontig_1.69	180229	181321	127	0.105826	0.0807107	0.00395674	18.3243	13.3108	25.6149	6.53608e-15	1a
Supercontig_1.7	12100	13595	64	0.140584	0.00484262	0.0018018	11.7812	6.45312	17.3438	7.27398e-14	1a
Supercontig_1.7	102830	103924	173	0.150517	0.00356577	0.00226131	24.578	14.5896	23.0058	1.25153e-52	1a
Supercontig_1.7	146784	147839	252	0.103602	0.0041919	0.00354872	17.2263	15.6715	24.6825	5.02576e-23	1a
Supercontig_1.7	183355	184242	199	0.343714	0.00664894	0.00340716	17.4271	15.1156	26.5477	2.13795e-34	1a
Supercontig_1.7	558511	559608	121	0.112936	0.00484496	0.00315529	9.87162	6.97297	29.9797	4.0213e-08	1a
Supercontig_1.71	60003	61198	218	0.105614	0.00555899	0.00333969	17.2295	13.2705	17.1803	1.48836e-35	1a
Supercontig_1.75	163724	165238	191	0.11369	0.00363504	0.00242895	18.6749	13.5517	20.2808	4.41343e-20	1a
Supercontig_1.78	75474	76870	163	0.109469	0.00583885	0.00241093	19.1309	13.4503	19.5445	6.64544e-26	1a
Supercontig_1.8	456544	457540	100	0.133215	0.0154867	0.00268817	16.89	13.56	22.32	0.00106562	1a
Supercontig_1.80	23043	24822	245	0.109666	0.00661073	0.00383907	21.391	14.7857	24.4812	5.52685e-18	1a
Supercontig_1.81	163382	164877	160	0.109395	0.00295234	0.00192086	24.6812	14.8187	16.2688	2.46677e-28	1a
Supercontig_1.83	85180	86740	236	0.172797	0.00292683	0.00222284	27.072	13.0297	15.25	3.06859e-54	1a
Supercontig_1.83	175015	176949	327	0.255009	0.00710383	0.00325077	17.4006	16.789	19.7554	3.00648e-53	1a
Supercontig_1.85	38574	39565	78	0.121758	0.00947867	0.00211715	17.7949	8.11538	18.1667	2.21865e-10	1a
Supercontig_1.86	33984	35876	289	0.113847	0.00455536	0.00306994	23.1903	17.4706	25.9239	3.86401e-23	1a
Supercontig_1.87	147373	147664	51	0.9625	0.0252294	0.00232019	9.41176	8.54902	16.902	1.72763e-29	1a
Supercontig_1.89	163757	164751	104	0.102638	0.00745342	0.00152149	15.2982	7.0614	23.0614	1.18978e-20	1a
Supercontig_1.9	253377	254175	188	0.256338	0.0367115	0.0060024	13.2181	10.2872	17.7234	1.61608e-20	1a
Supercontig_1.9	264447	265354	214	0.124709	0.0405752	0.0102633	18.0607	9.09813	20.9439	1.12132e-26	1a
Supercontig_1.9	422878	424173	243	0.110294	0.00945307	0.00338848	18.7761	11.0522	18.7201	1.4784e-29	1a
Supercontig_1.9	493590	494389	26	0.298969	0.106996	0.00787402	11.1923	9.34615	9.76923	2.56521e-07	1a
Supercontig_1.91	142875	143825	129	0.113811	0.00364631	0.0027735	21.6733	14.6267	21.6333	6.49569e-16	1a
Supercontig_1.92	101433	104928	692	0.108276	0.0700912	0.00400437	20.7127	14.2273	22.9874	1.46159e-50	1a
Supercontig_1.94	4659	5889	290	0.106802	0.0125568	0.00657207	16.4573	15.7645	22.8498	1.32435e-18	1a
Supercontig_1.94	154287	155285	184	0.105841	0.0055142	0.00381841	19.4466	17.6068	22.8835	2.04775e-18	1a
Supercontig_1.97	23998	25995	433	0.160769	0.00366133	0.00273651	21.0162	20.1848	23.6305	1.50195e-44	1a
Supercontig_1.104	82563	84155	109	0.109061	0.00221361	0.0017783	16.9083	16.578	15.4771	2.02565e-23	1a
Supercontig_1.12	354989	356673	325	0.110102	0.00878735	0.0078056	30.2299	20.3821	20.2687	1.90568e-13	1a
Supercontig_1.123	96839	97922	252	0.113372	0.00597477	0.00505433	20.5393	16.1393	14.1321	2.42672e-45	1a
Supercontig_1.155	11981	13112	253	0.132377	0.00834725	0.00269374	23.9763	23.6759	19.0751	2.25318e-24	1a
Supercontig_1.162	28553	30027	296	0.104134	0.00636745	0.00241017	26.7825	20.9058	14.8182	1.55298e-29	1a
Supercontig_1.2	16289	17472	199	0.112301	0.00789116	0.00272294	23.8977	17.093	13.6651	1.73144e-18	1a
Supercontig_1.3	344745	346540	147	0.109485	0.0113512	0.00441826	19.753	16.4518	16.3614	1.5902e-20	1a
Supercontig_1.34	268608	270505	258	0.189433	0.00786608	0.00220859	21.0543	19.2171	15.7946	1.15955e-57	1a
Supercontig_1.38	231136	232459	128	0.104753	0.00835381	0.00305499	16.9297	15.8984	15.3438	9.82004e-15	1a
Supercontig_1.39	182532	184508	367	0.129917	0.00311438	0.00223072	25.1471	19.248	17.1008	2.17245e-61	1a
Supercontig_1.44	111919	112966	91	0.140406	0.00316056	0.0008285	17.4818	14.3818	10.9727	8.34239e-23	1a
Supercontig_1.68	14571	15558	83	0.254237	0.00632547	0.00209059	25.5904	20.9518	17.2892	6.8135e-22	1a
Supercontig_1.75	22725	24018	164	0.114587	0.0114991	0.00311526	17.3476	14.3171	13.7012	3.42252e-28	1a
Supercontig_1.1	198014	199107	229	0.111196	0.00924499	0.0062551	9.90943	14.6943	27.7509	0.000170077	1a
Supercontig_1.1	204712	205786	132	0.117599	0.00448766	0.0018797	7.95484	8.62581	13.729	1.58699e-34	1a
Supercontig_1.1	413848	415042	248	0.207044	0.00321862	0.00281241	13.1653	16.2863	43.0121	3.1262e-72	1a
Supercontig_1.1	464844	464862	9	0.261905	0.0204082	0.00537634	4.66667	38.1111	41.3333	3.65468e-05	1a
Supercontig_1.10	45497	46217	143	0.115288	0.00388266	0.00280112	8.37063	16.2098	24.965	1.30459e-19	1a
Supercontig_1.10	62430	65117	402	0.401091	0.0102208	0.00400346	10.9403	13.6294	22.99	4.17501e-81	1a
Supercontig_1.10	208567	209199	106	0.110259	0.00410601	0.004	9.83962	25.2736	25.9434	1.79245e-20	1a
Supercontig_1.10	333498	334288	228	0.142354	0.0103051	0.00675295	21.1667	21.7061	23.3816	2.08084e-24	1a
Supercontig_1.10	415081	415374	64	0.110727	0.00616016	0.0027881	9.03125	15.2188	16.8125	1.87804e-07	1a
Supercontig_1.102	149595	150591	214	0.111111	0.00369887	0.00333751	14.0769	19.641	20.4872	1.72006e-39	1a
Supercontig_1.105	29323	30315	180	0.108473	0.0129942	0.00372634	16.85	20.0944	37.2722	3.17925e-05	1a
Supercontig_1.105	48748	51039	380	0.340268	0.00418035	0.00406618	14.5474	17.6263	18.7684	4.52803e-112	1a
Supercontig_1.107	79299	80292	189	0.11286	0.0136737	0.00764656	13.9533	15.3785	22	1.24758e-17	1a
Supercontig_1.107	98595	100729	476	0.261182	0.0230936	0.00365647	17.8487	18.3761	23.5567	1.96511e-60	1a
Supercontig_1.11	97237	98233	235	0.128886	0.00495786	0.00466644	14.0979	17.166	24.6213	5.28423e-64	1a
Supercontig_1.11	250564	251561	230	0.105096	0.00834904	0.00363123	10.9217	16.1435	21.5522	1.44584e-38	1a
Supercontig_1.11	350291	351286	227	0.103468	0.00485874	0.00256118	14.0159	22.1394	28	7.89717e-17	1a
Supercontig_1.110	5601	6926	227	0.104044	0.00465776	0.00387875	17.9673	20.1551	28.4122	1.49958e-24	1a
Supercontig_1.111	123888	124625	147	0.110849	0.00652174	0.00193477	16.1013	17.4684	22.8987	6.71235e-12	1a
Supercontig_1.114	103282	104379	129	0.122807	0.00687104	0.00414079	8.38235	11.1294	22.7294	1.04377e-14	1a
Supercontig_1.12	156866	158003	139	0.113905	0.00548755	0.00444727	14.0216	17.0432	22.6475	1.28713e-26	1a
Supercontig_1.12	186462	187521	122	0.108897	0.0041841	0.00266036	11.5164	15.6721	27.7295	1.50554e-09	1a
Supercontig_1.12	210061	211958	355	0.180723	0.00753267	0.00472781	15.431	18.3239	20.8535	1.6582e-28	1a
Supercontig_1.125	31388	31651	59	0.19292	0.00818926	0.00355619	9.57627	18.6271	23.8305	9.82482e-17	1a
Supercontig_1.125	99632	101623	277	0.167294	0.0125977	0.00335354	16.3141	16.6209	27.9892	2.44313e-61	1a
Supercontig_1.126	28917	30111	252	0.109851	0.00376806	0.00291758	13.9263	16.7614	19.2421	4.35992e-60	1a
Supercontig_1.126	29713	30495	224	0.120904	0.0035498	0.00174961	15.8036	21.3795	22.9643	9.11174e-65	1a
Supercontig_1.13	120334	122125	244	0.109048	0.00799376	0.00328384	13.1512	19.8798	27.1473	1.8184e-13	1a
Supercontig_1.13	188656	191649	529	0.125125	0.00803087	0.00444862	17.0416	18.1248	30.1701	7.92586e-75	1a
Supercontig_1.132	315	1215	202	0.211982	0.00989819	0.00387672	13.9653	17.505	25.5396	3.42003e-29	1a
Supercontig_1.132	2719	4214	347	0.397897	0.00476515	0.00240284	15.6225	16.9337	27.585	1.90664e-78	1a
Supercontig_1.132	86297	87121	227	0.104905	0.00613108	0.00396011	16.1674	20.837	30.0352	1.73969e-20	1a
Supercontig_1.14	60463	61686	219	0.286364	0.0112459	0.00261718	12.0548	15.4292	19.1918	3.12005e-20	1a
Supercontig_1.14	77066	78262	209	0.113172	0.00403023	0.00388075	16.2978	17.6444	25.1956	3.01873e-23	1a
Supercontig_1.14	105500	107255	345	0.115595	0.00370508	0.00229482	14.6088	14.8705	20.4077	1.30678e-57	1a
Supercontig_1.14	245707	247006	284	0.125403	0.00985222	0.00502403	13.1127	14.2958	16.1197	4.54083e-24	1a
Supercontig_1.141	42444	44340	332	0.141214	0.00426476	0.00321923	15.9759	17.6566	28.0693	1.00224e-44	1a
Supercontig_1.143	50694	51166	79	0.10396	0.00664767	0.0034632	10.2278	26.6582	29.2405	1.1858e-22	1a
Supercontig_1.144	8298	9233	109	0.127854	0.00674433	0.00456131	14.0642	14.9633	34.1927	5.76652e-24	1a
Supercontig_1.148	10475	10524	17	0.21831	0.00843882	0.00505051	2.95833	4.9375	12.375	9.25523e-09	1a
Supercontig_1.148	23181	24178	213	0.117327	0.00849324	0.00413875	12.0845	14.9249	23.8216	1.4981e-07	1a
Supercontig_1.148	50881	52775	326	0.121524	0.00665004	0.00353294	11.0307	14.7607	17.365	1.58302e-31	1a
Supercontig_1.15	239934	240895	161	0.119027	0.00353607	0.00274725	7.14907	17.5652	18.087	2.22197e-26	1a
Supercontig_1.151	69718	71813	245	0.360274	0.0112184	0.00778378	14.898	15.6449	18.8776	3.52795e-37	1a
Supercontig_1.155	8547	10317	144	0.104538	0.00320285	0.00250156	10.4251	16.8263	19.1497	6.68515e-21	1a
Supercontig_1.156	12388	14265	415	0.107533	0.00517028	0.00323697	21.1759	21.4386	21.588	4.13198e-44	1a
Supercontig_1.157	41686	42882	189	0.133899	0.0111002	0.00847152	16.2011	16.2063	29.3545	2.44299e-27	1a
Supercontig_1.159	12988	13885	203	0.131833	0.00854701	0.00313018	12.2562	25.936	26.7537	5.89012e-12	1a
Supercontig_1.16	124389	124973	130	0.130495	0.0037831	0.00377042	11.2	18.3	36.7231	3.03998e-27	1a
Supercontig_1.16	245295	246887	270	0.106625	0.00866337	0.00457424	14.9433	21.5467	28.42	1.76902e-06	1a
Supercontig_1.16	437604	438866	290	0.352669	0.00725329	0.00252626	17.8931	18.0655	25.9345	1.66198e-74	1a
Supercontig_1.167	20821	22006	193	0.113293	0.00512821	0.00264805	12.8544	15.1456	20.165	1.02661e-39	1a
Supercontig_1.17	84749	86311	257	0.175719	0.00309385	0.0022187	15.8327	22.6381	24.5525	1.76005e-31	1a
Supercontig_1.17	110084	111076	149	0.108181	0.00563813	0.00374732	9.92617	13.094	25.0738	1.77174e-15	1a
Supercontig_1.172	57588	58782	199	0.424589	0.00779221	0.00338848	10.0955	19.3467	25.2111	5.67072e-77	1a
Supercontig_1.173	25707	26988	230	0.108841	0.003996	0.00252626	18.8219	20.2632	30.4494	3.04256e-23	1a
Supercontig_1.174	11213	12893	133	0.105018	0.0104962	0.00402955	11.5034	14.0671	19.9866	1.57462e-10	1a
Supercontig_1.175	20593	22172	316	0.139302	0.00952895	0.00529101	12.9715	17.6013	25.7184	1.70701e-50	1a
Supercontig_1.176	18130	20015	248	0.11174	0.00613915	0.00283643	17.1048	17.7339	25.5887	6.28532e-20	1a
Supercontig_1.178	39415	40811	125	0.108939	0.009298	0.00346675	8.592	17.208	25.384	1.28211e-10	1a
Supercontig_1.178	49949	51411	166	0.116524	0.00841121	0.00689112	14.4972	18.1356	28.6949	1.51015e-12	1a
Supercontig_1.179	53628	53675	25	0.260504	0.00226757	0	4.76	17.64	24.2	7.69834e-11	1a
Supercontig_1.18	222139	223138	76	0.137767	0.00376506	0.00273224	5.53947	17.4737	33.7105	1.27035e-12	1a
Supercontig_1.18	391182	393771	235	0.161475	0.00411053	0.00283918	14.8894	18.634	20.983	3.27831e-51	1a
Supercontig_1.19	39869	43040	587	0.425942	0.00628272	0.00457101	15.2743	17.8961	27.5792	3.11881e-129	1a
Supercontig_1.19	297507	297990	41	0.15508	0.023622	0.0127298	4.56098	6.19512	17.2439	8.39287e-07	1a
Supercontig_1.19	349659	350841	229	0.103085	0.00577478	0.00117233	16.4752	17.1736	24.6736	2.25093e-31	1a
Supercontig_1.194	37603	39915	84	0.460443	0.00776398	0.00167729	7.52381	15.3333	35.4881	1.06175e-18	1a
Supercontig_1.2	244069	245443	225	0.166449	0.0151448	0.00367178	16.9822	19.9556	27.84	3.95203e-29	1a
Supercontig_1.2	248445	251520	325	0.214762	0.00984366	0.00437042	14.2985	21.2554	26.0492	4.63737e-77	1a
Supercontig_1.2	376398	377106	71	0.130233	0.00792752	0.00444444	6.05634	24.8732	28.5211	2.55225e-06	1a
Supercontig_1.2	510586	513083	233	0.533049	0.00336296	0.00325013	12.0773	17.867	33.0129	6.31659e-79	1a
Supercontig_1.2	992580	994979	227	0.314527	0.0051344	0.00379803	9.9163	14.5859	19.7181	4.86288e-41	1a
Supercontig_1.20	15748	18446	517	0.563712	0.0110613	0.00642625	11.6731	12.94	25.5841	4.30926e-191	1a
Supercontig_1.20	341269	342867	352	0.199701	0.00786255	0.00366569	11.3949	19.5114	23.25	3.17811e-42	1a
Supercontig_1.21	11723	13513	217	0.262537	0.00351083	0.00331614	12.4977	23.6267	25.0138	1.50796e-62	1a
Supercontig_1.22	10230	13024	359	0.29982	0.00396105	0.00328272	15.4875	16.8774	20.3649	2.67972e-87	1a
Supercontig_1.22	326453	327918	214	0.375532	0.00505334	0.00359712	13.1776	16.6449	22.0841	2.4301e-44	1a
Supercontig_1.22	371995	373685	273	0.105438	0.00321583	0.00314465	27.4211	28.3684	33.4737	1.67328e-33	1a
Supercontig_1.22	382749	385248	534	0.230038	0.0139831	0.00359932	10.8352	18.2135	30.6966	2.46721e-67	1a
Supercontig_1.23	372938	375037	292	0.233162	0.00568958	0.00467664	10.6781	15.0479	25.6301	2.45239e-65	1a
Supercontig_1.23	381237	381579	7	0.178571	0.00568182	0	4	25.1429	32.2857	0.00521638	1a
Supercontig_1.239	9912	11708	447	0.371213	0.00604317	0.00331322	15.1387	15.5481	18.906	2.14051e-99	1a
Supercontig_1.243	2717	2729	6	0.68	0	0	4.16667	7.5	11	0.000307171	1a
Supercontig_1.25	142625	143577	162	0.116744	0.00849057	0.00378788	17.2901	19.6296	26.0741	2.10814e-20	1a
Supercontig_1.256	12428	13058	34	0.276042	0.00773196	0.00715308	5.64706	11.4118	20.5588	2.50415e-08	1a
Supercontig_1.27	1059	3102	66	0.734824	0.0178412	0.00313316	9.48485	16.9848	29.0152	5.687e-29	1a
Supercontig_1.27	177735	179289	238	0.105556	0.0309247	0.0042605	9.83193	13.7227	20.7101	3.49356e-13	1a
Supercontig_1.27	247855	249939	321	0.208888	0.00656716	0.00370645	20.1184	20.8723	21.0125	3.4149e-58	1a
Supercontig_1.27	314153	316052	288	0.14558	0.003622	0.00318697	16.5764	21.0903	29.4167	2.95326e-20	1a
Supercontig_1.28	22901	25093	176	0.17402	0.00365675	0.00261044	9.27273	23.3068	28.2955	1.72609e-32	1a
Supercontig_1.3	102543	104277	331	0.156752	0.00635039	0.00343643	18.7915	24.2628	26.3746	5.38118e-51	1a
Supercontig_1.3	204701	208037	583	0.191302	0.00379487	0.00333954	16.7221	16.7238	26.7084	3.7276e-66	1a
Supercontig_1.3	298925	299187	53	0.267241	0.0476974	0.0165593	10.9434	11.4717	20.5094	0.00128748	1a
Supercontig_1.30	77578	79277	218	0.325627	0.00508838	0.00356319	9.32569	17.1284	21.8853	1.49325e-44	1a
Supercontig_1.30	101191	102277	237	0.1083	0.0177389	0.00480769	16.1306	17.2571	17.8286	1.19136e-13	1a
Supercontig_1.30	115490	117089	305	0.268132	0.00496467	0.00368623	12.9738	17.1705	22.2361	1.01387e-21	1a
Supercontig_1.30	209968	210953	61	0.115226	0.0351351	0.003386	8.37931	12.7586	20.3678	8.24051e-15	1a
Supercontig_1.30	305809	306498	115	0.130809	0.00237079	0.00225352	10.1043	18.3391	30.8696	5.76206e-12	1a
Supercontig_1.31	206945	207938	30	0.156863	0.00591716	0.00301811	6.8	11.2667	33.1333	2.83428e-10	1a
Supercontig_1.32	273498	274495	276	0.117473	0.00774878	0.00248496	24.4275	26.6522	27.7029	4.76021e-20	1a
Supercontig_1.34	77291	78285	123	0.118407	0.00542636	0.0029889	7.55285	10.4878	38.0813	1.60141e-15	1a
Supercontig_1.35	26981	29931	465	0.207137	0.00651341	0.00404858	12.6559	22.4516	22.8409	1.47492e-94	1a
Supercontig_1.36	52418	53782	318	0.163999	0.00360399	0.00343011	12.7704	14.8333	25.6698	1.02525e-39	1a
Supercontig_1.36	86925	87922	53	0.112903	0.0358744	0.00289575	8.18868	8.41509	19.5472	0.000349441	1a
Supercontig_1.37	262530	263716	242	0.112161	0.00470333	0.00307332	19.3232	21.019	25.981	8.0313e-34	1a
Supercontig_1.39	151525	153414	326	0.112843	0.0141494	0.0034139	16.5276	18.6442	22.4632	3.10318e-12	1a
Supercontig_1.4	364246	365337	89	0.157518	0.00329308	0.00308071	9.41573	10.236	36.4719	1.28438e-22	1a
Supercontig_1.4	536440	539080	201	0.40554	0.00541339	0.00445848	7.00498	20.2189	26.7811	2.31912e-58	1a
Supercontig_1.4	714052	715447	161	0.104058	0.0128957	0.00368789	10.6778	14.2167	28.6222	0.00470321	1a
Supercontig_1.40	128100	130188	228	0.142514	0.00324525	0.00241171	10.9561	18.9211	25.4605	4.48371e-39	1a
Supercontig_1.41	254571	255960	293	0.117178	0.00344601	0.00234949	10.6541	19.1635	21.4151	1.78082e-14	1a
Supercontig_1.42	201013	202009	79	0.105319	0.00309598	0.00286205	11.8987	16.3544	22.1139	2.4794e-11	1a
Supercontig_1.44	14170	14989	77	0.199719	0.0102866	0.00443459	9.23377	17.6753	35.1429	1.11986e-08	1a
Supercontig_1.45	132944	135642	355	0.171875	0.00343162	0.00247394	14.6028	22.1634	31.8817	5.9544e-34	1a
Supercontig_1.45	241485	243449	315	0.202141	0.0055922	0.00351494	14.8254	22.1397	23.4825	2.37658e-53	1a
Supercontig_1.46	209900	210899	87	0.116084	0.00865266	0.00643345	11.9167	13.4833	20.725	1.18021e-09	1a
Supercontig_1.47	173517	175415	226	0.16173	0.00634573	0.0046729	14.9381	20.2212	28.4071	3.66409e-34	1a
Supercontig_1.48	208161	210054	312	0.168177	0.0124938	0.00456009	16.9808	19.4968	23.8974	1.55644e-27	1a
Supercontig_1.49	45243	46258	144	0.10401	0.00853054	0.00333248	16.625	25.2361	27.0903	2.97039e-25	1a
Supercontig_1.5	405014	405812	139	0.103648	0.0181311	0.00230567	12.4245	20.6331	21.8417	2.29632e-14	1a
Supercontig_1.50	113143	114827	278	0.112256	0.00432277	0.00426973	12.4595	14.0676	22.9459	1.83392e-13	1a
Supercontig_1.517	164	185	12	1	0.00446429	0.00286533	4	18.6667	29.0833	1.26905e-07	1a
Supercontig_1.52	86688	86951	67	0.109375	0.0240113	0.00418994	8.59701	10.5672	10.6866	2.27404e-22	1a
Supercontig_1.52	87856	90344	499	0.181528	0.00540131	0.0034642	12.5631	21.1483	27.7675	2.76444e-67	1a
Supercontig_1.52	104094	105773	329	0.113716	0.00918164	0.0055998	11.8639	14.8225	23.7751	4.7251e-20	1a
Supercontig_1.53	133299	134309	139	0.875375	0.00853485	0.00297066	9.58273	15.1727	19.3741	4.18914e-79	1a
Supercontig_1.54	46861	48746	268	0.118512	0.00540428	0.00280974	12.4366	17.9515	27.8881	2.39782e-62	1a
Supercontig_1.56	44679	45557	154	0.140864	0.00545046	0.00357325	14.1981	14.7123	18.4811	5.9235e-32	1a
Supercontig_1.58	159017	159048	13	0.106061	0	0	10.1538	14.8462	23	1.40084e-08	1a
Supercontig_1.6	2953	4557	191	0.166128	0.0160761	0.00460905	12.9529	15.9581	31.8063	3.86096e-29	1a
Supercontig_1.6	183746	184743	228	0.104585	0.00440427	0.00189274	16.4492	18.2797	20.1483	1.81715e-33	1a
Supercontig_1.6	451996	453195	198	0.11381	0.0122787	0.00585252	6.18455	15.03	22	3.11281e-06	1a
Supercontig_1.60	244293	244330	11	0.229167	0	0	1.5	2.625	9.96875	1.13294e-09	1a
Supercontig_1.61	85846	86844	194	0.123722	0.00924214	0.00338839	12.3277	15.9118	19.8403	1.05397e-32	1a
Supercontig_1.61	122262	123240	246	0.103077	0.00365047	0.00281648	15.8537	17.8171	27.4228	1.65735e-20	1a
Supercontig_1.61	183695	184683	88	0.12782	0.00383142	0.001443	9.06818	14.8295	23.625	2.70386e-13	1a
Supercontig_1.61	220961	223051	486	0.150298	0.00759893	0.00339518	17.6193	20.8498	26.0597	7.15977e-122	1a
Supercontig_1.64	2131	4192	316	0.144805	0.0123117	0.00698856	15.3196	17.2215	29.8861	3.43704e-44	1a
Supercontig_1.65	202910	204137	135	0.123097	0.0169393	0.00281889	11.1926	12.6815	21.0222	2.42541e-12	1a
Supercontig_1.67	15840	16919	97	0.108949	0.00605214	0.00211268	11.6818	19.5273	25.8182	2.33611e-18	1a
Supercontig_1.67	90366	90905	126	0.10683	0.00294334	0.00228021	13.5952	21.5714	31.3254	2.41945e-22	1a
Supercontig_1.68	230932	232018	15	0.458333	0	0	9.6	12.9333	21.8667	1.81384e-07	1a
Supercontig_1.69	141230	142999	237	0.102973	0.00629874	0.00256372	12.8465	13.126	26.1063	1.99176e-40	1a
Supercontig_1.69	145820	147411	224	0.129665	0.00988811	0.00267125	14.8238	15.75	21.4795	1.02728e-44	1a
Supercontig_1.73	89000	90177	181	0.119216	0.00772414	0.00770677	10.1492	20.0276	29.3923	2.87846e-30	1a
Supercontig_1.73	162425	163054	83	0.115894	0.00513809	0.00454804	8.54717	14.6887	16.5943	3.38019e-09	1a
Supercontig_1.75	169985	170914	128	0.118812	0.00991438	0.00277179	13.2895	14.5987	21.3618	3.87756e-17	1a
Supercontig_1.75	170621	171339	156	0.151438	0.00694161	0.0029201	10.0321	15.6987	24.1474	4.47063e-16	1a
Supercontig_1.76	25274	26567	162	0.111317	0.00726392	0.0037192	13.3086	17.8457	26.5556	8.44727e-10	1a
Supercontig_1.76	192122	193402	113	0.253521	0.0118846	0.00198098	10.0531	20.8496	22.3363	7.28133e-25	1a
Supercontig_1.78	83820	85418	201	0.116474	0.00490829	0.00262911	16.7193	16.9781	23.3553	1.335e-23	1a
Supercontig_1.78	107083	108068	71	0.105603	0.00311139	0.00282486	9.37374	16.2323	17.8788	2.82852e-13	1a
Supercontig_1.78	115717	116573	159	0.109382	0.0188831	0.00319803	14.5472	15.6541	25.566	8.00424e-09	1a
Supercontig_1.8	15437	17325	350	0.125731	0.00937294	0.00316186	21.02	21.6429	23.4943	1.3405e-41	1a
Supercontig_1.8	165975	166114	41	0.136364	0.00678541	0.00451128	5.10145	17.087	28.913	5.44237e-09	1a
Supercontig_1.8	195793	196975	174	0.134823	0.00733399	0.00251256	19.5128	25.8718	26.5333	1.84826e-20	1a
Supercontig_1.80	96653	98646	344	0.1631	0.0053771	0.00266845	16.843	20.5436	26.1453	2.4565e-32	1a
Supercontig_1.81	93616	95609	440	0.112826	0.00877099	0.00303301	17.6659	21.2477	25.4773	3.17691e-24	1a
Supercontig_1.83	2280	4002	227	0.111706	0.0124902	0.0029513	13.1718	16.9295	26.8678	2.03542e-10	1a
Supercontig_1.83	64701	66054	205	0.106746	0.00346106	0.00193705	18.4238	19.2619	19.6667	2.66286e-46	1a
Supercontig_1.89	133403	134856	58	0.157827	0.0297556	0.0024024	13.3276	16.2241	28.7069	3.58594e-05	1a
Supercontig_1.89	164547	165351	150	0.126939	0.003663	0.0030137	9.45333	10.92	24.3333	2.78694e-18	1a
Supercontig_1.9	407051	409134	214	0.202881	0.00450331	0.00241352	15.2477	17.6402	23.2336	1.93157e-62	1a
Supercontig_1.92	7728	8651	215	0.107097	0.0046371	0.00275824	14.5488	23.0698	33.7256	6.75514e-48	1a
Supercontig_1.93	35256	36548	67	0.165306	0.00317058	0.00251467	7.31343	23.5373	35.6119	3.99988e-21	1a
Supercontig_1.95	154610	156222	98	0.953571	0.00305655	0.00280439	8.57143	20.0306	43.6633	5.64175e-57	1a
Supercontig_1.97	71960	72942	101	0.119469	0.00639114	0.00343485	11.0244	19.0813	35.5041	4.21618e-06	1a
Supercontig_1.99	130907	131889	210	0.109616	0.0082519	0.0036981	14.3937	14.619	18.8857	6.82741e-08	1a
Supercontig_1.109	128511	129550	90	0.20428	0.00896057	0.00469484	5.71111	31	16.5667	2.77274e-13	1a
Supercontig_1.111	117909	118610	97	0.110661	0.00498043	0.00298329	7.63918	28.9794	17.2784	1.99258e-17	1a
Supercontig_1.116	6646	7616	130	0.123529	0.00383693	0.00230415	9.15385	16.0385	13.3538	2.15284e-27	1a
Supercontig_1.120	73125	74241	181	0.116523	0.00827179	0.00230814	15.9803	16.6749	8.53695	6.43357e-17	1a
Supercontig_1.122	114872	116068	253	0.234547	0.00919399	0.00180505	18.3518	25.7945	13.1383	5.04059e-24	1a
Supercontig_1.139	36161	36314	45	0.43318	0.00510725	0.00362757	4.82222	21.7556	18.3778	1.22663e-23	1a
Supercontig_1.139	95074	97063	155	0.116874	0.00956522	0.00447628	8.83226	22.2581	14.4129	4.31293e-07	1a
Supercontig_1.14	6337	7632	157	0.217391	0.00322191	0.00164474	7.47134	15.8153	15.4904	1.35877e-36	1a
Supercontig_1.146	17346	18743	243	0.150857	0.0101288	0.00396765	14.4033	28.4403	26.9671	7.35996e-14	1a
Supercontig_1.162	14051	14934	149	0.103943	0.00654711	0.00317864	8.6646	21.8199	19.5404	1.54519e-10	1a
Supercontig_1.176	9476	10462	209	0.110544	0.00626662	0.00494816	15.9282	25.1962	20.3062	1.72873e-35	1a
Supercontig_1.179	17052	18522	99	0.197861	0.00450902	0.00293902	7.55556	20.1616	13.7475	5.98396e-09	1a
Supercontig_1.18	266129	266163	16	1	0.00544959	0	7	22.9375	6.5625	1.50411e-10	1a
Supercontig_1.18	412873	414063	188	0.105396	0.00597742	0.00250188	18.9255	24.0266	21.2606	1.39822e-18	1a
Supercontig_1.188	10357	11514	148	0.216151	0.00465549	0.0036393	16.8176	21.7703	16.7095	3.06707e-33	1a
Supercontig_1.189	6709	6797	18	0.798387	0.017316	0.00892857	6.88889	25.6667	12.4444	5.31124e-07	1a
Supercontig_1.2	266446	267440	130	0.112647	0.00327869	0.0017762	9.51974	22.0724	18.5197	1.50616e-10	1a
Supercontig_1.2	668042	669341	258	0.108834	0.0264848	0.00383142	15.6299	17.7367	17.6477	1.56067e-19	1a
Supercontig_1.214	16568	18463	224	0.125859	0.00515464	0.00134662	14.933	19.0536	16.5759	1.06013e-20	1a
Supercontig_1.22	201082	202073	168	0.114869	0.00440335	0.00379507	17.8646	23.6562	16.4688	1.26104e-24	1a
Supercontig_1.22	201385	202369	180	0.122073	0.00532012	0.00280899	15.0376	25.5915	15.0423	6.2617e-22	1a
Supercontig_1.22	379200	380092	86	0.113464	0.00318471	0.00252845	15.3721	32.8605	18.3953	4.67803e-10	1a
Supercontig_1.234	133	1309	214	0.276377	0.00434311	0.00312256	22.2336	25.8224	17.9579	5.04443e-52	1a
Supercontig_1.24	354829	355904	197	0.11745	0.0117786	0.00365186	10.5487	15.0265	14.5398	1.25026e-10	1a
Supercontig_1.262	1238	2245	59	0.25641	0.00245399	0.00181159	11.2373	13.8136	9.35593	2.56403e-22	1a
Supercontig_1.3	1890	2037	48	0.103792	0.00280505	0	10.4375	14.8542	11.1667	1.48077e-13	1a
Supercontig_1.3	210926	211796	131	0.114862	0.00243309	0.00148976	17.4122	21.9618	20.4962	6.52861e-35	1a
Supercontig_1.3	348165	349739	247	0.141676	0.00361513	0.00090036	11.2591	14.5587	13.4899	1.29424e-29	1a
Supercontig_1.31	39764	41050	167	0.113228	0.012	0.00360419	16.6587	26.9461	18.2754	8.38266e-29	1a
Supercontig_1.32	292507	293695	192	0.114268	0.0157687	0.00479233	17.0469	27.7448	16.3021	3.12891e-19	1a
Supercontig_1.35	5203	6290	97	0.120378	0.00384615	0.00381679	13.1031	18.7629	16.2062	2.1413e-15	1a
Supercontig_1.37	216488	218586	307	0.156325	0.00433412	0.00421425	10.9186	24.8013	23.9609	1.35238e-35	1a
Supercontig_1.38	218367	221265	550	0.194233	0.0132279	0.00722386	19.5455	22.5418	21.6455	1.96465e-72	1a
Supercontig_1.38	236576	237775	150	0.144687	0.0148594	0.00248139	7.53977	14.1477	11.4489	2.26286e-09	1a
Supercontig_1.38	239105	239574	37	0.224409	0.00297619	0.00257069	6.86486	18.1622	10.5135	1.99745e-09	1a
Supercontig_1.4	169689	171172	252	0.134397	0.0037218	0.00287908	10.1439	15.464	14.9928	1.91662e-25	1a
Supercontig_1.4	275639	275937	60	0.182464	0.00852459	0.0016129	4.74157	17.1348	6.96629	2.71342e-13	1a
Supercontig_1.4	391637	392723	124	0.102545	0.0140548	0.00172786	10.6589	22.062	17.9457	9.00621e-10	1a
Supercontig_1.40	203443	204436	119	0.108723	0.0118534	0.0026445	6.64706	23.395	22.2437	5.5502e-10	1a
Supercontig_1.42	102247	103737	190	0.120458	0.00732899	0.00433478	12.3512	17.9707	14.6293	6.74912e-29	1a
Supercontig_1.44	113896	114917	209	0.109031	0.00449236	0.0036393	10.2249	31.9522	23.6651	8.52983e-47	1a
Supercontig_1.44	223135	224122	169	0.114031	0.00718262	0.00550518	21.0104	29.0052	16.0833	4.66129e-25	1a
Supercontig_1.46	161342	163341	383	0.294219	0.0113213	0.00384274	16.7102	18.2193	17.6658	2.491e-45	1a
Supercontig_1.50	50272	50842	74	0.122492	0.0055918	0.00444162	12.7973	29	21.2973	1.17415e-28	1a
Supercontig_1.50	184377	184391	8	0.355556	0	0	5.625	15.75	8.75	1.44549e-05	1a
Supercontig_1.52	10904	12125	341	0.134404	0.00591557	0.00311358	19.7243	21.8123	21.6628	7.59549e-46	1a
Supercontig_1.52	134800	135688	97	0.141099	0.00582848	0.00101471	12.567	24.7629	20.3196	1.83143e-13	1a
Supercontig_1.52	141644	142490	171	0.145761	0.00366636	0.00354767	10.0702	19.1404	13.1871	6.21558e-26	1a
Supercontig_1.54	191157	192046	48	0.159468	0.00452489	0.00426439	6.27083	27.625	19.5417	3.32629e-09	1a
Supercontig_1.540	172	360	7	0.866667	0	0	4.28571	11	4.42857	7.21612e-05	1a
Supercontig_1.56	170643	171507	38	0.130742	0.0031348	0	7.44737	25.1842	13.7895	1.46211e-17	1a
Supercontig_1.560	199	229	6	1	0.0181818	0	4.33333	27.5	12.3333	0.00041563	1a
Supercontig_1.57	45504	45586	39	0.15565	0.0209268	0.002457	12.0256	17.1538	10.4359	1.32066e-20	1a
Supercontig_1.58	134719	135556	89	0.171053	0.0177103	0.00412371	8.53933	17.764	16.3483	0.000134768	1a
Supercontig_1.6	481772	482541	108	0.230876	0.00513699	0.00431448	20.0926	21.6296	19.3148	2.03545e-35	1a
Supercontig_1.6	568653	569832	54	0.114849	0.00244898	0.00226244	15.963	22.6852	16.3704	4.99636e-11	1a
Supercontig_1.61	226435	227455	130	0.108449	0.00371901	0.0035693	15.9444	16.8056	11.6736	3.6877e-23	1a
Supercontig_1.64	24721	25708	144	0.10691	0.0039557	0.00337187	10.6528	17.5556	14.4167	1.45732e-22	1a
Supercontig_1.67	193894	195186	90	0.114943	0.0050923	0.00179211	8.7	17.4556	12.4	2.63698e-16	1a
Supercontig_1.69	181723	181917	45	0.116959	0.00856164	0.00183486	4.17073	7.12195	6.64634	3.00957e-14	1a
Supercontig_1.7	122660	123640	51	0.101036	0.00473934	0	7.56863	16.549	4.98039	6.58614e-19	1a
Supercontig_1.7	505777	506689	139	0.105286	0.0140212	0.00276721	13.5928	22.6347	17.3114	5.40161e-09	1a
Supercontig_1.70	143325	145068	208	0.120816	0.00434049	0.00326442	15.0817	19.9375	17.6731	5.16228e-12	1a
Supercontig_1.74	148039	149160	34	0.178241	0.0134875	0.0023015	12.7059	30.5294	25.5588	4.10611e-08	1a
Supercontig_1.79	50192	51031	116	0.273187	0.0117982	0.00233918	10.2241	21.1897	14.7414	7.49799e-38	1a
Supercontig_1.8	443274	443594	28	0.165414	0.0131579	0	4.75	16.2857	5.71429	1.99888e-05	1a
Supercontig_1.81	169737	171177	243	0.155261	0.00386493	0.00347373	15.214	20.2305	18.9547	7.99396e-30	1a
Supercontig_1.82	120515	121471	442	0.103271	0.00305162	0.00297619	19.4956	26.2156	14.9333	8.62565e-137	1a
Supercontig_1.83	119522	121318	267	0.108538	0.00300903	0.00213584	13.9064	18.6704	17.5356	5.71343e-26	1a
Supercontig_1.83	185284	185978	135	0.10859	0.00953727	0.000490196	13.7111	20.9704	15.1111	2.8216e-35	1a
Supercontig_1.89	114653	115652	218	0.112533	0.00423077	0.00199886	13.1379	22.4138	15.0948	2.42116e-37	1a
Supercontig_1.9	414244	414697	83	0.112329	0.0159925	0.00218818	8.79518	12.8072	11.012	3.89873e-23	1a
Supercontig_1.92	820	2189	173	0.170235	0.00378119	0.00250235	11.0694	22.9306	18.4798	2.0479e-28	1a
Supercontig_1.93	1519	2962	83	0.341163	0.00288066	0.00181928	10.7711	29.2771	19.8675	2.86745e-29	1a
Supercontig_1.93	43774	44868	132	0.285593	0.00481734	0.00215983	17.8258	18.8712	17.5379	4.97747e-52	1a
Supercontig_1.95	106151	107443	162	0.114823	0.00469346	0.00316857	7.68449	18.2299	16.877	1.91822e-10	1a
Supercontig_1.95	141054	142028	33	0.215311	0.00958466	0.00714286	6.33333	9.48485	8.48485	0.000729817	1a
Supercontig_1.95	152623	153269	28	0.282051	0.00952381	0.00225734	8.35714	26.25	15.8214	0.000367878	1a
Supercontig_1.1	22136	23072	177	0.00286424	0.0181661	0.139619	29.5876	13.0621	18.6949	1.94507e-12	1b
Supercontig_1.1	182514	183805	106	0.00383289	0.107004	0.110738	24.6132	4.84906	11.2453	2.32019e-11	1b
Supercontig_1.1	417659	419744	349	0.00457529	0.0136565	0.16215	43.212	14.8968	19.0315	1.66656e-22	1b
Supercontig_1.1	460765	462061	202	0.00323303	0.00847971	0.118857	18.1126	14.8739	15.7658	6.48782e-26	1b
Supercontig_1.1	870981	872733	261	0.00901653	0.00981063	0.111926	21.1625	15.4876	17.8375	1.68652e-25	1b
Supercontig_1.1	973342	974427	125	0.00274262	0.00561798	0.103737	32.027	9.62162	19.3446	1.10672e-30	1b
Supercontig_1.10	151326	153996	432	0.00372074	0.00433839	0.261122	34.2176	16.0069	16.338	9.5238e-83	1b
Supercontig_1.10	281855	283353	256	0.0016654	0.00560224	0.10596	23.5893	10.2	16.1786	1.61499e-17	1b
Supercontig_1.10	438544	440529	370	0.00216945	0.00640425	0.155294	23.6703	17.3027	22.973	5.42821e-36	1b
Supercontig_1.101	89008	89995	112	0.00360101	0.0059676	0.105442	15.2582	6.44505	8.07692	3.20997e-08	1b
Supercontig_1.102	88714	89808	108	0.00314531	0.0224796	0.103381	44.1574	13.5926	14.2407	4.15928e-16	1b
Supercontig_1.104	75563	76560	143	0.00281789	0.00290698	0.107609	34.4121	8.33939	11.1515	2.47919e-12	1b
Supercontig_1.104	93764	95058	169	0.00280838	0.0173445	0.118321	24.754	8.94118	12.6096	1.50591e-11	1b
Supercontig_1.104	94375	95357	140	0.00292873	0.0075188	0.108202	16.5215	5.00538	13.9624	4.04994e-11	1b
Supercontig_1.104	103781	104978	189	0.00449082	0.00911975	0.139807	40.0582	13.3439	20.3228	3.38643e-22	1b
Supercontig_1.105	115743	116724	148	0.00616477	0.0203224	0.107977	36.1689	9.64189	13.8919	3.90778e-06	1b
Supercontig_1.107	122494	124589	235	0.00225416	0.00407228	0.201955	30.2043	16.7191	17.8468	1.17348e-58	1b
Supercontig_1.108	41914	45699	689	0.00492122	0.0127152	0.176692	35.0958	12.8984	20.4369	9.99443e-34	1b
Supercontig_1.109	33858	35609	242	0.00253333	0.00258176	0.109314	30.9917	14.405	20.186	2.82048e-37	1b
Supercontig_1.11	229071	229218	25	0.00497512	0.0952381	0.186047	16.08	7.56	12.04	5.71053e-09	1b
Supercontig_1.11	420705	421408	112	0.00368844	0.0152778	0.111722	41.1518	6.42857	9.75	8.37509e-12	1b
Supercontig_1.11	448552	449846	239	0.00353557	0.00449974	0.1077	27.9486	14.9328	23.8182	3.65772e-28	1b
Supercontig_1.11	449152	450350	185	0.00463128	0.0144928	0.18154	30.3459	13.427	19.4432	2.41976e-28	1b
Supercontig_1.110	44024	47115	521	0.00399231	0.00492349	0.295142	25.9616	14.4242	21.929	2.78671e-114	1b
Supercontig_1.113	83115	84509	146	0.00267308	0.0314171	0.113932	22.2679	17.8095	18.2857	3.92305e-13	1b
Supercontig_1.113	118447	120544	384	0.00329784	0.00577534	0.159542	27.638	18.0365	20.224	1.86005e-25	1b
Supercontig_1.115	69832	71850	248	0.0041826	0.0150286	0.210889	33.7419	13.4153	16.9597	1.99825e-08	1b
Supercontig_1.12	204365	205354	141	0.00212701	0.0203851	0.107869	20.9618	11.2484	12.2229	3.39613e-15	1b
Supercontig_1.12	244535	245431	90	0.00544403	0.00720461	0.154154	24.6975	5.83193	18.916	5.42084e-17	1b
Supercontig_1.12	303376	304575	214	0.00319257	0.0045045	0.113872	28.8326	16.7197	22.2301	7.94569e-23	1b
Supercontig_1.12	347989	351487	652	0.0054202	0.0071748	0.185413	28.0138	16.4601	25.1304	3.76009e-50	1b
Supercontig_1.12	441282	443034	270	0.00393899	0.00988659	0.10649	44.1926	12.737	15.4074	5.44632e-11	1b
Supercontig_1.120	69845	70872	111	0.0026003	0.010568	0.113445	19.9407	11.2148	12.3407	2.32028e-13	1b
Supercontig_1.120	81844	83241	160	0.00256369	0.00489796	0.102718	35.2599	13.8418	21.6158	4.09517e-22	1b
Supercontig_1.122	86669	88767	363	0.00371786	0.0152881	0.22896	26.6749	17.1185	20.0331	1.18019e-21	1b
Supercontig_1.122	100571	102547	282	0.00191068	0.00809419	0.200797	29.695	14.4574	16.9007	2.39484e-21	1b
Supercontig_1.123	48072	49871	303	0.0042735	0.00469784	0.179907	32.4356	15.4554	24.967	7.19777e-35	1b
Supercontig_1.123	53677	54542	146	0.00342382	0.026538	0.104487	17.1088	6.93724	13.3347	8.99761e-30	1b
Supercontig_1.126	66463	68653	219	0.00520758	0.00798403	0.112167	31.5662	13.726	14.411	1.57842e-23	1b
Supercontig_1.127	23563	25045	135	0.0094451	0.0209042	0.112283	15.8812	12.8562	21.9312	1.75225e-20	1b
Supercontig_1.13	228719	230713	354	0.00273973	0.00394218	0.136934	25.7768	19.3475	28.3446	6.30415e-56	1b
Supercontig_1.13	292627	293898	142	0.00393553	0.0145875	0.109635	34.4258	12.8258	22.8323	1.4929e-12	1b
Supercontig_1.130	85617	85661	11	0	0.00917431	0.12	21	9.90909	20.4545	5.84192e-06	1b
Supercontig_1.131	59581	61471	202	0.00366885	0.0211665	0.116225	31.0347	10.5248	23.5545	8.95267e-09	1b
Supercontig_1.132	88849	90033	212	0.00221607	0.00261097	0.104348	23.2403	8.21888	15.794	1.80858e-28	1b
Supercontig_1.135	71651	71771	30	0.00377715	0.00440529	0.105058	35.3	7.56667	8.56667	1.81451e-14	1b
Supercontig_1.138	86122	87120	171	0.00263043	0.00470286	0.134358	26.6784	13.6784	23.1988	1.11327e-40	1b
Supercontig_1.14	82165	84341	320	0.00403831	0.0150538	0.18943	27.0844	11.625	15.0781	1.51933e-35	1b
Supercontig_1.14	112063	114060	306	0.00371287	0.00639753	0.120189	23.7647	14.8137	16.5588	1.94014e-32	1b
Supercontig_1.14	124370	126277	291	0.0039163	0.00411397	0.175201	30.7113	22.5533	23.0859	5.15294e-20	1b
Supercontig_1.14	312746	314417	244	0.00394422	0.00708818	0.112592	26.4888	13.1604	15.6754	2.89051e-29	1b
Supercontig_1.14	409757	411213	197	0.00176764	0.00320807	0.13123	31.5888	11.0761	14.1574	1.01036e-50	1b
Supercontig_1.144	14585	16275	262	0.00316776	0.0176558	0.113981	27.2138	16.2103	17.7586	1.29633e-33	1b
Supercontig_1.148	37561	39178	105	0.00169246	0.10647	0.193777	39.3905	11.6286	20.2	1.55759e-13	1b
Supercontig_1.148	74182	75886	256	0.0027554	0.00969064	0.104708	18.4297	10.4805	16.6758	3.13849e-08	1b
Supercontig_1.15	197248	199439	320	0.00286141	0.00603953	0.437429	25.1187	17.075	27.6687	4.5746e-70	1b
Supercontig_1.15	388994	391092	422	0.00306908	0.00373832	0.188051	40.9218	16.481	18.8009	1.82337e-41	1b
Supercontig_1.150	54362	56234	359	0.0028464	0.00301151	0.150106	27.4011	15.7242	22.3426	3.61176e-38	1b
Supercontig_1.151	38471	42360	430	0.0022089	0.0332992	0.197654	29.4791	13.6186	14.6721	4.925e-66	1b
Supercontig_1.16	19386	20798	137	0.00500442	0.110874	0.246183	24.7956	13.6934	19.1241	1.63097e-15	1b
Supercontig_1.16	248191	249589	220	0.00266963	0.00485561	0.579441	20.4318	17.7864	19.8545	2.46119e-54	1b
Supercontig_1.16	266082	266660	98	0.0035668	0.00514328	0.114993	31.4694	13.8878	14.0204	3.27281e-10	1b
Supercontig_1.16	406048	408028	265	0.00270939	0.00298211	0.274573	32.034	18.9811	22.3057	1.18511e-35	1b
Supercontig_1.161	45148	46636	280	0.00302572	0.00338491	0.106148	31.2635	13.973	21.1014	8.88948e-32	1b
Supercontig_1.170	24320	26612	238	0.00346871	0.0108725	0.350099	29.0714	15.458	21.3025	3.07975e-44	1b
Supercontig_1.175	46393	47642	86	0.00369822	0.0568286	0.107958	31.4419	12.686	18.8488	3.48473e-14	1b
Supercontig_1.18	147417	149508	356	0.00287622	0.00357201	0.19258	27.3455	17.3006	27.4073	1.73593e-36	1b
Supercontig_1.18	303480	305974	379	0.00258017	0.00373559	0.184697	21.4749	16.2454	17.8285	4.26315e-49	1b
Supercontig_1.18	313580	314677	105	0.00314465	0.0130624	0.104322	15.1429	13.1238	19.1714	2.96924e-20	1b
Supercontig_1.180	15564	17159	301	0.00325862	0.00455754	0.107549	31.2562	16.2531	18.1944	2.87181e-25	1b
Supercontig_1.19	94370	96951	412	0.00467761	0.0121581	0.18866	33.7282	13.5752	21.4466	1.82831e-42	1b
Supercontig_1.19	275813	278109	142	0.00490647	0.0191436	0.148754	22.9648	13.9789	17.2324	1.70531e-52	1b
Supercontig_1.19	338061	339151	194	0.00293148	0.00399263	0.119804	25.2685	15.0741	16.037	2.42261e-34	1b
Supercontig_1.19	374660	376054	177	0.00329649	0.0174603	0.125338	29.1356	7.11864	14.6045	4.05558e-22	1b
Supercontig_1.2	30092	32987	410	0.00274628	0.00756091	0.521339	27.5317	17.4195	18.0024	3.52697e-132	1b
Supercontig_1.2	187967	189158	70	0.00179964	0.0380687	0.113914	18.1196	11.7065	14.2174	5.32209e-11	1b
Supercontig_1.2	446614	448592	234	0.00476644	0.0295479	0.166615	26.8974	12.0043	13.8504	6.96497e-14	1b
Supercontig_1.2	576560	578548	311	0.00300378	0.00330418	0.136608	37.4662	16.5434	16.7588	7.69483e-53	1b
Supercontig_1.2	695665	697156	248	0.00296412	0.00320146	0.118286	23.6531	16.1365	17.3137	3.76029e-28	1b
Supercontig_1.2	719065	720256	222	0.00256312	0.0204403	0.103344	32.3776	18.473	19.2324	5.18537e-17	1b
Supercontig_1.2	744310	746254	330	0.00466853	0.0159734	0.221905	32.4545	19.1606	26.5606	1.98788e-12	1b
Supercontig_1.2	882784	883883	199	0.00258039	0.00342801	0.106236	22.4911	18.2321	21.2634	5.33104e-22	1b
Supercontig_1.2	941276	943562	376	0.0064728	0.0215083	0.212233	27.5293	9.76862	13.6968	4.66985e-38	1b
Supercontig_1.20	34448	37417	461	0.00501087	0.100722	0.144774	22.9436	15.0325	17.7852	2.81162e-26	1b
Supercontig_1.20	123219	124311	214	0.00318794	0.00840075	0.106113	31.2262	14.543	27.4615	4.49513e-24	1b
Supercontig_1.20	123715	124839	128	0.00455964	0.0125251	0.231873	32.5547	15.5938	21.2266	9.67623e-30	1b
Supercontig_1.20	183401	187290	518	0.00297307	0.00628787	0.324146	22.0772	16.8861	25.1448	6.70123e-86	1b
Supercontig_1.20	388470	389768	211	0.00331646	0.00350467	0.587978	27.1517	12.1706	16.2417	1.75258e-49	1b
Supercontig_1.206	10557	11555	139	0.00575094	0.00580913	0.118185	26.5941	14.1765	18.6647	1.07982e-21	1b
Supercontig_1.206	30559	32455	292	0.00264236	0.014597	0.104792	25.9212	16.1884	18.726	1.50238e-28	1b
Supercontig_1.21	26002	27895	247	0.00337942	0.00338155	0.148883	26.3563	21.5506	22.8421	2.36543e-39	1b
Supercontig_1.21	35893	37493	309	0.00307401	0.00407114	0.121599	27.3722	15.1036	15.2233	1.10708e-37	1b
Supercontig_1.212	6825	8798	372	0.00416424	0.00430416	0.132058	32.2769	13.1156	26.2796	7.61664e-25	1b
Supercontig_1.219	20420	22011	95	0.0025355	0.0218642	0.113227	20.7579	9.14737	20.4526	1.92193e-05	1b
Supercontig_1.22	60514	61903	183	0.0035542	0.00364964	0.13779	18.6682	16.8815	18.5735	9.25682e-32	1b
Supercontig_1.22	253487	255265	286	0.00360616	0.0149339	0.181834	31.9965	18.2622	20.1329	3.954e-42	1b
Supercontig_1.223	6656	7744	219	0.00463464	0.00778412	0.109962	26.313	7.83333	18.0772	5.84519e-23	1b
Supercontig_1.23	106926	109524	383	0.00293291	0.0109964	0.356014	21.3655	15.4334	16.1932	1.43582e-56	1b
Supercontig_1.23	115726	118115	297	0.00368074	0.0059098	0.160648	34.7609	10.8249	13.7071	2.18393e-53	1b
Supercontig_1.23	161409	163358	344	0.00356672	0.0159906	0.16904	37.4913	14.907	32.0552	1.06199e-33	1b
Supercontig_1.246	410	1374	175	0.00322581	0.024974	0.186727	42.5143	10.9829	20.32	1.29739e-14	1b
Supercontig_1.26	156961	158454	278	0.00711744	0.01587	0.119017	31.3246	17.3541	17.6033	1.66999e-14	1b
Supercontig_1.27	87517	90207	246	0.00734594	0.0364257	0.12541	29.8821	14.2846	17.3415	9.0633e-18	1b
Supercontig_1.27	125239	126735	349	0.00207254	0.00233567	0.105028	20.3158	15.7737	16.4868	2.15408e-63	1b
Supercontig_1.27	217918	220506	526	0.00358884	0.00373088	0.350336	28.076	15.2871	17.5551	1.79135e-88	1b
Supercontig_1.28	1239	3156	233	0.00331016	0.0290341	0.252357	25.9313	15.3734	17.2961	1.30183e-34	1b
Supercontig_1.29	116150	118519	511	0.0035806	0.00412599	0.212758	25.1409	19.4462	21.5969	1.64679e-103	1b
Supercontig_1.29	168950	171326	363	0.00360465	0.0466968	0.108273	23.6915	15.2204	25.6722	1.18857e-18	1b
Supercontig_1.3	50449	52308	291	0.00430483	0.00972116	0.221737	29.5361	13.433	18.8763	2.22608e-39	1b
Supercontig_1.3	66544	68531	340	0.0031679	0.0104213	0.144723	22.2824	19.7559	22.2941	9.92838e-43	1b
Supercontig_1.3	96435	98230	367	0.00262141	0.00276243	0.108793	19.7493	12.8229	19.4605	1.84403e-31	1b
Supercontig_1.3	359649	361642	343	0.00411168	0.00785024	0.199012	30.4898	14.484	17.1108	1.09257e-13	1b
Supercontig_1.3	417762	419053	191	0.00338282	0.0215854	0.105669	24.7488	12.4977	13.8651	8.39434e-10	1b
Supercontig_1.3	702030	702924	49	0.00625559	0.0538117	0.169184	22.8367	4.55102	6.7551	0.00160437	1b
Supercontig_1.30	62700	65078	293	0.00277778	0.162578	0.433065	29.4881	9.32082	14.43	2.82023e-42	1b
Supercontig_1.30	90326	91806	287	0.00289082	0.00653476	0.103518	29.3922	18.0033	19.3203	2.37477e-46	1b
Supercontig_1.30	149621	152118	405	0.00363379	0.00663888	0.259666	27.8593	15.9926	18.9037	9.95517e-44	1b
Supercontig_1.30	161170	163463	335	0.00448004	0.00821127	0.209349	21.9881	13.4507	16.2836	1.03566e-62	1b
Supercontig_1.30	258553	260408	240	0.0023175	0.00322061	0.105126	25.1708	15.525	17.6375	1.07464e-43	1b
Supercontig_1.32	13105	15383	338	0.00527426	0.0148357	0.302525	22.4379	15.7544	20.0385	1.9555e-34	1b
Supercontig_1.33	10727	12223	188	0.00375604	0.0231859	0.104736	27.2732	11.361	14.1122	7.03435e-10	1b
Supercontig_1.33	77050	78144	157	0.00344828	0.0100273	0.112871	22.6816	12.257	16.581	2.58293e-21	1b
Supercontig_1.34	146279	147468	117	0.00327466	0.0386643	0.125	33.9306	7.90278	13.3333	3.72556e-15	1b
Supercontig_1.34	219813	222005	393	0.00414791	0.00953826	0.25415	28.8321	11.7379	16.8601	5.43157e-68	1b
Supercontig_1.34	260215	261207	121	0.00296736	0.00618459	0.107127	20.2707	15.8045	16.7744	2.16481e-09	1b
Supercontig_1.34	261406	262706	191	0.00348525	0.0104231	0.118972	16.5778	14.4978	15.3911	3.75562e-13	1b
Supercontig_1.35	20491	22445	167	0.00353934	0.0191526	0.127241	21.994	10.3174	23.7186	6.86217e-12	1b
Supercontig_1.35	212423	214221	176	0.00346106	0.00455433	0.11215	22.983	17.4659	20.0625	1.73238e-28	1b
Supercontig_1.35	220723	221872	167	0.00319309	0.0300049	0.104396	28.3191	10.8138	12.5851	1.3255e-14	1b
Supercontig_1.36	106834	109207	334	0.00329511	0.00646711	0.247708	22.7156	16.2036	19.2665	4.11432e-35	1b
Supercontig_1.36	119090	120620	164	0.00329575	0.00567686	0.267834	35.1524	13.9634	14.2744	4.55009e-72	1b
Supercontig_1.36	264327	265418	154	0.0041621	0.0181918	0.110116	26.0857	10.3657	12.7657	8.81954e-16	1b
Supercontig_1.37	241433	243675	373	0.00437193	0.00567246	0.302223	34.3405	14.6515	18.9303	4.062e-45	1b
Supercontig_1.38	39042	40751	170	0.0021371	0.00214041	0.113134	35.7824	13.7412	15.1824	3.46007e-17	1b
Supercontig_1.38	109174	111157	338	0.00239578	0.00452348	0.131993	24.6982	18.9675	27.0769	9.17598e-40	1b
Supercontig_1.39	31519	33318	305	0.00412508	0.060019	0.126804	24.6393	17.2623	20.2197	1.53323e-23	1b
Supercontig_1.39	103821	105534	330	0.00303165	0.0103921	0.219263	33.9848	12.8303	21.0485	3.03381e-32	1b
Supercontig_1.39	213816	215712	334	0.00387934	0.00547337	0.14027	37.8174	20.2395	22.8174	1.7586e-28	1b
Supercontig_1.4	11429	13524	284	0.00410926	0.00469704	0.23955	29.1338	14.993	18.7852	5.41145e-37	1b
Supercontig_1.4	129071	130967	216	0.00410008	0.00471185	0.109482	44.037	12.7731	14.8426	8.65731e-09	1b
Supercontig_1.4	232848	235935	501	0.00340787	0.0271798	0.153157	33.3852	16.5968	20.2655	1.00685e-59	1b
Supercontig_1.4	337642	339637	251	0.00402854	0.00829384	0.180271	47.4701	10.0876	18.255	5.96052e-28	1b
Supercontig_1.40	71554	73350	186	0.00324584	0.0163934	0.105554	36.715	14.8549	15.0207	1.03555e-17	1b
Supercontig_1.40	133481	134799	164	0.0028141	0.00784983	0.120013	32.8315	15.9239	16.7554	2.56819e-20	1b
Supercontig_1.40	145005	146495	238	0.00210084	0.0100373	0.106371	22.1395	13.5155	20.8062	3.23175e-19	1b
Supercontig_1.40	190337	192033	192	0.00734523	0.0152473	0.147491	39.7083	14.0052	17.0208	0.000407093	1b
Supercontig_1.41	3225	4824	218	0.0135881	0.0748528	0.123091	18.3984	9.28906	21.4844	7.6177e-06	1b
Supercontig_1.41	151185	153049	397	0.00682073	0.00762268	0.140359	24.7431	15.8615	22.1814	1.90764e-25	1b
Supercontig_1.42	231889	232985	198	0.00379902	0.00460653	0.109346	41.2121	13.1566	13.6717	4.15133e-46	1b
Supercontig_1.43	58601	60198	344	0.00248808	0.00774979	0.105694	26.4274	19.7973	22.0849	2.37565e-32	1b
Supercontig_1.43	117752	119649	291	0.00230924	0.00489682	0.104434	34.2268	19.6495	24.8763	7.6517e-42	1b
Supercontig_1.43	245355	247338	360	0.00255987	0.0127912	0.112587	33.6389	18.2417	18.4056	4.69121e-15	1b
Supercontig_1.43	252227	254050	300	0.0035999	0.00814026	0.164547	25.9267	15.97	22.2833	4.33285e-25	1b
Supercontig_1.44	186489	188479	372	0.00350834	0.00571429	0.110963	43.6747	22.1102	22.2151	6.54622e-32	1b
Supercontig_1.45	200778	202977	369	0.00306224	0.00789229	0.25674	38.0542	17.5122	22.1138	8.63687e-40	1b
Supercontig_1.45	258924	261215	286	0.00755073	0.012515	0.120784	29.6364	14.528	16.5874	7.31927e-13	1b
Supercontig_1.46	134009	135105	163	0.00220805	0.00308523	0.1351	25.0061	15.908	18.9816	2.44658e-45	1b
Supercontig_1.48	152474	153566	85	0.00212224	0.00472441	0.10682	23.56	6.35	12.17	5.641e-20	1b
Supercontig_1.49	15770	17161	142	0.00355477	0.0041841	0.127886	25.5739	6.78977	19.1932	7.13723e-24	1b
Supercontig_1.49	19973	21360	208	0.0031881	0.00416915	0.108346	24.2318	14.412	14.6567	3.37961e-11	1b
Supercontig_1.5	104149	105142	172	0.00744145	0.0297085	0.111642	23.4308	9.14872	21.4513	3.42916e-13	1b
Supercontig_1.5	147645	148622	169	0.00231716	0.00298954	0.112112	40.858	11.8757	16.4142	1.22535e-27	1b
Supercontig_1.5	291260	292242	88	0.00352837	0.00365631	0.104588	35.4271	11.3958	15.4375	9.23395e-09	1b
Supercontig_1.5	493412	495401	231	0.0039093	0.00446694	0.174162	16.6104	14.5368	30.2251	6.29063e-58	1b
Supercontig_1.50	26705	29297	482	0.00532189	0.00883243	0.146073	24.1701	17.1473	21.2905	4.12486e-52	1b
Supercontig_1.50	205593	207190	215	0.00423807	0.00577731	0.107509	23.1923	16.2735	17.9274	3.21711e-41	1b
Supercontig_1.53	95838	98711	287	0.00259151	0.00462175	0.393912	43.0244	14.324	15.223	6.61333e-94	1b
Supercontig_1.53	103731	105106	215	0.00353303	0.00880682	0.115925	27.3529	14.7899	18.2311	5.12575e-15	1b
Supercontig_1.53	159726	161925	336	0.00414267	0.00849324	0.439632	29.4554	18.9226	20.0655	9.82938e-36	1b
Supercontig_1.53	204155	205148	206	0.0028581	0.00310131	0.117785	26.3186	12.8407	20.7743	4.4324e-28	1b
Supercontig_1.54	83803	85485	285	0.00415924	0.00469885	0.107083	16.2871	15.1032	17.3516	1.10241e-11	1b
Supercontig_1.55	48566	49758	130	0.00314795	0.0102536	0.104786	37.6184	12.1908	13.0592	8.48291e-06	1b
Supercontig_1.55	256437	257148	110	0.00417188	0.00736772	0.688709	21.7909	13.5727	14.5727	1.58967e-30	1b
Supercontig_1.58	115548	116617	77	0.0209618	0.0428212	0.157116	31.5974	5.15584	14.0519	6.04441e-17	1b
Supercontig_1.6	88336	90092	177	0.00236058	0.0480442	0.109167	16.5317	11.4732	19.7951	1.161e-13	1b
Supercontig_1.6	115071	116268	249	0.00378837	0.0066144	0.109716	28.6704	15.2884	17	4.3818e-20	1b
Supercontig_1.6	365569	366581	161	0.00259326	0.00497894	0.108718	30.018	15.6347	22.8024	1.46577e-17	1b
Supercontig_1.6	366064	367153	136	0.00373134	0.005996	0.125701	23.6471	11.0368	24.9191	2.48792e-26	1b
Supercontig_1.61	3322	3416	26	0.00218341	0.00539084	0.143172	17.283	7	8.56604	3.17125e-06	1b
Supercontig_1.61	5522	7415	160	0.00107434	0.0022482	0.114759	29.0875	13.9	22.6562	1.15445e-38	1b
Supercontig_1.61	21150	24595	469	0.00246806	0.0056082	0.343806	29.3731	11.0256	13.0299	1.04984e-77	1b
Supercontig_1.61	61520	63514	289	0.00227583	0.00228405	0.140623	30.4083	16.6644	22.3426	3.80559e-63	1b
Supercontig_1.61	198556	200786	424	0.00299601	0.00443951	0.18603	35.4245	14.875	16.7476	4.7323e-84	1b
Supercontig_1.62	209561	211557	298	0.00226168	0.00439297	0.194657	29.6745	16.8054	17.0839	3.8593e-49	1b
Supercontig_1.62	216461	217849	92	0.00120385	0.00510204	0.107744	22.25	10.5	10.6071	2.67824e-10	1b
Supercontig_1.62	242283	244480	349	0.00437566	0.00833333	0.164444	35.361	17.5358	18.2607	2.03738e-32	1b
Supercontig_1.64	47313	48401	162	0.001657	0.00305694	0.122371	19.2606	13.9202	19.4734	1.77867e-23	1b
Supercontig_1.64	110585	112080	252	0.0157496	0.0170412	0.123327	19.9048	16.0675	17.7937	3.07432e-10	1b
Supercontig_1.64	147085	148183	142	0.00238044	0.030303	0.10613	28.7019	12.7081	17.7329	8.14625e-12	1b
Supercontig_1.64	151494	152480	81	0.000990589	0.00220994	0.101528	21.4787	9.62766	9.74468	8.55227e-10	1b
Supercontig_1.65	5111	6208	200	0.00292398	0.0127551	0.105792	26.0717	8.78924	13.3946	1.46391e-11	1b
Supercontig_1.65	10111	12106	360	0.0029	0.0164706	0.121604	27.7778	14.1667	21.2667	1.71614e-17	1b
Supercontig_1.65	48511	49503	159	0.00291855	0.0114307	0.109484	23.7044	17.0566	18.8994	3.44978e-11	1b
Supercontig_1.68	160582	162275	137	0.00270697	0.0477981	0.112289	28.7857	12.0909	13.474	6.53868e-08	1b
Supercontig_1.68	205243	206236	127	0.00326119	0.00591716	0.112945	26.5591	7.98425	9.06299	1.26401e-25	1b
Supercontig_1.68	223512	224509	222	0.00162135	0.00622045	0.104861	32.5935	16.3374	24.5	1.23834e-35	1b
Supercontig_1.68	224212	224935	171	0.00201863	0.00442152	0.145991	37.6608	23.807	23.9942	2.85517e-34	1b
Supercontig_1.69	117469	119641	240	0.0034888	0.0230347	0.115192	22.6917	11.3958	12.4792	2.80985e-18	1b
Supercontig_1.69	216248	218244	338	0.0031264	0.00831213	0.186916	26.497	17.4408	26.2751	9.11547e-28	1b
Supercontig_1.7	83391	84785	266	0.00286788	0.00411061	0.10435	35.6056	18.8451	25.1725	4.89134e-28	1b
Supercontig_1.7	550422	551006	31	0.00165563	0.00571429	0.11138	19.4839	5.64516	13.3226	3.89001e-07	1b
Supercontig_1.71	13405	14604	145	0.00283768	0.00375704	0.103164	22.5897	10.2372	13.9808	7.15371e-27	1b
Supercontig_1.71	49362	50964	238	0.0032617	0.00866852	0.336037	21.8992	12.1176	23.8319	1.73451e-28	1b
Supercontig_1.71	218043	220532	244	0.00311096	0.0066454	0.362	23.7131	15.418	19.5861	8.51388e-41	1b
Supercontig_1.72	158665	160064	202	0.00230491	0.0167382	0.116327	25.521	9.78992	14.4118	1.75084e-29	1b
Supercontig_1.73	109887	111082	162	0.00328741	0.00338696	0.113723	35.0989	12.978	14.4945	5.44064e-27	1b
Supercontig_1.73	110795	113347	423	0.00375059	0.00482288	0.200363	30.2553	14.2151	15.6099	2.36013e-87	1b
Supercontig_1.74	22707	24698	224	0.00308528	0.0225644	0.208358	36.1741	16.817	22.2188	2.42284e-20	1b
Supercontig_1.74	151828	153121	218	0.00267618	0.00379867	0.107063	23.4519	13.2176	18.6025	7.08493e-27	1b
Supercontig_1.74	175432	176423	84	0.00182815	0.00215517	0.10325	20.6415	13.1321	14.8019	3.1302e-31	1b
Supercontig_1.76	76969	78049	164	0.00355935	0.00735579	0.106118	31.3911	14.4302	14.7933	2.73128e-08	1b
Supercontig_1.76	127883	129753	191	0.00237655	0.00393443	0.110818	19.8272	15.9686	19.8429	1.44105e-33	1b
Supercontig_1.77	12945	14240	207	0.00288821	0.0110541	0.112082	26.6335	11.4615	12.4344	3.88764e-11	1b
Supercontig_1.77	89164	90240	161	0.00332226	0.00433526	0.118042	37.3913	12.8944	15.7329	7.73913e-48	1b
Supercontig_1.78	38274	40057	344	0.00414495	0.00516065	0.155145	24.5465	17.4622	20.1424	7.49539e-55	1b
Supercontig_1.8	57219	58678	184	0.00277567	0.0218245	0.103939	43.0761	12.4511	14.9022	2.9164e-24	1b
Supercontig_1.8	174497	176387	247	0.00328793	0.0160247	0.124115	24.0565	10.048	16.7514	1.85109e-10	1b
Supercontig_1.8	522561	523558	148	0.00180587	0.00816761	0.103358	29.9324	19.027	20.723	8.37897e-16	1b
Supercontig_1.8	582100	583959	275	0.00379107	0.00395331	0.461443	51.7964	19.3164	29.1891	2.23636e-62	1b
Supercontig_1.83	35167	36908	301	0.00420858	0.0054211	0.140348	32.3654	17.1595	20.0498	1.1372e-23	1b
Supercontig_1.85	100334	103224	254	0.00398134	0.0382363	0.157895	34.6102	11.4291	18.1024	6.9759e-26	1b
Supercontig_1.86	146624	147723	190	0.00313027	0.00417537	0.142359	21.8579	15.1263	19.6316	7.68772e-52	1b
Supercontig_1.86	149627	150921	235	0.00278961	0.0031257	0.109069	26.2973	17.2934	18.9035	1.22612e-40	1b
Supercontig_1.87	47783	48965	126	0.00981152	0.0234172	0.126533	30.7381	9.15079	14.2381	3.86568e-22	1b
Supercontig_1.88	43036	43845	149	0.00125565	0.00307314	0.105964	26.7248	10.9195	12.604	4.50938e-16	1b
Supercontig_1.88	105246	108039	364	0.0128653	0.11352	0.168103	27.5467	11.7857	18.1731	1.19092e-20	1b
Supercontig_1.89	154062	156020	249	0.0032107	0.00953188	0.117585	30.0201	18.9598	22.747	5.41287e-26	1b
Supercontig_1.9	68433	69788	102	0.00382702	0.00412655	0.137954	21.958	6.10924	12.7311	7.29537e-26	1b
Supercontig_1.9	174688	176383	247	0.00299103	0.00484848	0.10885	26.3947	18.609	19.0301	5.55626e-21	1b
Supercontig_1.9	245641	246830	240	0.00170532	0.0116556	0.117223	22.2966	14.3536	21.635	1.58219e-24	1b
Supercontig_1.90	30148	30473	25	0.00612245	0.0155039	0.422414	39.2	5.16	9.28	3.36927e-13	1b
Supercontig_1.91	114173	116460	358	0.00278028	0.00473701	0.288401	37.1732	17.1006	19.4581	1.04531e-89	1b
Supercontig_1.91	156278	158268	327	0.00288887	0.00603865	0.218458	33.8746	15.1927	22.5657	1.24869e-25	1b
Supercontig_1.92	93572	96333	249	0.00315244	0.00389779	0.331497	35.6707	9.27309	13.8474	2.40333e-77	1b
Supercontig_1.93	30249	32554	471	0.00332072	0.00345357	0.265378	27.4926	16.5987	20.4331	1.00412e-101	1b
Supercontig_1.94	901	1765	70	0.00194175	0.00539084	0.249753	29.4286	10.6	14.4714	1.48814e-14	1b
Supercontig_1.94	37684	39282	281	0.00454596	0.00656168	0.170171	32.0961	16.2705	29.1103	1.68448e-23	1b
Supercontig_1.97	147867	148652	120	0.00218606	0.00354191	0.103954	34.3083	14.1167	18.7583	1.47544e-18	1b
Supercontig_1.98	125934	128526	286	0.00291923	0.00468541	0.391284	21.5594	15.6713	22.1434	3.80145e-80	1b
Supercontig_1.99	53672	55436	340	0.0028777	0.00820331	0.144941	28.6176	18.2853	22.9912	1.60263e-25	1b
Supercontig_1.1	233768	234996	151	0.00237356	0.00266983	0.112309	36.2715	22.3245	14.7417	3.35622e-21	1b
Supercontig_1.1	322306	323305	221	0.00296336	0.00444642	0.109644	30.4262	18.4344	16.4467	6.84364e-15	1b
Supercontig_1.1	343164	344049	78	0.00191022	0.0522193	0.107402	26.8462	9.82051	8.83333	3.56564e-11	1b
Supercontig_1.1	522366	524188	219	0.00468855	0.0155367	0.128773	20.4521	16.1644	15.8858	1.03357e-09	1b
Supercontig_1.1	881249	881844	73	0.00157068	0.00190476	0.120063	26.1644	14.3836	8.67123	1.06574e-18	1b
Supercontig_1.1	972041	973026	130	0.00345895	0.00954654	0.106524	42.2538	29.0077	9.31538	2.28592e-09	1b
Supercontig_1.1	1103947	1106143	374	0.00272665	0.0108426	0.181508	23.5348	20.4679	17.2353	7.07129e-48	1b
Supercontig_1.10	31931	34114	339	0.0025965	0.00599805	0.131263	34.0826	21.1475	12.5398	2.84886e-30	1b
Supercontig_1.10	240421	241407	108	0.0035461	0.00419727	0.112344	44.65	15.8833	12.0167	2.30002e-16	1b
Supercontig_1.10	307202	308332	185	0.00257551	0.00541176	0.243382	23.0865	22.973	13.6811	4.22316e-48	1b
Supercontig_1.100	93494	95977	472	0.00342351	0.00349854	0.3376	25.3729	21.8008	21.0233	2.6428e-55	1b
Supercontig_1.100	139885	141576	275	0.00253708	0.00932203	0.1082	34.3893	15.8389	15.755	1.20805e-18	1b
Supercontig_1.103	153051	154243	110	0.00373993	0.00386527	0.109442	27.808	14.488	7.456	2.80365e-17	1b
Supercontig_1.104	109386	110776	138	0.0022242	0.00714626	0.109741	14.7895	13.8092	10.6711	1.86661e-11	1b
Supercontig_1.104	133516	134502	101	0.00282486	0.003432	0.120165	28.7805	18.9512	9.87805	3.00331e-13	1b
Supercontig_1.105	22321	25317	469	0.00294172	0.00607089	0.410626	34.791	23.8827	12.8827	2.57491e-119	1b
Supercontig_1.105	78041	80224	235	0.00255711	0.00829445	0.197126	24.9617	24.6255	18.9532	1.60069e-42	1b
Supercontig_1.107	39963	41252	178	0.00179211	0.00543344	0.117788	35.9109	20.0446	10.297	1.1481e-20	1b
Supercontig_1.107	41356	44353	521	0.00394744	0.00681235	0.453131	34.0365	21.6948	16.2783	5.0443e-124	1b
Supercontig_1.107	69454	70650	264	0.00415494	0.00645833	0.111028	27.0326	17.3913	14.4891	1.19914e-25	1b
Supercontig_1.107	112095	113090	96	0.00257363	0.00519818	0.106628	36.4271	32.0625	7.22917	1.66957e-09	1b
Supercontig_1.109	102440	104801	386	0.00429185	0.00506355	0.412454	30.1813	25.0699	17.0155	6.61743e-62	1b
Supercontig_1.109	130420	132497	287	0.0035126	0.0149127	0.302981	28.7666	16.3554	12.7422	1.23961e-36	1b
Supercontig_1.11	118024	119313	128	0.00242457	0.00359228	0.102941	24.7467	14.8467	10.4267	1.45395e-22	1b
Supercontig_1.11	227266	228370	82	0.00198728	0.0134228	0.129179	28.5909	13.5455	7.47727	1.74648e-15	1b
Supercontig_1.11	419857	421146	105	0.00357542	0.00449102	0.108247	36.6803	10.9508	7.95082	8.19665e-07	1b
Supercontig_1.11	425969	427842	320	0.00259676	0.00320915	0.114784	25.2719	22.3969	13.8031	8.24124e-11	1b
Supercontig_1.111	97877	98713	115	0.00476948	0.0211067	0.124311	27.3478	15.2435	14.2	2.05887e-13	1b
Supercontig_1.111	104017	107074	526	0.00245493	0.00460758	0.240687	24.7814	24.3441	23.7833	6.05811e-103	1b
Supercontig_1.112	85665	87623	285	0.00276972	0.0153425	0.103042	25.7891	12.415	12.4116	6.21583e-26	1b
Supercontig_1.112	125091	126154	76	0.00374707	0.00702028	0.118474	28.0921	16.8684	13.1053	5.90854e-34	1b
Supercontig_1.114	78611	80659	296	0.00300534	0.00415216	0.159927	30.3514	25.223	12.9493	8.89696e-61	1b
Supercontig_1.114	96082	97714	207	0.00344828	0.0168936	0.128694	33.6232	19.1594	17.4928	7.64949e-23	1b
Supercontig_1.114	110389	112776	347	0.004245	0.00442027	0.195788	42.7695	16.951	13.8213	3.80675e-53	1b
Supercontig_1.115	115975	120193	673	0.00365142	0.00556038	0.389083	33.3685	17.1025	16.5513	1.55155e-130	1b
Supercontig_1.115	120410	121407	180	0.00383747	0.0151515	0.105802	22.602	16.8367	14.949	1.91608e-23	1b
Supercontig_1.115	121056	121754	131	0.00289626	0.0156706	0.189534	28.9924	20.9466	11.9618	1.08099e-28	1b
Supercontig_1.116	59120	60112	126	0.00253872	0.0129179	0.114207	27.9362	18.6667	18.0709	2.30919e-10	1b
Supercontig_1.117	123321	125746	380	0.00245436	0.00680977	0.241379	34.3105	17.7763	17.1711	1.53263e-85	1b
Supercontig_1.12	120	2004	204	0.00159596	0.0123636	0.106554	36.8578	13.4804	12.7892	2.62142e-22	1b
Supercontig_1.12	152218	153606	274	0.00375375	0.0039517	0.113854	26.7291	15.2341	15.0401	4.58507e-24	1b
Supercontig_1.12	280778	281970	203	0.00192456	0.00428571	0.118678	22.7895	12.2807	11.0132	5.54586e-25	1b
Supercontig_1.12	293876	296068	251	0.00194805	0.00570399	0.246564	30.6773	13.2709	9.56574	1.05267e-36	1b
Supercontig_1.12	307884	309074	66	0.00390625	0.00394945	0.108108	34.9091	19.1818	7.28788	1.34235e-09	1b
Supercontig_1.120	11981	13273	195	0.00288632	0.0108653	0.161133	23.0974	13.2154	10.5026	7.24512e-16	1b
Supercontig_1.120	56345	57438	150	0.00267451	0.00987842	0.104371	24.9267	17.5467	10.22	3.73382e-10	1b
Supercontig_1.120	113451	114642	79	0.00656994	0.0327304	0.127586	46.2405	14.6962	11.0127	0.00438153	1b
Supercontig_1.121	33913	34842	57	0.00222552	0.00537634	0.149047	23.6491	19.5789	10.1228	3.14868e-13	1b
Supercontig_1.122	53062	54255	145	0.00223214	0.00731383	0.107065	29.8667	18.2303	11.1515	8.48468e-09	1b
Supercontig_1.122	96870	99062	287	0.00189125	0.00793861	0.224725	36.8467	13.1672	12.6829	1.02587e-26	1b
Supercontig_1.123	17473	19268	217	0.00434197	0.00455166	0.119073	30.7788	20.2488	17.2995	3.68631e-50	1b
Supercontig_1.123	54245	57440	462	0.00357824	0.00959499	0.327471	27.2208	21.4307	14.5216	5.83703e-129	1b
Supercontig_1.124	83124	84709	184	0.00395979	0.00640035	0.111345	32.505	22.4307	14.1386	1.26515e-07	1b
Supercontig_1.124	86734	88410	304	0.00244918	0.0168809	0.103342	25.4393	16.2399	14.1682	6.70319e-23	1b
Supercontig_1.125	91542	93236	169	0.00699301	0.0230649	0.116422	26.2042	13.3927	12.8168	0.00127974	1b
Supercontig_1.126	43114	45108	328	0.00386319	0.00857179	0.123269	32.3567	24.186	13.4299	1.28324e-49	1b
Supercontig_1.13	102028	105065	513	0.00333904	0.0128783	0.206885	22.768	18.1637	16.8752	8.73389e-108	1b
Supercontig_1.13	166709	170106	648	0.00255375	0.00559271	0.213015	37.466	26.7654	15.2716	5.39523e-122	1b
Supercontig_1.13	331174	331566	28	0	0.00310559	0.130597	25.5476	15.3333	6.38095	4.526e-07	1b
Supercontig_1.13	436270	437558	158	0.00324771	0.00364118	0.138905	18.6099	16.5989	9.73077	1.47504e-14	1b
Supercontig_1.132	37162	38142	213	0.00367197	0.00409668	0.113636	27.2333	20.3417	12.65	1.87921e-18	1b
Supercontig_1.132	52911	53907	113	0.00287356	0.00446828	0.111801	25.2581	18.0484	12.9839	7.22534e-17	1b
Supercontig_1.135	69454	71032	115	0.0026393	0.00769488	0.143737	29.6522	25.9913	8.46957	2.44053e-13	1b
Supercontig_1.137	49648	50629	51	0.00294262	0.0423412	0.119512	28.3194	11.1528	5.69444	7.70829e-05	1b
Supercontig_1.137	71371	73559	258	0.00267414	0.00285307	0.136948	30.438	16.3023	11.1512	1.16714e-56	1b
Supercontig_1.138	28425	32624	619	0.00350615	0.00428022	0.437152	28.1066	18.4943	15.3845	2.93294e-168	1b
Supercontig_1.138	58728	58823	25	0.00277521	0.004	0.282759	43.24	20	5.8	1.00689e-14	1b
Supercontig_1.139	2347	4238	267	0.00468718	0.012837	0.115104	18.3783	14.588	13.8614	3.61697e-20	1b
Supercontig_1.139	53872	54713	118	0.00385289	0.0204082	0.120032	24.1949	18.2712	10.661	6.31196e-12	1b
Supercontig_1.14	73287	76651	519	0.00312752	0.00726573	0.455513	19.0983	18.0328	10.5029	3.75656e-145	1b
Supercontig_1.14	165272	166452	237	0.00267217	0.00342792	0.141596	34.7384	22.1561	11.4726	5.41727e-29	1b
Supercontig_1.14	185785	187233	135	0.00316279	0.00942873	0.125125	32.3795	21.7229	12.0361	8.79909e-10	1b
Supercontig_1.14	220563	222106	237	0.00288666	0.00435624	0.253369	27.7722	26.1519	14.0886	6.67909e-55	1b
Supercontig_1.14	392318	392963	23	0.00600601	0.0205479	0.15873	14.4783	12.6957	5.47826	0.000407076	1b
Supercontig_1.140	48774	53165	837	0.00322173	0.00777001	0.193474	27.4421	23.0645	19.6989	7.9604e-106	1b
Supercontig_1.142	20335	22327	398	0.00262338	0.00465743	0.111954	30.6482	20.5	17.5503	8.58853e-16	1b
Supercontig_1.142	26636	27231	45	0.00507185	0.0125945	0.304582	26.2889	8.82222	8.24444	8.36535e-10	1b
Supercontig_1.142	62186	63051	120	0.0025974	0.00344998	0.11047	19.25	16.9083	10.1083	3.5466e-24	1b
Supercontig_1.143	36532	37731	102	0.00232356	0.0232005	0.109195	33.7549	16.4804	10.2353	6.79159e-18	1b
Supercontig_1.144	56705	59983	391	0.00272672	0.00294342	0.160111	25.3248	23.4604	15.734	1.30289e-69	1b
Supercontig_1.144	63045	65099	342	0.00273052	0.00476264	0.249553	27.8421	19.0322	13.0877	1.29801e-47	1b
Supercontig_1.145	30572	31187	128	0.00318979	0.00787402	0.104683	39.1875	13.8906	11.3438	2.35375e-11	1b
Supercontig_1.146	71521	75216	355	0.00326462	0.00351922	0.32455	30.2	20.8113	12.8282	3.87355e-66	1b
Supercontig_1.148	8927	10149	217	0.0131549	0.0136265	0.133387	18.8419	13.7991	10.6368	1.60308e-05	1b
Supercontig_1.148	43081	44377	240	0.00262781	0.00417268	0.103087	31.5925	23.5132	18.7057	1.07188e-27	1b
Supercontig_1.149	32741	33197	23	0.0042328	0.0127796	0.179104	41.087	13.6087	5.82609	8.67842e-10	1b
Supercontig_1.149	74100	75699	293	0.00280957	0.00431499	0.19446	32.7986	12.6553	12.4437	6.8497e-14	1b
Supercontig_1.15	105633	107422	290	0.00322115	0.00793167	0.117713	31.0448	22.6069	12.2448	3.0924e-61	1b
Supercontig_1.15	343194	345322	135	0.002443	0.00413394	0.659001	45.4815	17.9185	9.34074	3.49483e-38	1b
Supercontig_1.15	372405	373385	39	0.00111359	0.00114679	0.119512	23.0256	22.359	10.5128	4.88222e-13	1b
Supercontig_1.15	395900	399691	498	0.00310968	0.0037875	0.148318	33.5783	20.1466	15.759	5.9607e-61	1b
Supercontig_1.15	404207	406193	291	0.00379035	0.0126101	0.154819	26.2921	22.6186	14.4055	8.15544e-16	1b
Supercontig_1.151	62219	63309	123	0.00371103	0.00443864	0.108195	32.8618	31.1382	12.6992	1.55305e-29	1b
Supercontig_1.152	75632	79199	307	0.00514706	0.0113657	0.207491	22.1498	17.7687	12.0879	1.39278e-28	1b
Supercontig_1.157	28487	29667	83	0.00305677	0.00622222	0.105431	27.5904	13.5542	7.54217	3.51594e-09	1b
Supercontig_1.157	38790	39786	37	0.00517464	0.00795229	0.199134	41.7838	13.5946	6.24324	4.58147e-05	1b
Supercontig_1.158	70444	71723	293	0.00647715	0.0070227	0.155289	28.4539	20.8976	20.7474	1.06462e-29	1b
Supercontig_1.16	196454	198453	372	0.00438684	0.00481412	0.185332	26.9624	20.1022	14.9543	3.05506e-20	1b
Supercontig_1.16	229396	232486	286	0.00625301	0.135135	0.440691	29.0769	11.1259	9.31469	4.5164e-40	1b
Supercontig_1.16	260704	261839	119	0.0018875	0.00365497	0.26462	22.2605	11.4958	5.7479	4.21381e-22	1b
Supercontig_1.16	306399	309373	417	0.00358596	0.00666136	0.439106	34.7746	24.1199	12.976	5.99169e-107	1b
Supercontig_1.16	394203	396244	302	0.0036794	0.00715589	0.38293	33.298	23.5993	17.2252	7.7332e-64	1b
Supercontig_1.162	40281	41153	54	0.000890869	0.001321	0.10307	41.5741	14.0185	8.44444	1.41357e-20	1b
Supercontig_1.162	48446	50433	220	0.00373955	0.0153978	0.132416	20.6636	15.9409	15.8591	8.58814e-45	1b
Supercontig_1.164	146	1143	82	0.00194175	0.0133901	0.111202	20.6	16.43	12.23	2.41109e-13	1b
Supercontig_1.164	11610	12608	128	0.00384094	0.0168906	0.133948	34.5781	20.3516	14.4062	1.46017e-10	1b
Supercontig_1.164	25715	27500	269	0.00298645	0.00429502	0.111564	29.8151	23.1233	15.9623	1.06467e-32	1b
Supercontig_1.164	59486	60969	181	0.0030006	0.0139589	0.123724	24.8706	12.8308	8.28358	1.42914e-06	1b
Supercontig_1.167	28508	30500	356	0.00335946	0.00506472	0.159301	20.0674	19.9663	19.4494	1.4993e-32	1b
Supercontig_1.168	33702	35739	210	0.00423021	0.0061703	0.132314	42.7762	23.1524	16.1952	3.7418e-32	1b
Supercontig_1.169	5895	6512	108	0.00332226	0.0421187	0.108911	18.9606	12.3386	7.95276	9.57679e-08	1b
Supercontig_1.169	51338	53367	179	0.0021838	0.0119166	0.152475	30.6983	22.5028	15.352	4.61024e-33	1b
Supercontig_1.17	18914	21197	368	0.00356817	0.00890922	0.235696	35.7935	22.5707	15.1033	2.46741e-35	1b
Supercontig_1.17	66159	67611	257	0.00237938	0.00456984	0.103581	27.1147	18.0394	16.8172	1.84037e-14	1b
Supercontig_1.17	78499	80128	317	0.00447809	0.00716945	0.119951	29.5868	22.8801	10.3091	3.72604e-19	1b
Supercontig_1.17	222181	224358	246	0.00315457	0.00652144	0.209536	29.6382	29.2967	24.6382	5.32818e-32	1b
Supercontig_1.17	285449	286445	102	0.00247001	0.00261438	0.11215	27.7843	22.5	7.34314	5.39905e-14	1b
Supercontig_1.17	326271	327967	113	0.00343811	0.0104167	0.136882	18.0177	14.4425	9.30973	2.28699e-06	1b
Supercontig_1.17	350972	353767	370	0.0105227	0.0279924	0.313867	31.8486	15.7378	9.76486	8.74846e-21	1b
Supercontig_1.17	405169	406667	184	0.0036672	0.00633619	0.118045	20.6777	12.7156	11.9242	6.09548e-22	1b
Supercontig_1.173	23504	24498	149	0.00305761	0.00338524	0.113086	32.534	15.466	13.8429	2.23852e-19	1b
Supercontig_1.174	4715	5793	154	0.00147765	0.00562927	0.116655	15.1229	13.8939	8.28492	5.67548e-27	1b
Supercontig_1.174	40125	41993	304	0.00429743	0.00620742	0.150956	25.2599	21.727	15.3191	8.79712e-37	1b
Supercontig_1.178	23919	25912	327	0.00404616	0.00421496	0.120611	20.4067	20.315	18.8135	9.33352e-18	1b
Supercontig_1.179	37018	38416	279	0.00227564	0.00551087	0.104464	23.7534	22.6824	18.0135	1.49379e-27	1b
Supercontig_1.18	145575	147010	232	0.00449283	0.00985855	0.191048	24.944	20.1121	14.3491	2.07361e-21	1b
Supercontig_1.18	172937	173540	53	0.00408998	0.015873	0.10994	46.1321	17.8302	12.5283	0.00468307	1b
Supercontig_1.18	187128	188127	187	0.00254726	0.00468384	0.126459	39.8877	20.5508	19.2406	1.40573e-32	1b
Supercontig_1.18	226802	228238	169	0.00588343	0.0115071	0.107112	30.7288	15.2203	13.1864	1.07072e-06	1b
Supercontig_1.18	268719	272597	607	0.00371668	0.00432183	0.430383	31.028	22.8715	14.944	1.02898e-127	1b
Supercontig_1.18	273823	276019	159	0.00331525	0.00335852	0.487748	41.7358	14.9811	13.6038	1.23727e-48	1b
Supercontig_1.18	374172	375170	130	0.00314136	0.00350526	0.132216	17.9062	12.4812	6.7125	2.17538e-17	1b
Supercontig_1.18	375272	375768	21	0	0.0125	0.179775	37.2381	11.4286	4.2381	0.00138335	1b
Supercontig_1.18	376970	377970	81	0.00203804	0.00233645	0.120419	36.3457	21.1358	9.4321	1.29796e-21	1b
Supercontig_1.181	36761	37859	128	0.00209769	0.00440252	0.104689	22.8562	21.7808	10.6644	1.51742e-18	1b
Supercontig_1.182	40454	41452	123	0.00302358	0.00452899	0.20346	40.3333	17.9512	9.86992	3.235e-15	1b
Supercontig_1.183	17505	18899	173	0.00300852	0.00391171	0.104098	30.0653	17.9849	10.6683	1.9555e-06	1b
Supercontig_1.186	42659	43542	76	0.00225056	0.00328228	0.105634	17.5395	12.0263	7.47368	8.42394e-11	1b
Supercontig_1.187	21997	24676	282	0.00310825	0.0354815	0.124528	33.0851	14.6915	12.2163	8.37441e-08	1b
Supercontig_1.19	12836	14924	294	0.00406663	0.00519248	0.122764	43.4932	18.9966	11.2211	6.33362e-24	1b
Supercontig_1.19	20227	21976	248	0.00290311	0.00690846	0.330348	33.3347	23.3468	16.6613	1.34704e-38	1b
Supercontig_1.19	24410	26608	399	0.00300429	0.00508305	0.732337	29.198	27.6115	14.0827	2.30509e-120	1b
Supercontig_1.19	194153	195328	174	0.00292588	0.00614125	0.106763	15.2277	14.5099	13.0297	4.85276e-13	1b
Supercontig_1.19	194843	195833	194	0.00335651	0.0058651	0.104456	21.5	17.5773	14.1134	3.73047e-15	1b
Supercontig_1.192	25167	27464	305	0.00279507	0.00529483	0.142897	25.8066	13.623	11.8393	1.52584e-74	1b
Supercontig_1.2	158681	161664	340	0.00305998	0.0596741	0.21641	33.6412	14.4412	13.9441	2.42334e-53	1b
Supercontig_1.2	165492	169488	540	0.00413251	0.00491314	0.287788	27.3352	21.1074	15.1796	4.0682e-121	1b
Supercontig_1.2	173067	174959	223	0.00331345	0.00421473	0.121267	20.3004	20.2152	12.4619	2.01209e-18	1b
Supercontig_1.2	283792	285879	239	0.00288316	0.00878477	0.119484	27.5732	22.8619	17.8243	8.57269e-24	1b
Supercontig_1.2	288993	291287	308	0.00261454	0.00412633	0.214975	26.0779	20.4578	12.7922	4.42126e-26	1b
Supercontig_1.2	294443	295454	154	0.00330761	0.00333056	0.109314	31.4566	13.8844	11.7919	2.54151e-11	1b
Supercontig_1.2	460097	461085	189	0.0023416	0.0027969	0.112616	34.0845	21.8216	17.6761	1.9264e-22	1b
Supercontig_1.2	472887	474982	329	0.00312388	0.0242198	0.202462	34.0547	19.5775	13.3313	7.28437e-48	1b
Supercontig_1.2	901984	904871	278	0.00399051	0.00443975	0.372988	33.3525	17.0144	11.3993	3.58943e-56	1b
Supercontig_1.2	930684	930777	21	0.00223714	0.00607903	0.120438	13.5455	9.9697	8.30303	6.82409e-08	1b
Supercontig_1.2	954097	956295	314	0.00234213	0.00540339	0.254611	35.3535	17.0924	9.66879	1.31921e-26	1b
Supercontig_1.2	990081	991079	157	0.00480048	0.0100859	0.105488	36.8287	14.7901	7.75138	1.35324e-06	1b
Supercontig_1.2	990480	991472	112	0.00215866	0.011258	0.153925	49.6339	18.2411	8.75893	2.59686e-14	1b
Supercontig_1.20	222994	224386	236	0.00295312	0.00750355	0.103734	33.1714	20.1265	18.6898	3.29235e-08	1b
Supercontig_1.20	324181	326973	424	0.00382194	0.00415468	0.120399	31.4717	22.1392	16.0825	1.76138e-50	1b
Supercontig_1.204	3422	4410	151	0.0056276	0.00795031	0.111403	27.0662	26.6556	12.6026	8.9026e-25	1b
Supercontig_1.204	11888	15477	467	0.00290102	0.0039614	0.328834	25.0964	21.0814	14.1178	8.38662e-100	1b
Supercontig_1.209	26313	27908	167	0.0039109	0.0237389	0.397736	35.2156	12.1078	7.40719	2.7265e-28	1b
Supercontig_1.21	99097	100018	142	0.00244738	0.0104167	0.103416	28.7746	12.169	7.42254	3.78326e-08	1b
Supercontig_1.214	20376	21659	259	0.00290304	0.00363382	0.105827	36.1329	25.0175	11.1014	1.02365e-06	1b
Supercontig_1.22	49441	50225	96	0.00356189	0.00584307	0.126834	23.3958	12.4792	9.9375	9.40466e-12	1b
Supercontig_1.22	151850	153964	207	0.00352734	0.00365535	0.256573	38.3478	18.5024	10.657	1.22921e-19	1b
Supercontig_1.22	283054	285299	297	0.00374968	0.00375675	0.358542	26.0404	14.3401	11.1751	6.67962e-44	1b
Supercontig_1.22	310667	314718	584	0.00263971	0.0059792	0.28863	30.488	20.9058	11.7466	1.69582e-98	1b
Supercontig_1.222	3280	4872	284	0.00355156	0.00450184	0.105357	27.2484	27.229	14.4516	1.25111e-28	1b
Supercontig_1.23	286673	287867	211	0.00384677	0.00493908	0.107075	29.5687	14.3934	7.43602	1.7469e-20	1b
Supercontig_1.23	334858	335957	122	0.00406504	0.00900901	0.109001	29.8714	11.1	10.1571	0.000601058	1b
Supercontig_1.24	87767	89258	60	0.00289975	0.00404449	0.106742	31.3506	12.8442	4.62338	0.000788558	1b
Supercontig_1.24	120064	120706	29	0.00350877	0.0186916	0.169355	19.6552	11.069	4.27586	9.30347e-09	1b
Supercontig_1.24	140302	141497	135	0.0020247	0.00654409	0.107601	31.4586	20.4395	20.3631	2.65372e-16	1b
Supercontig_1.24	178699	181493	329	0.00453146	0.00652848	0.162932	35.5502	18.6231	10.9878	1.42477e-27	1b
Supercontig_1.24	200308	201605	143	0.00274914	0.00326797	0.118711	40.6993	17.1189	15.8462	3.3379e-17	1b
Supercontig_1.24	222112	224000	245	0.00310416	0.0088172	0.152517	35.502	18.9796	8.02857	2.76298e-18	1b
Supercontig_1.25	165186	166874	235	0.00331384	0.00778599	0.104191	20.1176	19.6431	13.4745	1.18814e-08	1b
Supercontig_1.25	221405	222375	144	0.00381008	0.0193746	0.115964	21.0617	18.1605	16.3951	6.49894e-30	1b
Supercontig_1.25	235196	236185	48	0.00103842	0.00734394	0.130435	20.0625	17.0208	6.70833	1.84926e-12	1b
Supercontig_1.25	251189	254272	356	0.00337375	0.00384145	0.396087	26.6433	16.0871	12.9213	1.64045e-93	1b
Supercontig_1.26	75890	76955	86	0.00440367	0.017624	0.120853	31.686	17.814	14.7209	1.6389e-12	1b
Supercontig_1.26	216757	218920	454	0.00228659	0.0104277	0.316505	23.1189	18.7996	15.4009	2.1428e-42	1b
Supercontig_1.26	292970	293956	183	0.00241334	0.0026455	0.107499	23.0202	13.3636	11.6515	2.02946e-23	1b
Supercontig_1.26	345652	346586	71	0.00204022	0.0041632	0.4	48.3239	16.9155	6.69014	3.55847e-37	1b
Supercontig_1.27	158094	160418	264	0.00300418	0.00312082	0.139236	29	16.9924	10.3106	2.50791e-29	1b
Supercontig_1.27	208913	213407	686	0.00490815	0.0639456	0.341893	29.9971	17.1429	16.121	8.01751e-75	1b
Supercontig_1.27	342014	343305	192	0.00340035	0.00465219	0.104274	31.9057	21.2925	10.0425	3.68767e-19	1b
Supercontig_1.27	386582	390480	605	0.00314213	0.00698312	0.530282	24.724	19.8826	14.519	2.73696e-190	1b
Supercontig_1.28	10997	12793	223	0.00287632	0.00423518	0.123182	18.7085	18	9.86547	2.38945e-15	1b
Supercontig_1.28	28498	29744	112	0.00452609	0.0102154	0.106164	33.5357	32.3393	15.6429	4.05342e-05	1b
Supercontig_1.28	215205	216697	235	0.00351591	0.00488281	0.143741	22.9957	17.4298	11.6936	4.24828e-34	1b
Supercontig_1.28	285463	286588	178	0.00183394	0.0143079	0.111357	31.7354	17.0106	11.9735	2.47068e-18	1b
Supercontig_1.28	337726	339623	197	0.00349127	0.0364032	0.106078	20.3553	18.6853	13.1117	1.65738e-09	1b
Supercontig_1.29	12008	13270	204	0.00254731	0.0101872	0.141269	26.9412	17.8039	10.5833	2.14561e-26	1b
Supercontig_1.29	217363	220362	494	0.00293819	0.00787324	0.446506	35.8259	20.5688	16.915	8.13879e-103	1b
Supercontig_1.29	258824	259918	103	0.00267666	0.00524934	0.109361	18.1359	11.0971	10.4757	1.77825e-27	1b
Supercontig_1.29	261230	262113	56	0.00282828	0.00619195	0.116564	44.1964	11.5357	5.82143	6.77806e-09	1b
Supercontig_1.3	151821	153319	179	0.00256316	0.0151699	0.110172	25.287	15.2593	13.1528	1.09041e-12	1b
Supercontig_1.3	199907	200998	158	0.00208406	0.00445186	0.142857	14.8402	9.26289	7.57732	1.80212e-25	1b
Supercontig_1.3	250003	251380	143	0.00504648	0.00512633	0.105788	22.9573	16.6524	12.2195	3.2317e-07	1b
Supercontig_1.3	256795	257980	38	0	0.00347222	0.118367	34.0789	7.57895	6.44737	3.81165e-11	1b
Supercontig_1.3	563780	565674	153	0.00244453	0.00362173	0.116685	34.7582	16.2418	11.5948	8.91116e-24	1b
Supercontig_1.3	588507	591100	311	0.00246171	0.00262973	0.358015	23.5113	18.3408	12.1158	1.07621e-77	1b
Supercontig_1.30	84674	85646	105	0.00308833	0.00343171	0.397446	15.419	13.8762	12.6762	6.461e-21	1b
Supercontig_1.30	172956	174349	171	0.00348068	0.00408163	0.115927	31.3989	16.0656	15.5082	8.38357e-15	1b
Supercontig_1.30	288273	290369	291	0.00347155	0.00549867	0.131257	35.6357	18.1237	11.8076	1.57409e-18	1b
Supercontig_1.30	327108	328402	149	0.00392157	0.00471402	0.170496	27.8448	18.2874	9.50575	4.06985e-16	1b
Supercontig_1.30	345686	347540	149	0.00303355	0.0141066	0.219168	37.6107	17.1275	9.52349	8.68092e-31	1b
Supercontig_1.31	157146	158138	92	0.00199501	0.0068929	0.121505	16.5702	15.5868	7.68595	1.74253e-06	1b
Supercontig_1.31	273451	275444	361	0.00341194	0.00380927	0.155025	27.6039	21.0886	14.277	1.50325e-27	1b
Supercontig_1.31	344406	344997	128	0.0023012	0.00499376	0.102504	30.5547	18.7734	13.4141	1.51321e-25	1b
Supercontig_1.32	16905	18600	289	0.00409292	0.00460072	0.106645	31.2803	21.0588	17.1315	3.98473e-09	1b
Supercontig_1.32	143110	144591	131	0.0034496	0.00920354	0.112628	38.0876	20.6204	10.6934	9.46114e-20	1b
Supercontig_1.32	169406	171303	236	0.00314027	0.00760167	0.142175	24.2881	22.2966	11.5339	1.74804e-19	1b
Supercontig_1.32	241487	244480	434	0.002687	0.0703897	0.206766	31.7281	12.8318	12.8041	1.5163e-23	1b
Supercontig_1.33	65850	69241	486	0.00371435	0.00461894	0.495571	29.3601	16.928	15.7942	6.24126e-118	1b
Supercontig_1.33	74921	76243	176	0.00294511	0.00383289	0.105126	20.0806	14.0269	10.2796	1.63868e-34	1b
Supercontig_1.33	220027	222603	211	0.00325279	0.00365535	0.207357	30.5972	18.1517	13.1422	4.32294e-55	1b
Supercontig_1.33	254288	255961	101	0.00218938	0.00500278	0.230303	36.1782	17.8119	9.80198	7.96089e-14	1b
Supercontig_1.33	262818	265488	441	0.00317181	0.0117885	0.103655	25.737	20.1973	15.5102	4.63366e-12	1b
Supercontig_1.33	290146	293029	431	0.00339623	0.00413374	0.254822	30.7425	19.0835	17.0812	5.81835e-138	1b
Supercontig_1.34	22973	23990	112	0.00358028	0.00636631	0.12987	32.4196	18.2321	6.1875	3.16683e-13	1b
Supercontig_1.34	122792	124986	317	0.00348826	0.0088574	0.184807	33.4606	21.3691	14.2019	1.45491e-66	1b
Supercontig_1.34	130891	132784	241	0.00290323	0.0046775	0.182081	25.7261	16.8548	14.3568	5.96204e-55	1b
Supercontig_1.34	151573	153566	418	0.00408823	0.0066709	0.174342	25.1627	22.5933	13.3517	3.03958e-41	1b
Supercontig_1.34	215820	216306	42	0.00595632	0.0966981	0.207792	35.9762	10.0952	9.16667	9.85865e-10	1b
Supercontig_1.34	252721	254693	288	0.0165532	0.0484364	0.124355	24.0096	13.6314	12.4231	2.261e-16	1b
Supercontig_1.34	288841	292331	549	0.00710398	0.00761728	0.213922	19.7432	19.6084	17.5064	3.71373e-64	1b
Supercontig_1.34	324246	325905	117	0.00559597	0.0342385	0.12	30.547	14.4786	8.11966	1.29833e-17	1b
Supercontig_1.35	139209	140307	138	0.00354453	0.0205279	0.130507	16.3551	14.8261	13.1594	2.90004e-19	1b
Supercontig_1.35	268079	269168	118	0.00369914	0.00377537	0.118445	24.9538	16.3	8.50769	5.37196e-14	1b
Supercontig_1.35	304292	306398	276	0.00383707	0.00946799	0.217968	36.8261	16.0725	14.7609	2.4619e-61	1b
Supercontig_1.35	307504	308597	213	0.00292255	0.00375505	0.106806	26.6623	14.987	13.2944	4.12373e-05	1b
Supercontig_1.35	307904	309698	194	0.00384481	0.0038806	0.169082	29.4948	17.268	13.8711	1.36711e-28	1b
Supercontig_1.37	142496	144390	53	0.00322165	0.00392157	0.237288	29.283	14.434	6.67925	8.66969e-09	1b
Supercontig_1.37	233877	235176	185	0.00246474	0.00370828	0.122428	34.7762	15.4095	9.25714	1.67063e-16	1b
Supercontig_1.37	247681	249554	170	0.00232775	0.0023301	0.141353	25.2706	15.1471	11.7353	1.15287e-25	1b
Supercontig_1.38	123271	125368	282	0.00271769	0.00412677	0.283545	32.6206	21.4823	11.4433	1.06149e-35	1b
Supercontig_1.38	157685	159971	393	0.00325547	0.00835294	0.342005	31.2646	21.6285	20.7354	6.17449e-86	1b
Supercontig_1.38	177368	178666	223	0.00240867	0.00346981	0.170146	33.5112	32.3094	17.1839	6.49745e-41	1b
Supercontig_1.39	64820	67016	241	0.00314021	0.00331633	0.358644	26.4274	16.2656	8.6888	4.87518e-26	1b
Supercontig_1.39	99519	100617	162	0.00281541	0.00904101	0.107225	31.927	17.3989	14.618	1.12171e-18	1b
Supercontig_1.39	196418	197308	160	0.00219058	0.009996	0.102775	10.6576	9.73152	8.97276	7.1918e-25	1b
Supercontig_1.39	198819	200808	323	0.00289823	0.00440286	0.129207	27.774	22.5015	16.5573	1.93245e-28	1b
Supercontig_1.4	24235	25524	236	0.00394897	0.0045835	0.105386	25.5194	19.4496	16.5504	1.78746e-24	1b
Supercontig_1.4	25896	26798	150	0.00345423	0.00838135	0.319134	27.02	12.7267	9.54667	3.87883e-23	1b
Supercontig_1.4	125554	126768	97	0.00380325	0.00635593	0.106538	40.6598	24.3299	12.7732	3.62564e-07	1b
Supercontig_1.4	321992	323487	177	0.00293399	0.0048433	0.122951	31.301	17.9082	14.9388	2.69476e-24	1b
Supercontig_1.4	349538	351032	167	0.0014573	0.0108932	0.105672	20.5449	13.7425	7.70659	1.89042e-06	1b
Supercontig_1.4	493328	496116	324	0.00270623	0.00352475	0.206167	33.0741	21.0154	12.1111	1.39194e-52	1b
Supercontig_1.4	527001	527766	123	0.00290803	0.00353179	0.120338	22.3659	16.1138	11.5528	5.34907e-18	1b
Supercontig_1.4	571598	573891	436	0.00290939	0.0377334	0.200794	27.5917	17.8096	15.0206	2.19132e-26	1b
Supercontig_1.4	672268	673305	151	0.00266918	0.0031968	0.11812	42.1788	33.1457	15.6424	1.55056e-21	1b
Supercontig_1.40	77056	78450	123	0.0035432	0.00433333	0.115702	29.8293	24.3902	11.8049	6.39489e-32	1b
Supercontig_1.40	260131	261307	228	0.00272581	0.00452684	0.131264	31.651	18.1922	13.7725	4.80677e-26	1b
Supercontig_1.40	261610	264108	351	0.00229731	0.00978844	0.279421	29.7635	18.0456	14.3561	1.93336e-59	1b
Supercontig_1.40	266396	267706	179	0.00385569	0.011288	0.130489	35.2524	16.7718	7.84951	1.54861e-08	1b
Supercontig_1.40	267121	268207	127	0.00302311	0.0146489	0.139661	36.4646	18.2756	11.6142	1.30014e-12	1b
Supercontig_1.41	116652	118551	341	0.00382206	0.0186258	0.125594	27.6217	21.2551	12.3519	1.60645e-07	1b
Supercontig_1.41	163423	166105	191	0.00228311	0.0159236	0.111855	20.6387	18.0838	16.4293	7.65525e-12	1b
Supercontig_1.42	69014	72991	489	0.00365759	0.0264298	0.223325	29.0736	18.8793	13.7996	1.59852e-45	1b
Supercontig_1.42	116990	118048	202	0.00351803	0.00402901	0.105279	28.1436	18.4307	16.4109	4.6028e-22	1b
Supercontig_1.42	179520	180508	130	0.00379427	0.0112795	0.115611	36.4923	21.8231	10.4462	1.56601e-16	1b
Supercontig_1.42	282815	284159	197	0.00318327	0.0048533	0.160913	24.8008	17.0414	6.75188	1.57135e-11	1b
Supercontig_1.43	79412	81697	286	0.00550512	0.00579566	0.331534	36.2028	21.1154	14.9021	6.4313e-41	1b
Supercontig_1.44	58411	59319	87	0.00271432	0.0029304	0.109774	50.8161	15.6897	7.64368	5.09402e-14	1b
Supercontig_1.44	68932	70807	239	0.00281841	0.00676437	0.133333	31.1757	18.5565	16.6946	1.36194e-17	1b
Supercontig_1.44	74031	76824	385	0.00244121	0.00966815	0.445985	31.9195	19.8805	15.3636	7.72105e-52	1b
Supercontig_1.45	36233	37171	116	0.00379404	0.00599027	0.116529	28.6047	20.7054	15.8992	8.64341e-19	1b
Supercontig_1.45	72886	73900	120	0.00270905	0.00925422	0.127301	42.5923	14.1308	10.0308	1.28463e-09	1b
Supercontig_1.45	85616	87707	166	0.0201469	0.0431697	0.500661	31.994	10.1867	9.12048	4.04416e-16	1b
Supercontig_1.45	143847	145740	354	0.00266904	0.00634518	0.111915	41.2768	26.7119	19.5113	5.89847e-27	1b
Supercontig_1.45	155845	156835	109	0.00214527	0.0119124	0.128583	24.1704	23.0074	9.04444	6.81381e-39	1b
Supercontig_1.45	228479	229475	132	0.00422222	0.00657483	0.104455	31.4685	22.3357	9.1049	0.00372331	1b
Supercontig_1.45	246180	248377	174	0.00266193	0.00400123	0.211718	25.908	18.6724	8.63218	1.96943e-25	1b
Supercontig_1.46	70527	71918	204	0.00170616	0.0254377	0.110352	23.7613	13.6351	13.1847	3.67102e-22	1b
Supercontig_1.46	74696	76790	274	0.00301129	0.0260374	0.130903	29.0876	22.427	19.3212	4.58957e-10	1b
Supercontig_1.46	117075	119295	295	0.00279741	0.0326437	0.145316	23.0237	14.7458	13.7864	2.078e-32	1b
Supercontig_1.46	129173	132707	502	0.00303175	0.00675474	0.24713	24.9681	20.0538	17.1773	6.81728e-123	1b
Supercontig_1.46	145477	146216	128	0.0042508	0.00517956	0.105058	27.4745	21.1387	15.0073	1.82889e-25	1b
Supercontig_1.46	168244	171840	466	0.0134787	0.0394057	0.127558	25.7427	12.0702	10.575	1.06488e-05	1b
Supercontig_1.46	199104	200942	336	0.00253499	0.0159385	0.125879	27.003	20.9137	18.631	3.06868e-26	1b
Supercontig_1.46	259189	261282	354	0.00247887	0.0115134	0.165448	25.0706	18.6469	14.6836	5.59054e-42	1b
Supercontig_1.47	105220	107418	250	0.00338066	0.00844462	0.197553	29.58	20.368	11.116	5.17395e-34	1b
Supercontig_1.47	219486	220646	239	0.00245738	0.00557926	0.126541	24.2045	22.6543	10.2528	7.74922e-29	1b
Supercontig_1.47	246146	248036	301	0.00310559	0.00657174	0.107475	26.7442	24.2658	16.4452	2.7135e-17	1b
Supercontig_1.48	83859	84956	111	0.00372142	0.0142022	0.130732	28.9385	18.4154	15.7692	1.63347e-14	1b
Supercontig_1.48	143380	144770	88	0.00358891	0.00770218	0.108025	34.8295	17.7045	11.0455	7.48075e-15	1b
Supercontig_1.48	146457	147672	209	0.00407971	0.00508701	0.387441	30.4928	17.8708	11.201	6.49091e-66	1b
Supercontig_1.48	186649	187815	180	0.00438192	0.00721752	0.120595	20.5498	19.0427	14.6588	5.54889e-24	1b
Supercontig_1.5	146925	148219	211	0.00246137	0.00268637	0.118299	30.8565	12.5654	11.4135	9.34085e-24	1b
Supercontig_1.5	393919	394911	149	0.00347933	0.0166543	0.11105	32.7919	18.1342	12.2685	1.33027e-09	1b
Supercontig_1.5	411095	412011	151	0.00311952	0.0043239	0.125561	23.2081	11.5113	7.06335	3.11228e-19	1b
Supercontig_1.5	412016	412711	112	0.00337919	0.00767148	0.107254	32.881	17.5873	12.8016	2.15487e-05	1b
Supercontig_1.5	484515	485505	122	0.00253807	0.0130513	0.109005	32.2951	18.2131	10.377	7.67676e-12	1b
Supercontig_1.5	535662	536759	202	0.00391773	0.0145921	0.104353	27.1062	20.0133	15.8584	4.874e-11	1b
Supercontig_1.50	23616	25497	286	0.00295348	0.00354045	0.111392	28.4126	19.7517	12.4301	6.67574e-22	1b
Supercontig_1.50	71879	72441	32	0	0	0.102767	14.75	13.9062	7.90625	0.00178654	1b
Supercontig_1.50	126342	128334	276	0.00343997	0.00500984	0.215416	21.0652	20.25	10.7645	3.92253e-33	1b
Supercontig_1.51	58948	60021	157	0.00324939	0.014943	0.117985	31.3631	16.1975	14.414	8.09633e-11	1b
Supercontig_1.51	109913	110123	28	0.00115875	0.0037831	0.139535	30.8214	28.3214	13.8214	1.59301e-16	1b
Supercontig_1.52	56326	59111	503	0.00325328	0.00350508	0.272523	33.6103	17.0159	10.6143	4.03463e-85	1b
Supercontig_1.52	74756	77169	454	0.00387847	0.00498117	0.15166	27.2599	18.13	11.5463	4.65349e-29	1b
Supercontig_1.52	107938	108881	195	0.00280636	0.00337624	0.12257	32.8923	24.3026	18.2	1.01749e-31	1b
Supercontig_1.52	115488	116134	87	0.00407498	0.00983021	0.12685	42.3103	12.8621	10.8736	3.85014e-12	1b
Supercontig_1.53	68717	69810	118	0.00244798	0.005386	0.104781	21.6424	14.755	13.0199	5.13705e-13	1b
Supercontig_1.53	69499	71114	261	0.0025922	0.00902837	0.123539	32.5172	17.8238	14.4215	5.72947e-35	1b
Supercontig_1.53	107517	107814	42	0.000859845	0.00469484	0.13948	27.6905	15.2143	10.0714	4.7965e-15	1b
Supercontig_1.54	8424	9767	199	0.00289664	0.00693189	0.200482	38.1658	16.6734	10.4271	1.53377e-43	1b
Supercontig_1.54	12478	13866	238	0.00220976	0.00281558	0.105688	23.4382	16.9801	10.8566	2.33354e-45	1b
Supercontig_1.54	150606	152199	295	0.00349275	0.00649889	0.104018	23.7827	23.1054	22.4217	7.23867e-28	1b
Supercontig_1.54	205199	208195	481	0.00283979	0.00448873	0.292369	26.3555	23.158	18.3888	2.23192e-68	1b
Supercontig_1.55	116025	117720	226	0.00403789	0.005124	0.107372	26.0688	19.753	10.7085	1.52917e-32	1b
Supercontig_1.55	240781	244771	532	0.00395184	0.00406706	0.1828	20.453	18.9492	14.9718	8.64025e-52	1b
Supercontig_1.56	143620	144375	147	0.00275229	0.00304723	0.124104	35.1613	12.7032	11.6968	1.05927e-23	1b
Supercontig_1.6	37674	38868	202	0.00447427	0.0128005	0.107985	35.6018	14.1726	10.6947	1.72123e-08	1b
Supercontig_1.6	348810	350799	193	0.00235641	0.00525394	0.167394	35.1813	17.7513	16.6218	4.41393e-15	1b
Supercontig_1.6	398312	399331	194	0.00324215	0.00534629	0.183634	25.4381	21.2113	18.5825	1.74018e-32	1b
Supercontig_1.6	404758	407353	316	0.0031893	0.00635767	0.637526	30.7595	15.4304	15.0949	3.53433e-59	1b
Supercontig_1.6	502062	503342	240	0.00351831	0.00425671	0.107958	26.0542	25.45	12.775	3.71781e-40	1b
Supercontig_1.6	539486	540630	165	0.00216041	0.00497963	0.133787	20.235	12.071	7.22951	1.62407e-22	1b
Supercontig_1.60	34444	36539	286	0.00492977	0.00767075	0.137872	37.5909	23.7028	12.2238	5.52743e-20	1b
Supercontig_1.60	38245	40039	261	0.0043274	0.00537931	0.122796	30.9885	27.7778	18.2529	1.17132e-35	1b
Supercontig_1.60	231365	232648	187	0.00271739	0.00832438	0.104732	28.6972	17.0826	13.1835	1.55301e-25	1b
Supercontig_1.60	234230	235606	199	0.00399145	0.0056926	0.227458	35.2513	13.2412	8.63819	1.7204e-14	1b
Supercontig_1.61	19850	20897	188	0.00298836	0.00544465	0.14161	33.8191	20.516	13.4096	3.73596e-23	1b
Supercontig_1.62	118521	120020	272	0.00200774	0.003039	0.104495	23.4781	19.9428	14.532	1.22259e-13	1b
Supercontig_1.62	212017	213856	231	0.00429718	0.00433258	0.154538	38.2814	20.9827	10.1126	9.60239e-19	1b
Supercontig_1.64	65683	67111	257	0.0033458	0.0035095	0.105449	18.4764	17.6145	17.5527	6.22067e-24	1b
Supercontig_1.64	185962	186959	146	0.00282978	0.00478755	0.106852	28.0122	20.378	5.25	3.63533e-19	1b
Supercontig_1.64	201500	202858	139	0.00184188	0.0146722	0.112305	45.2436	13.9808	6.5641	9.62952e-06	1b
Supercontig_1.65	126218	128008	231	0.00314861	0.00421627	0.110423	25.51	16.1928	14.257	3.69394e-18	1b
Supercontig_1.66	55415	56900	236	0.00209864	0.00356143	0.102606	28.2669	16.6568	12.8432	4.13794e-16	1b
Supercontig_1.66	76406	77383	119	0.00301783	0.00563236	0.119966	25.3125	13.5625	8.27778	0.00190009	1b
Supercontig_1.66	227513	228891	131	0.00321305	0.00818713	0.108787	30.8855	13.0534	7.29771	9.86657e-05	1b
Supercontig_1.67	215266	216365	173	0.00295144	0.00616483	0.190402	21.5434	17.815	11.2023	7.16896e-31	1b
Supercontig_1.68	87267	88259	118	0.00363738	0.00511509	0.109412	30.2881	23.1949	7.20339	1.46826e-10	1b
Supercontig_1.68	162279	163969	187	0.00267308	0.139766	0.230878	40.0107	12.3583	11.3262	2.62018e-21	1b
Supercontig_1.68	226327	228210	208	0.00232622	0.0045283	0.117226	35.1346	12.7404	10.7452	1.1603e-15	1b
Supercontig_1.69	3612	4907	121	0.00308438	0.0087241	0.108328	37.5124	22.7355	12.2066	9.54118e-16	1b
Supercontig_1.69	122202	123732	158	0.00411002	0.00635471	0.125997	35.3408	19.3408	10.5084	5.52312e-33	1b
Supercontig_1.69	155788	157071	114	0.00368764	0.00592217	0.675468	40.4386	10.3684	10.2982	3.28835e-25	1b
Supercontig_1.69	189446	190845	162	0.00250574	0.00492449	0.105209	29.5617	18.8025	12.0864	1.09187e-12	1b
Supercontig_1.69	203314	204945	253	0.00255428	0.00681818	0.117662	22.1343	13.9929	13.8445	1.09819e-24	1b
Supercontig_1.7	1236	2331	196	0.00172983	0.00377054	0.145778	32.4439	18.9439	11.4796	4.98441e-26	1b
Supercontig_1.7	61504	64242	247	0.00309293	0.00409306	0.259206	28.7976	18.7935	11.2146	9.6369e-50	1b
Supercontig_1.7	119046	120141	155	0.00248845	0.00342027	0.1458	36.2968	15.0903	8.14194	7.33902e-21	1b
Supercontig_1.7	137401	139043	246	0.00308757	0.0113384	0.420552	43.4472	16.4919	12.8171	8.87842e-35	1b
Supercontig_1.7	350580	351765	112	0.00263312	0.0165576	0.134093	25.6992	19.5263	13.8496	9.66803e-15	1b
Supercontig_1.7	373667	375333	312	0.00330688	0.0230184	0.1279	29.0769	17.266	16.9904	5.57257e-19	1b
Supercontig_1.7	377958	379527	190	0.00365672	0.00761516	0.129392	40.3272	24.8111	10.7558	1.10745e-29	1b
Supercontig_1.70	44800	45897	143	0.00216392	0.0028777	0.10536	25.8531	24.3007	15.1329	1.66355e-13	1b
Supercontig_1.70	104054	105334	128	0.00261097	0.00881242	0.103448	31.4403	17.7836	12.9851	1.59777e-18	1b
Supercontig_1.70	107939	109863	285	0.00362401	0.00953984	0.155131	30.9825	18.7579	13.2316	1.37909e-19	1b
Supercontig_1.70	133226	134028	92	0.00380771	0.00510949	0.107973	22.837	14.8913	13.087	1.24714e-29	1b
Supercontig_1.70	193510	195906	269	0.00332447	0.0084378	0.209512	27.9554	15.4201	11.9591	2.25685e-24	1b
Supercontig_1.71	35005	35976	148	0.001288	0.00379147	0.112335	26.2297	14.2568	9.2027	4.76972e-16	1b
Supercontig_1.71	67502	69000	286	0.00288282	0.00373732	0.113289	19.0226	18.1258	12.671	4.50097e-38	1b
Supercontig_1.71	71801	73194	226	0.00299007	0.00362038	0.107407	33.7137	31.1855	20.1976	5.26911e-19	1b
Supercontig_1.72	148982	150263	224	0.00247253	0.016933	0.120261	29.3548	16.9073	16.0605	3.95284e-20	1b
Supercontig_1.72	161439	164061	207	0.00496238	0.00814863	0.189005	30.1787	14.8213	12.0386	3.28337e-31	1b
Supercontig_1.72	166465	168758	376	0.00313234	0.00318311	0.306836	37.359	15.875	13.617	7.64224e-59	1b
Supercontig_1.73	104106	106750	321	0.00322878	0.0786335	0.392426	27.0156	21.1558	12.9159	3.4458e-71	1b
Supercontig_1.73	169742	170736	145	0.00333556	0.00490497	0.116102	27.4207	19.8902	8.82317	1.54343e-12	1b
Supercontig_1.74	191937	193125	224	0.00336197	0.0040633	0.116763	21.8531	19.0857	15.4857	1.15303e-31	1b
Supercontig_1.75	55220	56216	117	0.00326645	0.013471	0.12173	30.1831	15.6831	7	8.7422e-10	1b
Supercontig_1.75	93946	95494	284	0.0022779	0.0122304	0.13056	29.3697	10.9401	8.5493	8.52329e-25	1b
Supercontig_1.75	142617	143955	143	0.00222363	0.00277447	0.104278	21.2703	17.0473	12.6351	3.40734e-17	1b
Supercontig_1.76	156329	157602	133	0.00345935	0.016767	0.141473	30.4286	17.4887	15.5188	1.39761e-05	1b
Supercontig_1.77	31746	33044	185	0.00357974	0.00358744	0.108656	26.4787	15.8531	10.5118	6.44274e-08	1b
Supercontig_1.77	81345	82935	172	0.00270158	0.00494875	0.110985	25.1937	14.8115	13.8691	5.1524e-34	1b
Supercontig_1.78	27163	30557	551	0.00340041	0.00671477	0.204787	32.5572	18.1089	10.9183	4.69212e-69	1b
Supercontig_1.78	183273	185251	234	0.00338753	0.00416378	0.169469	31.5385	18.4744	15.7607	1.63313e-32	1b
Supercontig_1.79	34231	35984	162	0.00377797	0.00388538	0.324594	21.2407	12.7099	11.7716	4.58397e-33	1b
Supercontig_1.8	130456	132546	387	0.0040084	0.0121212	0.174579	27.0749	16.2016	15.186	9.88901e-48	1b
Supercontig_1.8	166529	167370	65	0.00417246	0.00600801	0.172007	44.2462	23.0462	9.12308	4.44299e-07	1b
Supercontig_1.8	290868	292247	200	0.00337106	0.00481283	0.105709	18.4578	16.6222	9.96444	1.16209e-17	1b
Supercontig_1.8	300857	302045	174	0.00149477	0.00294118	0.128704	21.3836	12.4201	10.3242	5.0524e-28	1b
Supercontig_1.8	319349	319883	24	0.00184502	0.0153061	0.111111	22.5833	8.16667	6	0.00540655	1b
Supercontig_1.8	383556	385240	347	0.00276345	0.00304368	0.120487	29.1828	17.664	13.0296	1.19333e-23	1b
Supercontig_1.8	458052	460240	261	0.0112508	0.0429805	0.189751	23.1571	20.4138	13.8314	0.000111319	1b
Supercontig_1.8	539060	540060	225	0.00264963	0.00477653	0.102782	28.5156	26.0533	19.3289	1.13301e-32	1b
Supercontig_1.8	556163	557092	123	0.00367422	0.0278638	0.114529	26.5528	13.1301	12.4228	3.75997e-34	1b
Supercontig_1.8	561075	564060	390	0.0045057	0.00479143	0.398024	29.0231	18.1949	14.5333	1.78805e-93	1b
Supercontig_1.80	65636	67027	160	0.0027248	0.00501433	0.120805	23.8054	15.0919	13.6919	1.66516e-29	1b
Supercontig_1.82	14714	15807	144	0.00307152	0.00807692	0.109661	31.6528	18.0556	13.2986	6.89439e-20	1b
Supercontig_1.82	125711	129503	426	0.00429799	0.00458085	0.206608	29.493	20.4977	15.7019	4.65909e-44	1b
Supercontig_1.83	25227	27100	184	0.00272727	0.00277778	0.134982	35.8696	19.5652	10.5489	7.09899e-20	1b
Supercontig_1.83	145838	148536	385	0.0034771	0.0119471	0.34828	35.1091	18.2623	16.9143	1.00971e-57	1b
Supercontig_1.83	150040	150644	26	0.00540541	0.0432099	0.362832	28.4615	6.23077	4.34615	0.00333275	1b
Supercontig_1.83	154998	157055	314	0.00389056	0.00515562	0.187193	25.3758	16.6783	12.9809	3.65042e-54	1b
Supercontig_1.84	114409	115407	134	0.00431433	0.00470163	0.171031	24.2164	20.6343	9.1194	1.05878e-15	1b
Supercontig_1.85	19173	20639	136	0.00280899	0.00710824	0.125368	28.7941	22.7574	22.4632	6.54983e-26	1b
Supercontig_1.85	42478	43959	247	0.00434527	0.00439473	0.123038	31.6543	18.6097	10.1822	6.41345e-20	1b
Supercontig_1.85	51328	52664	222	0.00393768	0.00412175	0.115883	26.3108	14.2072	12.1667	1.78751e-12	1b
Supercontig_1.85	126835	128019	226	0.00332436	0.0114256	0.10835	26.542	16.1807	15.0462	2.06237e-05	1b
Supercontig_1.85	154489	155126	30	0.00176678	0.00410678	0.159722	18.8667	16.2333	4.8	0.00241702	1b
Supercontig_1.85	164299	165333	147	0.00128271	0.00352113	0.139258	26.517	15.4558	14.8503	1.73578e-64	1b
Supercontig_1.86	107162	108454	236	0.00265141	0.00279382	0.108735	25.9638	19.4529	12.029	8.18282e-41	1b
Supercontig_1.86	139019	139211	24	0.00339559	0.0043573	0.132353	24.5417	19.125	5.66667	1.77788e-09	1b
Supercontig_1.86	141929	142339	53	0.00122699	0.00356189	0.128151	19.878	13.6951	11.6098	5.27102e-07	1b
Supercontig_1.86	145826	147017	221	0.00237267	0.00293183	0.116039	26.3417	17.0542	14.9375	9.79623e-25	1b
Supercontig_1.87	94835	98031	415	0.0180923	0.0198768	0.481528	25.4386	17.2145	15.4578	1.21442e-93	1b
Supercontig_1.88	47511	48645	75	0.000638162	0.00828402	0.162671	16.4947	8.89474	6.14737	3.27817e-13	1b
Supercontig_1.89	45948	46814	135	0.00339147	0.012035	0.126874	30.5778	20.3111	13.837	1.64905e-15	1b
Supercontig_1.89	76861	78157	197	0.00287577	0.0106631	0.106006	23.6018	13.5792	12.5068	2.83078e-19	1b
Supercontig_1.89	89578	89960	75	0.00369458	0.00411039	0.113244	32.48	22.7067	6.94667	6.24407e-09	1b
Supercontig_1.9	26797	27159	77	0.00397022	0.0335196	0.109557	26.1688	11.6234	11.1429	6.22662e-17	1b
Supercontig_1.9	221584	223582	259	0.00458459	0.00495868	0.161809	34.529	23.3591	16.5598	9.55897e-11	1b
Supercontig_1.9	381079	384576	440	0.00279506	0.00282885	0.210708	25.2068	22.4955	17.15	2.56956e-59	1b
Supercontig_1.9	400048	401641	155	0.00350688	0.00434311	0.12621	20.3681	20.2418	14.1923	7.14901e-21	1b
Supercontig_1.90	18177	18892	79	0.00301054	0.0126984	0.132479	25.2278	15.9494	11.8481	7.80135e-08	1b
Supercontig_1.92	22184	23160	91	0.00287908	0.0110337	0.113907	34.3516	18.9231	16.5934	1.18816e-12	1b
Supercontig_1.93	112695	114160	180	0.00258446	0.00299401	0.128782	30.0944	18.5556	13.5889	1.17847e-34	1b
Supercontig_1.94	10894	12089	181	0.00290301	0.00303235	0.139096	32.3536	16.3978	14.0608	6.90631e-22	1b
Supercontig_1.94	19697	20204	54	0.0119295	0.0724852	0.262791	35.7037	12.5185	7.96296	9.11616e-28	1b
Supercontig_1.94	81231	82610	135	0.00206456	0.00283286	0.122365	36.4932	24.1781	14.9452	1.67416e-34	1b
Supercontig_1.94	83522	85931	293	0.00681302	0.0958968	0.108256	30.1205	20.9577	9.50814	1.04481e-10	1b
Supercontig_1.95	44885	45892	186	0.00334251	0.00373483	0.104032	25.1782	10.604	9.94554	4.60939e-17	1b
Supercontig_1.95	77149	78638	229	0.00326287	0.00403769	0.107968	27.752	20.4764	20.4567	6.3436e-42	1b
Supercontig_1.95	122965	123742	93	0.00199336	0.0488155	0.106202	13.8073	12.7798	10.7982	6.1657e-08	1b
Supercontig_1.95	124455	127453	319	0.00383142	0.00397276	0.475735	22.0909	16.5705	8.52665	2.53927e-53	1b
Supercontig_1.96	28111	29781	244	0.00275931	0.00402713	0.104156	32.6762	19.3361	16.7623	4.12219e-24	1b
Supercontig_1.96	69176	70974	230	0.00365854	0.0123102	0.11088	23.3333	19.813	11.7317	1.14577e-14	1b
Supercontig_1.97	4399	5593	238	0.00251177	0.00279694	0.136659	23.7687	20.0112	5.16045	4.20044e-24	1b
Supercontig_1.97	72987	73059	22	0.00154321	0.00750469	0.121212	29.4545	24.2273	7.5	0.000362596	1b
Supercontig_1.98	98588	101229	384	0.00362091	0.0207438	0.218551	33.0833	17.5755	17.5755	4.00311e-30	1b
Supercontig_1.99	136296	137288	123	0.00206932	0.00488455	0.136617	25.7733	15.0133	7.17333	1.58392e-09	1b
Supercontig_1.99	139688	141079	168	0.00224585	0.00524738	0.306445	39.756	15.881	14.6845	2.81631e-42	1b
Supercontig_1.14	277026	279415	256	0.00304028	0.00590422	0.121796	15.418	17.8633	19.0508	3.90164e-32	1b
Supercontig_1.169	19568	21565	355	0.00268945	0.00392157	0.146117	17.8056	20.1127	23.2113	7.84133e-39	1b
Supercontig_1.3	87040	87835	123	0.00379427	0.00646259	0.117902	19.2846	23.9024	31.9268	1.20816e-16	1b
Supercontig_1.3	296892	298131	277	0.00211069	0.00997959	0.113757	14.2133	14.6967	16.38	1.41718e-13	1b
Supercontig_1.32	246787	247884	194	0.0027972	0.00376197	0.111191	12.8251	13.1121	24.843	1.32726e-23	1b
Supercontig_1.7	344473	346568	290	0.00220132	0.00616631	0.247637	17.231	19.5724	20.0655	2.46199e-29	1b
Supercontig_1.8	568814	569857	68	0.00221729	0.00458716	0.105495	10.25	12.3864	15.5114	4.3183e-14	1b
Supercontig_1.104	90240	91358	173	0.0032077	0.00641221	0.121776	14.4162	18.9306	9.63584	1.52752e-12	1b
Supercontig_1.11	461152	462250	203	0.00178749	0.0043655	0.105886	22.0833	29.136	12.9649	2.91299e-45	1b
Supercontig_1.110	18497	20008	247	0.00234442	0.00301827	0.118693	17.8403	23.9354	15.8251	1.06424e-19	1b
Supercontig_1.110	69369	70356	144	0.00300601	0.00343965	0.115349	16.2717	17.3804	11.8261	9.69739e-14	1b
Supercontig_1.116	4633	6423	237	0.00822737	0.0153223	0.374081	11.2827	14.5949	12.0464	9.86067e-17	1b
Supercontig_1.119	3403	4599	151	0.00320513	0.00400458	0.10907	20.1882	20.5647	15.0471	1.94889e-32	1b
Supercontig_1.12	378001	379382	234	0.00321429	0.00673707	0.105052	11.9658	23.4701	12.7735	8.80337e-21	1b
[truncated: 825 more rows]

## Sheet: CG
Table S5: In vitro culture and plant induced and differentially Methylated Regions (DMRs) in Botrytis cinerea in CGs. DMRs were determined from whole genome bisulfite sequencing data using 3 sample Kruskal-Wallis test on a sliding window analysis conducted through swDMR. Methylation levels (%mC) were calculated as proportion of methylation (i.e., number of methylated CGs divided by the total numb…
				%mC			Coverage
			C	T0	T8	T8P	T0	T8	T8P	FDR	Pattern
Supercontig_1.1	250963	251900	10	0.00293255	0	0.132812	34.1	17.3	25.6	0.00246255	2
Supercontig_1.108	134520	135755	15	0.004662	0	0.141119	28.6	14.4667	27.4	0.0052126	2
Supercontig_1.114	65027	65930	11	0.00282486	0	0.143713	32.1818	18.2727	30.3636	0.0040405	2
Supercontig_1.138	53425	54569	19	0.19833	0	0.00549451	25.2105	16.3684	19.1579	7.83926e-05	2
Supercontig_1.142	35970	37435	31	0.00445434	0.00409836	0.170792	28.9677	15.7419	26.0645	4.5509e-05	2
Supercontig_1.176	42483	43473	16	0.00220264	0	0.113953	28.375	20.75	26.875	0.0013086	2
Supercontig_1.18	169913	171284	19	0.00222717	0	0.121495	18.7083	13.4583	35.6667	0.000714698	2
Supercontig_1.18	368509	369393	10	0.226415	0	0.004329	26.5	17.7	23.1	0.00297123	2
Supercontig_1.2	119099	119720	14	0.107817	0	0.00245098	20.6111	18.2222	22.6667	0.00583931	2
Supercontig_1.20	233007	233852	17	0.00180832	0	0.117479	32.5294	17.0588	20.5294	0.00583437	2
Supercontig_1.3	357892	359369	21	0.00292398	0	0.104034	32.5714	18.1905	22.4286	0.00184073	2
Supercontig_1.33	215936	216782	10	0.00355872	0	0.149573	28.1	18	23.4	0.000519041	2
Supercontig_1.12	428837	429688	11	0.00662252	0.0046729	0.282178	41.1818	19.4545	18.3636	0.00503138	2
Supercontig_1.49	71889	72505	7	0.00549451	0	0.166667	26	23	12.8571	0.00577656	2
Supercontig_1.9	22406	23292	21	0.119403	0.002331	0.00292398	22.3333	17.875	14.25	5.68311e-05	2
Supercontig_1.10	332965	333869	12	0.106667	0	0	25	17.6667	29	0.000982716	1a
Supercontig_1.18	362985	363939	14	0.120614	0	0	32.5714	13.8571	22.1429	0.000298138	1a
Supercontig_1.2	531250	532227	11	0.252	0.00452489	0	22.7273	20.0909	22.4545	0.00337686	1a
Supercontig_1.22	11115	11919	10	0.106762	0.00591716	0	28.1	16.9	18.1	0.000635038	1a
Supercontig_1.3	206367	207287	12	0.182584	0	0	29.6667	22.9167	30.0833	0.00367949	1a
Supercontig_1.3	345087	345940	12	0.277778	0	0	18	15	19.25	0.000232678	1a
Supercontig_1.4	542859	543584	12	0.177686	0.00543478	0.0030303	20.1667	15.3333	27.5	0.00417937	1a
Supercontig_1.12	410143	411065	8	0.180791	0	0	22.125	23.375	28.625	0.00255716	1a
Supercontig_1.2	801994	802515	9	0.108491	0	0	23.5556	23.7778	31.6667	0.000690012	1a
Supercontig_1.6	177735	178555	8	0.125	0	0	20	22.375	25.375	0.00261034	1a
Supercontig_1.9	198955	199851	10	0.149038	0	0	20.8	25.6	30.7	0.00317984	1a
Supercontig_1.12	319080	320022	13	0.125436	0.00673401	0	22.0769	22.8462	18.0769	0.00267726	1a
Supercontig_1.19	109917	110724	9	0.123077	0.00990099	0	21.6667	22.4444	15.5556	0.00536064	1a
Supercontig_1.2	993082	994038	7	0.344262	0	0	17.4286	20.5714	18	0.000380129	1a
Supercontig_1.12	367697	368576	15	0	0.00934579	0.116228	34.0667	21.4	30.4	0.00215907	1b
Supercontig_1.150	31529	32092	9	0	0	0.112195	32.5556	13	22.7778	0.000144436	1b
Supercontig_1.16	30381	31333	15	0.002457	0.00343643	0.103825	27.1333	19.4	24.4	0.00526045	1b
Supercontig_1.164	6921	7880	11	0	0	0.191558	39.6364	20.4545	28	0.000210512	1b
Supercontig_1.188	14307	15237	11	0	0	0.116883	24.6364	14.7273	21	0.00346433	1b
Supercontig_1.2	273157	274089	10	0	0	0.158879	28	15.2	21.4	0.00320893	1b
Supercontig_1.22	263749	264683	8	0	0	0.14359	17.125	8.625	12.1875	0.000345279	1b
Supercontig_1.27	261348	262445	15	0	0.0110701	0.172414	29.8	18.0667	29	0.00411848	1b
Supercontig_1.3	563660	565099	19	0	0.00721154	0.194274	24.2632	21.8947	25.7368	0.000545015	1b
Supercontig_1.37	31102	31993	9	0	0	0.141026	32.5556	14.4444	26	0.00293642	1b
Supercontig_1.39	169548	170364	19	0	0.0139665	0.104651	24.12	14.32	17.2	0.00745726	1b
Supercontig_1.4	678271	679736	19	0.00165563	0.00287356	0.190207	31.7895	18.3158	27.9474	0.00152776	1b
Supercontig_1.40	95439	96298	13	0	0	0.1125	25.4	16.5333	32	1.99584e-05	1b
Supercontig_1.42	247866	248721	12	0	0	0.107692	27.4167	12.3333	21.6667	0.000980639	1b
Supercontig_1.50	150276	151018	18	0.00235018	0.00566572	0.111842	47.2778	19.6111	25.3333	0.000700745	1b
Supercontig_1.97	3835	4898	25	0.00119332	0.00280112	0.218569	33.52	14.28	20.68	0.00851536	1b
Supercontig_1.1	1118763	1119618	14	0	0	0.123028	28.4286	24.1429	22.6429	0.00403167	1b
Supercontig_1.2	231854	232839	19	0	0.00573066	0.218462	30.3158	18.3684	17.1053	0.000144361	1b
Supercontig_1.2	742252	743164	9	0	0.0119048	0.333333	30.8889	18.6667	18.3333	0.000825358	1b
Supercontig_1.20	69075	69699	7	0	0.00680272	0.504673	28.7143	21	15.2857	0.00577656	1b
Supercontig_1.3	353899	354827	11	0	0.00438596	0.1	25.9091	20.7273	17.2727	0.0039753	1b
Supercontig_1.55	63911	64976	14	0	0	0.266355	29.2143	18.7143	15.2857	0.000299538	1b
Supercontig_1.1	1032903	1033768	9	0	0	0.222222	20.8889	21	18	0.0028241	1b
Supercontig_1.203	33272	34266	8	0	0	0.282051	12	22.125	19.5	0.00261034	1b
Supercontig_1.1	954647	955464	9	0	0.325581	0.00469484	29.7778	19.1111	23.6667	0.00186591	0
Supercontig_1.1	1036978	1037867	14	0	0.110497	0.0037594	30.0625	11.3125	16.625	0.000426078	0
Supercontig_1.126	11684	12388	7	0.00462963	0.139241	0	30.8571	11.2857	22.5714	0.00580702	0
Supercontig_1.15	268600	269368	10	0	0.127389	0.00628931	36.1	15.7	15.9	0.00246255	0
Supercontig_1.16	130038	131078	14	0	0.104377	0.00516796	22.7857	21.2143	27.6429	0.00524086	0
Supercontig_1.17	5608	6985	19	0	0.173442	0.00625978	25.2632	19.4211	33.6316	0.00052652	0
Supercontig_1.17	369033	370149	16	0.0021978	0.151292	0	28.4375	16.9375	23.0625	0.00130525	0
Supercontig_1.2	484262	485769	21	0.00368324	0.10661	0.00208333	22.625	19.5417	20	4.16262e-05	0
Supercontig_1.20	169448	170895	22	0	0.10917	0.00337838	29.0455	20.8182	26.9091	0.00549236	0
Supercontig_1.23	247027	248291	16	0	0.114583	0	30.25	18	25.375	0.000349266	0
Supercontig_1.47	91740	92375	14	0	0.104651	0	30.2857	18.4286	22	0.00113344	0
Supercontig_1.50	7160	8818	22	0.00794702	0.126943	0.00179856	34.3182	17.5455	25.2727	0.00377851	0
Supercontig_1.80	51178	52561	19	0.00199203	0.100917	0	23.9048	15.5714	26.3333	0.000521032	0
Supercontig_1.98	90930	91547	9	0.0046729	0.118919	0	23.7778	20.5556	31.1111	0.000610795	0
Supercontig_1.18	233026	233853	9	0.0124481	0.104478	0	26.7778	14.8889	13.5556	0.00538754	0
Supercontig_1.39	124743	125573	6	0	0.145833	0	25.1667	24	18.6667	0.00179578	0
Supercontig_1.40	226846	227740	17	0	0.102975	0	26.8421	23	22.3684	0.000114074	0

## Sheet: CHG
Table S5: In vitro culture and plant induced and differentially Methylated Regions (DMRs) in Botrytis cinerea in CHGs. DMRs were determined from whole genome bisulfite sequencing data using 3 sample Kruskal-Wallis test on a sliding window analysis conducted through swDMR. Methylation levels (%mC) were calculated as proportion of methylation (i.e., number of methylated CHGs divided by the total nu…
				%mC			Coverage
			C	T0	T8	T8P	T0	T8	T8P	FDR	Pattern
Supercontig_1.1	125307	126521	30	0.00208117	0	0.107402	32.0333	13.6667	22.9667	0.00239677	2
Supercontig_1.100	25376	26367	28	0.00230681	0	0.123847	24.7714	14.0571	21.6857	0.000143078	2
Supercontig_1.12	319372	320227	14	0.121693	0.00877193	0.0484262	27	16.2857	29.5	0.00832831	2
Supercontig_1.120	38251	39218	13	0.00320513	0	0.102823	24	12.8462	38.1538	0.00422097	2
Supercontig_1.138	53479	54814	20	0.135354	0.00465116	0.00678733	24.75	21.5	22.1	0.00586651	2
Supercontig_1.16	363289	364381	12	0.127946	0	0.00833333	24.75	18.8333	30	0.00348833	2
Supercontig_1.19	121203	121994	21	0.0033389	0	0.108753	28.5238	13.6667	17.9524	2.56381e-05	2
Supercontig_1.2	112400	113899	18	0.118932	0.003663	0.00441501	22.8889	15.1667	25.1667	0.00113172	2
Supercontig_1.2	231798	233054	19	0.00165563	0	0.188862	31.7895	12.3158	21.7368	0.000108622	2
Supercontig_1.2	530945	532361	17	0.137634	0	0.00194932	27.3529	23.3529	30.1765	0.000467687	2
Supercontig_1.20	15760	16777	10	0.371212	0	0.13	13.2	11.4	20	0.00504662	2
Supercontig_1.22	11211	12035	16	0.115479	0	0.00226244	25.4375	24.375	27.625	0.0013086	2
Supercontig_1.25	321795	322491	12	0.00775194	0	0.165775	21.5	16.5833	31.1667	0.0077898	2
Supercontig_1.3	206458	208197	29	0.181287	0.00202429	0.0377588	17.6897	17.0345	28.3103	0.00255783	2
Supercontig_1.3	345106	346073	15	0.191589	0.00473934	0.00560224	14.2667	14.0667	23.8	9.83054e-05	2
Supercontig_1.35	162293	163268	12	0.13079	0	0.00803213	30.5833	12.9167	20.75	0.00874229	2
Supercontig_1.40	34120	35553	18	0.00453172	0	0.104851	36.7778	14.5556	35.5	3.13664e-06	2
Supercontig_1.44	112351	112930	7	0.142857	0	0.00444444	14	13.5714	32.1429	0.0057462	2
Supercontig_1.46	161834	162769	9	0.336449	0	0.00421941	23.7778	20.8889	26.3333	0.00870897	2
Supercontig_1.5	46077	47761	34	0.00414594	0.00252525	0.132875	35.4706	23.2941	25.6765	0.000562191	2
Supercontig_1.6	369908	370489	12	0.101695	0	0.00273224	34.4167	19.6667	30.5	0.00323496	2
Supercontig_1.65	130272	130922	8	0.132867	0	0.0232558	17.875	14.5	26.875	0.00491218	2
Supercontig_1.69	180209	181128	9	0.117949	0	0.0077821	17.7273	12.0909	23.3636	0.0040187	2
Supercontig_1.84	153709	154659	8	0.151724	0	0.00515464	18.125	11.875	24.25	0.0073372	2
Supercontig_1.128	62683	63659	15	0.00501253	0	0.125	19.95	14.95	13.6	0.00433733	2
Supercontig_1.138	88160	89606	14	0.0138889	0	0.39322	36	24.1429	21.0714	0.0005081	2
Supercontig_1.182	32538	33787	24	0.00163666	0	0.103614	23.5	16.8462	15.9615	4.92322e-06	2
Supercontig_1.52	155602	156512	9	0.00310559	0	0.248227	35.7778	33.5556	15.6667	0.00895021	2
Supercontig_1.7	134597	135496	16	0.0039604	0.00353357	0.155	31.5625	17.6875	12.5	0.00918764	2
Supercontig_1.52	86707	86867	6	0.2	0	0.0111111	8.33333	20.8333	15	0.00375536	2
Supercontig_1.16	272677	273412	7	0.23622	0	0	18.1429	17.5714	30.7143	0.00958743	1a
Supercontig_1.17	47776	48731	6	0.103896	0	0	25.6667	19.3333	27.8333	0.00854297	1a
Supercontig_1.2	16407	17260	20	0.139241	0.0107527	0.00176991	23.7	18.6	28.25	0.0060816	1a
Supercontig_1.2	371178	372903	31	0.10627	0	0	30.3548	20.2903	22.6774	1.6088e-05	1a
Supercontig_1.2	993116	994217	14	0.130342	0.00369004	0.00289855	33.4286	19.3571	24.6429	0.00326523	1a
Supercontig_1.37	262511	263565	14	0.100515	0	0	27.7143	19.3571	23.1429	0.000290757	1a
Supercontig_1.50	52919	53873	14	0.120915	0.00735294	0.00501253	21.8571	19.4286	28.5	0.00127625	1a
Supercontig_1.9	22367	23522	24	0.120264	0.00414938	0	20.931	16.6207	22	3.6206e-07	1a
Supercontig_1.9	23094	23828	17	0.143498	0.00266667	0	26.2353	22.0588	32.7647	0.00035074	1a
Supercontig_1.119	49316	50173	10	0.110276	0	0	26.6	18.9333	15.8	0.000325074	1a
Supercontig_1.36	26895	28244	20	0.105566	0.00842105	0.00276243	26.05	23.75	18.1	0.00289413	1a
Supercontig_1.69	44438	45023	7	0.146497	0.00680272	0	22.4286	21	16.5714	0.00580702	1a
Supercontig_1.9	199389	199548	5	0.113924	0	0	31.6	21.2	17	0.00714619	1a
Supercontig_1.20	172876	173654	6	0.108333	0	0	20	21.5	20.3333	0.00846403	1a
Supercontig_1.4	54280	54815	8	0.435644	0	0	12.625	18	5.875	0.00259698	1a
Supercontig_1.100	26272	27167	31	0.00227531	0.00481928	0.103712	28.3548	13.3871	29.5484	0.000383822	1b
Supercontig_1.119	111332	112926	18	0	0	0.109948	21.3333	19.8889	21.2222	2.78484e-05	1b
Supercontig_1.126	40865	42032	20	0	0	0.121951	25.05	15.85	24.6	0.00474193	1b
Supercontig_1.16	422789	424617	42	0.000969932	0.013373	0.105634	24.5476	16.0238	20.2857	0.000681429	1b
Supercontig_1.2	143094	144104	26	0.00122549	0.0226087	0.146018	31.3846	22.1154	26.0769	0.00110569	1b
Supercontig_1.2	493475	495386	37	0	0.00283286	0.134085	26.5946	19.0811	21.5676	2.96186e-05	1b
Supercontig_1.22	139334	140098	11	0.004	0.00925926	0.145401	45.4545	19.6364	30.6364	0.00290754	1b
Supercontig_1.36	134851	135953	17	0.00421053	0.00651466	0.157635	27.9412	18.0588	23.8824	0.00263642	1b
Supercontig_1.4	609753	610604	13	0	0	0.132308	20.625	10.875	20.3125	0.00432209	1b
Supercontig_1.4	677341	679104	29	0.00209424	0.00508475	0.131229	32.931	20.3448	20.7586	0.00226144	1b
Supercontig_1.50	85692	86781	15	0.00332226	0.00401606	0.110497	20.0667	16.6	24.1333	0.00149889	1b
Supercontig_1.6	509726	511572	27	0	0.0040404	0.105505	29.8519	18.3333	24.2222	1.5103e-05	1b
Supercontig_1.67	20835	21876	21	0.00191939	0.00257069	0.10424	20.84	15.56	22.64	0.0039137	1b
Supercontig_1.9	56864	57671	15	0	0.0106952	0.38835	29.3333	12.4667	20.6	2.91647e-05	1b
Supercontig_1.96	137952	138386	7	0	0	0.302469	34.7143	13.7143	23.1429	0.00958743	1b
Supercontig_1.10	412951	414013	22	0	0.00369004	0.101887	26.8182	24.6364	24.0909	0.0051512	1b
Supercontig_1.199	11419	12402	22	0	0.00465116	0.100233	31.3182	19.5455	19.5	0.00721923	1b
Supercontig_1.20	26476	27573	12	0	0	0.330935	35.9167	24.5	11.5833	5.51504e-05	1b
Supercontig_1.3	277037	278614	34	0.00184332	0.0051458	0.206897	31.9118	17.1471	14.5	0.000186206	1b
Supercontig_1.3	698876	700162	15	0	0.003125	0.110032	22.6	21.3333	20.6	0.00442549	1b
Supercontig_1.35	31587	32369	15	0.00235294	0.00309598	0.11284	28.3333	21.5333	17.1333	0.00418238	1b
Supercontig_1.7	473066	474147	12	0	0	0.137363	30.5	15.5	15.1667	0.00367215	1b
Supercontig_1.1	427139	428256	22	0	0.0019305	0.126649	20.8636	23.5455	17.2273	0.00624113	1b
Supercontig_1.1	384685	385485	7	0	0.112676	0	27.1111	7.88889	16.5556	0.00293642	0
Supercontig_1.1	1044923	1046176	17	0.00223214	0.142857	0.00236407	21.3333	8.33333	20.1429	0.00212663	0
Supercontig_1.101	68447	69435	22	0.00278552	0.246835	0.00567108	32.6364	14.3636	24.0455	0.00692514	0
Supercontig_1.20	68791	69483	7	0	0.101124	0	23.2857	12.7143	21.7143	0.00964916	0
Supercontig_1.23	330285	331307	22	0.00886525	0.121212	0	22.56	14.52	21.28	0.000125294	0
Supercontig_1.39	186301	187069	17	0.00173611	0.112245	0.00761421	33.8824	17.2941	23.1765	0.00536161	0
Supercontig_1.49	40760	42095	23	0	0.105634	0.00195312	28.087	18.5217	22.2609	0.000161102	0
Supercontig_1.50	11892	12994	17	0	0.103448	0	27.5909	11.8636	23.5909	0.00152826	0
Supercontig_1.53	84256	85128	10	0	0.146154	0	30.5	13	20.7	0.00317984	0
Supercontig_1.66	71602	72487	12	0	0.110092	0	27.8333	18.1667	25.6667	0.00367215	0
Supercontig_1.7	406168	407019	6	0	0.114754	0	36	10.1667	31.8333	0.00854297	0
Supercontig_1.85	19575	21028	16	0	0.16875	0.00346021	25.0625	10	18.0625	0.00203554	0
Supercontig_1.12	217669	218529	15	0.00522193	0.118056	0.00699301	25.5333	19.2	19.0667	0.00956564	0
Supercontig_1.14	36278	36952	8	0	0.130045	0	24.375	27.875	27	0.00247875	0

## Sheet: CHH
Table S5: In vitro culture and plant induced and differentially Methylated Regions (DMRs) in Botrytis cinerea in CHHs. DMRs were determined from whole genome bisulfite sequencing data using 3 sample Kruskal-Wallis test on a sliding window analysis conducted through swDMR. Methylation levels (%mC) were calculated as proportion of methylation (i.e., number of methylated CHGs divided by the total nu…
				%mC			Coverage
DMR location	DMR start	DMR end	C	T0	T8	T8P	T0	T8	T8P	FDR	Pattern
Supercontig_1.1	11839	13030	31	0.00590319	0.00296736	0.145129	27.3226	10.871	16.2258	0.000187504	2
Supercontig_1.1	26122	30716	174	0.115655	0.00297128	0.0861128	17.9071	16.5519	18.0219	8.74837e-16	2
Supercontig_1.1	120739	122192	116	0.105671	0.00229095	0.00454718	16.373	13.8571	20.9444	7.57846e-09	2
Supercontig_1.1	122317	123229	35	0.00112233	0	0.103555	24.0811	13.3514	17.4865	0.000914168	2
Supercontig_1.1	124715	126478	84	0.00126636	0	0.364407	28.2024	12.9524	18.2619	8.60771e-22	2
Supercontig_1.1	324827	326309	39	0.000708215	0	0.123518	30.0426	11.1064	21.5319	6.97933e-09	2
Supercontig_1.1	464854	466242	74	0.0026738	0.00246914	0.107813	24.2857	15.7792	16.6234	2.14432e-09	2
Supercontig_1.1	661234	662176	45	0.00403877	0.00127389	0.111007	27.5111	17.4444	23.8222	7.7054e-07	2
Supercontig_1.1	1064746	1067427	110	0.0957096	0.00231884	0.228523	24.7909	15.6818	21.4818	2.72543e-11	2
Supercontig_1.1	1107427	1108867	67	0.127642	0.0235988	0.0367089	16.4	13.56	21.0667	4.48097e-05	2
Supercontig_1.1	1108926	1110106	63	0.00279916	0.00116144	0.20438	22.6825	13.6667	17.3968	1.88604e-07	2
Supercontig_1.1	1111535	1113910	92	0.0898642	0	0.131184	20.8043	13.3696	19.5543	3.29651e-08	2
Supercontig_1.10	71873	74004	105	0.0032277	0.00311526	0.257417	32.4571	18.3429	20.8667	9.00824e-20	2
Supercontig_1.100	22449	24141	123	0.0535567	0.00314795	0.122383	29.6016	15.4959	27.5691	4.92279e-08	2
Supercontig_1.100	106535	108610	111	0.0875736	0.00370199	0.104416	26.027	19.4685	26.3153	0.000128051	2
Supercontig_1.101	122890	124565	83	0.00448065	0.00211864	0.106346	26.6848	15.3913	24.837	1.2705e-16	2
Supercontig_1.102	6897	7892	58	0.15941	0.0040282	0.0412811	24.5517	17.1207	24.2241	5.50136e-06	2
Supercontig_1.104	82740	83676	22	0.102871	0	0.00207469	17.4167	12.2917	20.0833	3.58626e-06	2
Supercontig_1.105	48970	50659	56	0.0916121	0.00361011	0.110577	26.6825	17.5873	23.1111	0.000167207	2
Supercontig_1.105	113900	114901	49	0.0131974	0	0.105366	27.7833	12.2	17.0833	3.48109e-06	2
Supercontig_1.107	98237	100136	110	0.11855	0.00378609	0.0887265	26.0727	19.2091	26.1273	8.16133e-08	2
Supercontig_1.109	21271	22256	51	0.0490534	0.00406918	0.105263	17.8769	15.1231	17.8308	0.000425772	2
Supercontig_1.109	105601	107064	52	0.0142429	0.00542888	0.115984	22.2333	15.35	17.1	0.00216032	2
Supercontig_1.109	117843	119816	110	0.0595415	0.00208008	0.109967	30.5364	17.4818	24.7182	4.72075e-05	2
Supercontig_1.11	256637	257615	66	0.00389321	0.00298507	0.106343	24.6301	13.7671	14.6849	1.05952e-05	2
Supercontig_1.110	5664	6642	30	0.121726	0.00232558	0.00286944	12.4808	8.26923	13.4038	6.01043e-06	2
Supercontig_1.110	8061	9781	77	0.00223714	0.00208768	0.105304	23.2208	12.4416	16.6494	4.42521e-06	2
Supercontig_1.110	130657	133995	186	0.103943	0.00290909	0.0647546	27.9	14.4737	23.4895	4.23871e-10	2
Supercontig_1.111	120492	123149	95	0.111963	0.00382514	0.125248	27.4526	19.2632	21.2632	1.18176e-05	2
Supercontig_1.111	125780	127121	54	0.227723	0.003996	0.044501	26.1852	18.537	29.1296	1.05228e-08	2
Supercontig_1.111	128152	129410	37	0.00441176	0.0016835	0.243959	36.7568	16.0541	23.4865	5.03607e-10	2
Supercontig_1.114	7933	9807	63	0.111901	0.00194932	0.00212164	33.4762	16.2857	22.4444	6.04027e-08	2
Supercontig_1.116	82775	83757	26	0.00232829	0	0.103236	33.0385	18.1538	24.9615	1.50065e-05	2
Supercontig_1.117	126497	128230	47	0.0424242	0.00203046	0.126649	28.0851	20.9574	24.1915	0.000446608	2
Supercontig_1.119	27533	29525	69	0.00213129	0.00170213	0.123952	34	17.029	24.2029	1.54318e-10	2
Supercontig_1.12	263242	264072	40	0.016295	0.00641026	0.110266	27.1163	14.5116	18.3488	0.000360781	2
Supercontig_1.12	319143	321219	93	0.0194373	0.00236267	0.150923	21.0215	18.2043	19.8065	0.000328018	2
Supercontig_1.12	353760	354744	51	0.104989	0.00442087	0.0145161	25.3396	21.3396	23.3962	0.000207492	2
Supercontig_1.12	354747	357143	122	0.0629021	0.00566572	0.208669	34.4016	23.1475	24.3934	0.000592936	2
Supercontig_1.121	13478	14207	39	0.000909918	0	0.110561	25.5581	12.6744	28.186	1.02133e-06	2
Supercontig_1.122	74360	75279	37	0.00100301	0	0.101597	24.3171	15.3659	16.8049	7.98756e-07	2
Supercontig_1.123	97065	98356	64	0.104342	0.000810373	0.00562701	21.7324	17.3803	17.5211	1.02389e-12	2
Supercontig_1.125	99699	101769	88	0.0988754	0.000728332	0.108513	24.25	15.6023	18.9545	3.57093e-10	2
Supercontig_1.127	12245	13715	71	0.102286	0	0.0029985	32.2625	17.525	25.0125	2.17748e-06	2
Supercontig_1.128	60387	61864	77	0.108934	0.00745573	0.0991701	31.122	13.0854	29.3902	0.00567783	2
Supercontig_1.128	62225	63379	67	0.0883534	0.00676329	0.107461	20.4658	14.1781	20.0137	1.12866e-05	2
Supercontig_1.13	74887	77559	173	0.0528687	0.00555011	0.107621	23.6966	17.2079	20.5674	0.000314773	2
Supercontig_1.13	119265	120375	61	0.00118977	0	0.11337	22.7162	12.1081	17.2838	1.98576e-12	2
Supercontig_1.13	120649	122558	109	0.143206	0.00376749	0.104327	18.7706	17.0459	19.0826	2.13865e-07	2
Supercontig_1.13	172822	173807	14	0.0479303	0	0.15508	32.7857	11.5714	13.3571	0.00334676	2
Supercontig_1.13	188475	191065	137	0.0983187	0.00188235	0.103172	19.9708	15.5109	19.1022	3.65632e-16	2
Supercontig_1.13	244416	246270	73	0.000956023	0	0.180385	28.6575	17.3151	23.4658	1.31896e-16	2
Supercontig_1.13	247995	249270	65	0.112471	0.00108696	0.00488599	24.169	12.9577	17.2958	3.43827e-14	2
Supercontig_1.13	248615	249559	70	0.105117	0	0.00490597	25.6857	14.0143	17.4714	1.03261e-12	2
Supercontig_1.130	81428	83345	57	0.00319319	0.00116686	0.216561	32.9649	15.0351	16.5263	2.02865e-08	2
Supercontig_1.132	8348	11883	163	0.00407125	0.00305499	0.187684	24.1104	18.0736	18.7301	9.19958e-14	2
Supercontig_1.134	56464	57422	48	0.104548	0.00422833	0.00466853	33.86	18.92	21.42	2.44235e-08	2
Supercontig_1.138	53066	57324	204	0.131714	0.00280025	0.178413	19.9853	15.7549	19.8922	8.02251e-19	2
Supercontig_1.14	18078	19825	103	0.0155012	0.00533333	0.127764	28.1845	14.5631	19.7573	0.000124346	2
Supercontig_1.14	44129	46481	67	0.00243506	0.00185529	0.183383	36.7761	16.0896	19.9403	1.27098e-11	2
Supercontig_1.14	105514	106684	85	0.101707	0.000727802	0.00393922	14.3469	14.0204	18.1327	3.64059e-11	2
Supercontig_1.14	247037	248605	43	0.0146727	0.00142248	0.113153	20.6047	16.3488	24.0465	0.000608933	2
Supercontig_1.140	182	1116	65	0.105812	0.00335946	0.00824499	19.7353	13.1324	24.9706	6.63037e-08	2
Supercontig_1.141	46490	47375	22	0.00108814	0	0.14023	41.7727	11.8636	19.7727	1.35685e-07	2
Supercontig_1.146	45227	46137	35	0.00217077	0	0.117886	39.4857	20.2286	21.0857	1.84543e-05	2
Supercontig_1.148	28292	30687	131	0.0770803	0.00248756	0.141041	26.145	15.3435	25.2214	2.40231e-08	2
Supercontig_1.148	51452	52484	36	0.105759	0	0.000983284	16.1864	12.4915	17.2373	0.000946125	2
Supercontig_1.148	68320	69067	35	0.00575264	0.00374532	0.134441	29.8	15.2571	18.9143	5.6742e-05	2
Supercontig_1.15	790	2654	82	0.0352744	0.00317712	0.125949	21.7805	15.3537	27.3049	3.56761e-05	2
Supercontig_1.15	111260	113255	94	0.00601422	0.0014771	0.16548	19.4574	14.4043	17.9362	5.60118e-10	2
Supercontig_1.151	20639	22724	62	0.00303951	0.00207684	0.151298	21.2258	15.5323	18.0161	3.03608e-14	2
Supercontig_1.151	82466	83537	41	0.00114416	0	0.105096	20.3256	13.3953	14.6047	3.13659e-06	2
Supercontig_1.156	14305	15339	57	0.00196592	0.00109529	0.10445	25.8644	15.4746	18.661	7.58205e-05	2
Supercontig_1.158	28853	29705	39	0.00291715	0	0.101141	41.8049	28.3171	32.0732	1.3198e-05	2
Supercontig_1.159	25012	26499	88	0.104141	0.00138985	0.0024667	17.3261	15.6413	22.0326	2.01166e-16	2
Supercontig_1.159	34267	37451	64	0.0142712	0.00188679	0.280992	30.6562	16.5625	17.0156	5.20972e-15	2
Supercontig_1.16	374996	375790	31	0.00511945	0	0.112903	18.9032	10.4194	14	9.60715e-08	2
Supercontig_1.161	37945	41020	193	0.15609	0.00240457	0.287807	23.2694	17.2383	22.9896	3.17123e-14	2
Supercontig_1.169	58523	59602	36	0.138194	0	0.00200602	25.5278	18.9444	27.6944	6.91583e-07	2
Supercontig_1.17	97056	99535	108	0.00328192	0.00292683	0.113421	28.213	18.9815	20.4907	5.3947e-09	2
Supercontig_1.17	287366	288999	88	0.110032	0.00478142	0.00851277	24.5795	16.6364	22.6932	5.67459e-08	2
Supercontig_1.172	57591	58484	66	0.112478	0.003125	0.00735294	17.2424	14.5455	26.7879	2.77951e-10	2
Supercontig_1.174	12637	13592	36	0.00567108	0.00129702	0.102117	22.5106	16.4043	17.0851	0.000910023	2
Supercontig_1.175	22685	24452	82	0.305986	0.000736377	0.144747	23.6341	16.561	16.5976	3.03296e-12	2
Supercontig_1.175	25873	27685	64	0.0155376	0.00499002	0.295367	25.1406	15.6562	24.2812	6.5704e-13	2
Supercontig_1.178	12334	13398	42	0.116477	0.00490998	0.0125241	16.7619	14.5476	24.7143	7.7952e-05	2
Supercontig_1.18	391428	395141	106	0.0477408	0.00231214	0.169643	22.1321	16.3208	19.0189	1.75758e-08	2
Supercontig_1.180	43293	44381	47	0.0782014	0.00272851	0.117	21.766	15.5957	21.2766	0.00256099	2
Supercontig_1.186	51313	52270	49	0.000778816	0	0.124113	26.2041	11.7143	17.2653	3.13223e-07	2
Supercontig_1.19	40328	43357	119	0.194856	0.00366876	0.216078	23.8487	16.0336	18.084	1.18895e-13	2
Supercontig_1.19	109277	111655	108	0.0936495	0.00486381	0.147126	23.037	19.037	20.1389	4.56308e-09	2
Supercontig_1.191	31833	32911	35	0.127294	0.00171527	0.00806452	22.359	14.9487	15.8974	4.68478e-06	2
Supercontig_1.2	16249	18784	123	0.104544	0.00323276	0.104917	20.2195	15.0894	18.5203	4.79028e-09	2
Supercontig_1.2	261423	262363	38	0.0957592	0.00986842	0.112	14.3333	11.9216	12.2549	0.00029385	2
Supercontig_1.2	370987	372957	141	0.0931867	0.00114943	0.120014	23.2128	18.5106	19.9149	1.13941e-09	2
Supercontig_1.2	552434	554579	104	0.086656	0.0016	0.11285	15.8067	15.7563	17.7227	2.0434e-14	2
Supercontig_1.2	603592	604682	62	0.155068	0.00393314	0.0979866	21.3226	16.4032	24.0323	1.11254e-05	2
Supercontig_1.2	801278	802449	51	0.113296	0.00573614	0.014197	18.7368	18.3509	19.7719	2.75244e-05	2
Supercontig_1.2	802622	803360	49	0.00284091	0	0.106924	28.7347	13.0612	23.2857	2.12579e-08	2
Supercontig_1.2	829897	831774	79	0.0996042	0.00343938	0.342965	19.1899	14.7215	20.1519	2.23512e-07	2
Supercontig_1.2	970605	971689	51	0.00273224	0.0011534	0.136463	21.5294	17	17.9608	5.09429e-06	2
Supercontig_1.2	992561	995448	74	0.1205	0.00990917	0.0454036	16.8025	14.9506	22.0247	0.000214006	2
Supercontig_1.20	81398	82748	54	0.00776583	0.0010917	0.106017	28.8621	15.7931	18.0517	1.66248e-05	2
Supercontig_1.20	137953	139139	53	0.00269724	0.0012987	0.102282	26.0175	13.5088	22.2982	1.48792e-05	2
Supercontig_1.20	198304	199658	38	0.112879	0	0.00221729	20.3077	7.32308	20.8154	0.0005238	2
Supercontig_1.20	199679	202265	122	0.0490281	0.00684211	0.139215	28.2541	15.5738	24.4344	3.67116e-07	2
Supercontig_1.203	7779	8502	40	0.126344	0.00137741	0.00226757	14.88	14.52	17.64	0.000116446	2
Supercontig_1.203	10288	12119	68	0.00325733	0.000875657	0.16538	36.1176	16.7941	22.8529	4.48299e-08	2
Supercontig_1.206	7225	8685	50	0.103113	0	0.00484429	19.037	15.6111	26.7593	4.19468e-07	2
Supercontig_1.22	21283	22974	78	0.00180832	0.0018018	0.110669	28.359	14.2308	19.3462	3.18096e-12	2
Supercontig_1.22	52318	53911	74	0.113452	0.00187441	0.004158	25.0135	14.4189	19.5	2.27398e-05	2
Supercontig_1.22	65649	67491	107	0.00264151	0.00255624	0.124618	24.7664	18.2804	24.4486	0.000204752	2
Supercontig_1.22	201113	202552	63	0.112005	0.00174216	0.0318021	21.9265	16.8824	20.8088	4.13145e-06	2
Supercontig_1.22	201865	202982	58	0.109608	0.00277521	0.0372907	25.4828	18.6379	22.6552	1.05055e-05	2
Supercontig_1.22	336056	337151	38	0.00218978	0.00141243	0.219868	36.0526	18.6316	19.8684	1.23388e-07	2
Supercontig_1.23	23569	24864	108	0.107263	0.001772	0.00429738	19.25	15.6759	21.5463	5.66103e-10	2
Supercontig_1.23	26269	28749	86	0.00166044	0.00159744	0.207347	28.0116	14.5581	18.6744	4.40903e-16	2
Supercontig_1.23	159880	161629	85	0.00518868	0.0020436	0.120814	24.9412	17.2706	17.9176	0.000124391	2
Supercontig_1.23	377218	377947	65	0.00183318	0	0.104965	16.7846	16.0308	21.6923	1.48129e-14	2
Supercontig_1.234	23	1890	113	0.135526	0.00750821	0.290843	28.7965	18.8584	21.9381	5.53545e-08	2
Supercontig_1.235	1523	3158	60	0.107276	0.00630517	0.0577075	28.1045	11.8358	18.8806	7.9924e-06	2
Supercontig_1.235	3161	4057	39	0.00364166	0.0027972	0.107875	35.2051	18.3333	23.7692	1.08452e-05	2
Supercontig_1.239	19674	20740	26	0.00332779	0	0.116641	23.1154	15.8462	24.7308	3.48844e-06	2
Supercontig_1.25	193383	194370	59	0.00456795	0.00347625	0.105769	41.6984	13.6984	16.5079	0.000204171	2
Supercontig_1.25	281099	285230	202	0.0930844	0.00709995	0.137209	18.8267	18.1287	21.2871	6.80117e-15	2
Supercontig_1.26	167695	168738	58	0.104425	0.00100705	0.00205479	16.8657	14.8209	21.791	3.1786e-05	2
Supercontig_1.26	169335	170440	69	0.109155	0.00575658	0.0617978	23.027	16.4324	21.6486	0.000449892	2
Supercontig_1.27	90020	91194	50	0.0047619	0.00234742	0.119797	26.6667	13.5238	15.6349	0.000126791	2
Supercontig_1.27	215532	216505	28	0.00128866	0	0.100993	25.0323	8.90323	19.4839	2.05772e-05	2
Supercontig_1.27	222594	225588	173	0.0954512	0.00343535	0.118775	23.2543	18.5087	23.2139	7.92523e-13	2
Supercontig_1.27	234805	236579	90	0.00807754	0.0058382	0.145386	27.5111	13.3222	29.5	0.00118551	2
Supercontig_1.27	247975	249835	137	0.108391	0.00350195	0.00517148	20.9312	16.0625	22.9625	7.52259e-12	2
Supercontig_1.28	89943	92134	92	0.0109639	0.00578035	0.189318	23.7935	18.8043	20.5543	1.32635e-11	2
Supercontig_1.29	45868	47220	69	0.103381	0.00192431	0.00272777	26.1667	19.9872	23.5	0.00668189	2
Supercontig_1.29	57768	59411	86	0.00397189	0.00292184	0.178771	38.0581	15.9186	24.9767	0.000246367	2
Supercontig_1.29	129824	129977	16	0.112069	0.00699301	0.00968523	14.5	8.9375	25.8125	7.89221e-07	2
Supercontig_1.29	223695	224874	50	0.00290192	0	0.100992	34.46	13.66	22.18	5.12298e-09	2
Supercontig_1.29	281738	283604	102	0.116987	0.00200803	0.00233191	27.0686	14.6471	25.2255	2.01487e-13	2
Supercontig_1.3	140687	141762	78	0.00378609	0.000606796	0.102013	24.8588	19.3882	26.2941	8.99973e-08	2
Supercontig_1.3	303286	304472	52	0.00529101	0.00110497	0.102161	19.5517	15.6034	17.5517	2.34326e-06	2
Supercontig_1.3	409336	411167	122	0.198328	0.0031348	0.00447094	24.5082	15.6885	22	9.07498e-11	2
Supercontig_1.3	638343	640214	106	0.112919	0.0029656	0.0039604	19.717	15.9057	23.8208	1.23079e-10	2
Supercontig_1.3	706330	707469	62	0.106814	0.00311203	0.00369276	16.9688	15.0625	21.1562	4.27038e-06	2
Supercontig_1.3	831942	832956	41	0.00108225	0	0.1	21	10.25	12.5	2.04983e-08	2
Supercontig_1.30	72460	73693	25	0.00254777	0	0.315789	31.4	13.28	15.96	9.94266e-06	2
Supercontig_1.30	101320	102355	57	0.106827	0.00220751	0.0950541	21.1017	15.3559	21.9322	3.32045e-05	2
Supercontig_1.30	102531	103679	38	0.115506	0	0.0174081	33.2632	19.2368	27.2105	8.28502e-05	2
Supercontig_1.30	111615	113173	64	0.0180451	0.00282885	0.270346	20.7812	11.0469	16.7031	1.4461e-07	2
Supercontig_1.30	142702	143432	46	0.110509	0.00220751	0.00339271	20.0652	19.6957	25.6304	1.59018e-08	2
Supercontig_1.30	164794	165766	41	0.12987	0.00591017	0.00612423	20.6585	20.6341	27.878	0.00715342	2
Supercontig_1.30	174892	176529	92	0.108792	0.00284091	0.0234043	22.9796	14.3673	19.1837	3.2558e-14	2
Supercontig_1.31	53279	54359	72	0.0325301	0.00170794	0.109445	21.5584	15.2078	17.3247	3.38337e-07	2
Supercontig_1.31	169459	171345	85	0.00179019	0.00149701	0.101646	32.8588	15.7176	16.4353	4.54173e-08	2
Supercontig_1.31	211354	211985	20	0.10221	0	0.00294985	15.0833	9.41667	14.125	7.62308e-07	2
Supercontig_1.31	212765	216009	90	0.0104083	0.00226244	0.117065	27.7556	14.7333	19.0778	2.74206e-11	2
Supercontig_1.32	265573	266807	66	0.110964	0.00414079	0.00687758	19.4103	18.5769	18.641	7.72438e-08	2
Supercontig_1.32	273936	275617	112	0.00452361	0.00241896	0.104677	30.2308	17.6667	23.0256	4.60598e-05	2
Supercontig_1.32	311933	312995	52	0.00236593	0.00221729	0.109524	21.4915	15.2881	17.7966	6.67391e-06	2
Supercontig_1.33	85249	87997	122	0.195679	0.00137994	0.230976	20.1066	17.8197	21.3279	4.42479e-14	2
Supercontig_1.33	136405	138386	85	0.101531	0.00276625	0.139164	29.2	17.0118	27.3059	1.13914e-05	2
Supercontig_1.33	187451	188501	22	0.00297619	0	0.120643	45.8182	11.2727	16.9545	0.000898061	2
Supercontig_1.33	285881	286977	46	0.0523514	0.00690608	0.10987	23	14.7755	21.9184	0.0018315	2
Supercontig_1.33	312515	314262	97	0.0626065	0.00510204	0.108292	24.2062	18.1856	22.7526	1.09235e-10	2
Supercontig_1.34	195907	197804	43	0.0025	0	0.119612	27.907	14.3721	21.5814	1.55077e-08	2
Supercontig_1.34	221993	223387	64	0.00223214	0.00193986	0.102921	17.92	13.7467	19.1733	4.49393e-07	2
Supercontig_1.34	242914	243987	37	0.0045403	0.00442478	0.117801	18.7447	14.4255	16.2553	0.000178407	2
Supercontig_1.34	268602	269772	59	0.116204	0.00303951	0.00429185	22.4493	9.53623	13.5072	1.99869e-10	2
Supercontig_1.34	277902	279781	60	0.00391236	0.00258732	0.202346	21.3	12.8833	22.7333	3.5972e-13	2
Supercontig_1.34	309412	310688	48	0.0097493	0.00140449	0.104869	24.7586	12.2759	27.6207	0.00326666	2
Supercontig_1.35	9120	10146	34	0.00262009	0.00249377	0.104208	30.9459	10.8378	13.4865	0.000327967	2
Supercontig_1.35	66532	67506	51	0.119259	0.00204082	0.00366032	26.4706	19.2157	26.7843	6.40156e-10	2
Supercontig_1.35	70559	71494	58	0.0018315	0.00123609	0.114527	34.6667	12.8413	20.6508	5.49693e-07	2
Supercontig_1.36	23896	24863	50	0.109155	0	0.00210748	19.9298	15.8772	33.2982	3.47827e-08	2
Supercontig_1.36	26916	27878	22	0.103327	0	0.00252525	25.9545	15.9091	18	0.00190601	2
Supercontig_1.36	183559	185809	79	0.00246711	0.002002	0.132338	30.7848	12.6456	24.5823	2.31845e-06	2
Supercontig_1.37	262583	263593	52	0.108919	0.00220751	0.00249584	21.2	16.4727	21.8545	1.5276e-07	2
Supercontig_1.37	280816	281812	38	0.0282012	0	0.101987	34.5263	16.3421	19.8684	0.00124296	2
Supercontig_1.38	102098	103030	35	0.00180018	0.00151057	0.10643	31.7429	18.9143	25.7714	1.23439e-07	2
Supercontig_1.38	185415	186355	39	0.0061665	0.00460123	0.112856	19.46	13.04	20.38	0.00597756	2
Supercontig_1.39	46678	48288	69	0.0391943	0.00204708	0.130781	26.6232	14.1594	27.2609	0.000341564	2
Supercontig_1.39	82717	83587	48	0.00894454	0.00128866	0.113483	34.9375	16.1667	18.5417	5.2743e-08	2
Supercontig_1.39	114251	115791	80	0.019802	0.00369914	0.115148	26.3977	18.4318	22.2045	1.78193e-06	2
Supercontig_1.39	183124	183708	38	0.103072	0.00243902	0.00324675	22.9318	9.31818	28	2.87763e-06	2
Supercontig_1.4	169819	171110	102	0.105732	0.00176056	0.0227778	16.3364	15.4909	16.3636	1.6843e-08	2
Supercontig_1.4	274466	275547	64	0.103101	0.00104275	0.00259235	17.9167	13.3194	21.4306	1.02893e-06	2
Supercontig_1.4	274889	275946	72	0.113459	0.000958773	0.00296296	15.975	13.0375	25.3125	7.40736e-09	2
Supercontig_1.4	275302	276206	69	0.112719	0	0.00227144	19.029	12.8696	25.5217	4.1368e-11	2
Supercontig_1.4	744516	746454	72	0.00428082	0.00389105	0.148258	32.4444	17.8472	18.7361	7.79935e-06	2
Supercontig_1.40	106961	107801	25	0.00454545	0	0.104839	32.5926	7.88889	13.7778	5.34057e-06	2
Supercontig_1.40	108148	109112	49	0.104167	0	0.0167064	13.3608	7.94845	12.9588	4.94562e-05	2
Supercontig_1.40	109140	111029	121	0.00356761	0.00195122	0.162568	23.1653	16.9421	24.1983	7.85116e-08	2
Supercontig_1.40	175966	177131	56	0.00229885	0.00115741	0.107045	27.619	13.7143	17.3492	2.10834e-06	2
Supercontig_1.41	24069	25520	67	0.0316265	0.00511696	0.109175	29.7313	20.4179	25.7015	6.30552e-07	2
Supercontig_1.41	136427	137387	42	0.000887311	0	0.104278	26.8333	14.2619	17.8095	0.000319804	2
Supercontig_1.41	172038	173774	110	0.0373862	0.00434546	0.111997	27.9636	16.7364	23.9455	8.21893e-06	2
Supercontig_1.41	254716	255771	37	0.0518987	0.00214133	0.104803	17.9545	10.6136	20.8182	0.00011916	2
Supercontig_1.42	46525	46823	14	0.115183	0	0.00245098	27.2857	10.5714	29.1429	1.11736e-05	2
Supercontig_1.42	281610	281861	31	0.119128	0	0.00211193	19.2258	17.0645	30.5484	5.09669e-09	2
Supercontig_1.43	102525	103582	71	0.0798226	0.00417014	0.111051	24.0533	15.9867	24.4933	0.000242495	2
Supercontig_1.44	53053	53538	26	0.116071	0.0025974	0.00391389	14.4516	12.4194	16.4839	0.000238119	2
Supercontig_1.44	68254	70051	45	0.00199601	0.00144718	0.160333	33.4	15.3556	18.7111	3.76988e-05	2
Supercontig_1.44	232375	234250	105	0.0137435	0.0036452	0.163928	29.1048	23.5143	25.5048	1.72713e-06	2
Supercontig_1.45	36662	37667	43	0.122605	0.00171821	0.00387222	16.3125	9.09375	16.1406	0.0054211	2
Supercontig_1.45	42634	43876	46	0.00543478	0.00321027	0.105211	21.2308	11.9808	19.5577	0.000867365	2
Supercontig_1.45	241564	243352	68	0.110553	0.00217549	0.00504096	20.4853	20.2794	23.3382	1.46521e-08	2
Supercontig_1.46	61240	62213	69	0.00240616	0.0019084	0.108007	30.1159	15.1884	15.5652	2.52464e-09	2
Supercontig_1.46	161324	162998	143	0.104655	0.00327409	0.00428571	22.7905	14.4459	18.9189	1.86087e-11	2
Supercontig_1.46	171023	173407	108	0.0654262	0.000516796	0.283862	30.8519	17.9167	20.713	6.7002e-13	2
Supercontig_1.466	42	903	23	0.033675	0.00490196	0.176044	29.6957	17.7391	23.9565	0.00902656	2
Supercontig_1.469	217	1300	46	0.00278552	0	0.135501	39.0217	18.3261	24.0652	0.000659136	2
Supercontig_1.47	137046	138921	69	0.00409626	0	0.113278	28.3043	16.9855	19.3188	2.5445e-06	2
Supercontig_1.5	44974	46136	16	0.00301205	0	0.105405	15.0909	5.18182	16.8182	1.12146e-05	2
Supercontig_1.5	373824	374745	33	0.00640205	0	0.101587	22.3143	13.9714	18	2.13118e-05	2
Supercontig_1.5	375228	376211	33	0.00101729	0	0.103811	25.2051	18.0513	19.5128	9.83153e-10	2
Supercontig_1.52	17176	18735	67	0.00231589	0.0017316	0.171799	32.2239	17.2388	18.4179	1.39982e-09	2
Supercontig_1.52	104052	105627	140	0.102873	0.000979432	0.00275482	19.8521	14.3803	20.4507	4.57732e-21	2
Supercontig_1.52	109547	112631	206	0.00397717	0.0038116	0.110789	28.0728	17.8301	20.1117	2.08491e-17	2
Supercontig_1.52	147153	148421	61	0.0010846	0	0.101289	27.5224	14.8507	16.209	3.5115e-12	2
Supercontig_1.52	249634	250594	54	0.00266951	0.00239234	0.11165	34.6852	15.4815	19.0741	1.56192e-05	2
Supercontig_1.53	82638	84395	78	0.00290909	0.000832639	0.150671	35.2564	15.3974	25.7821	7.19334e-12	2
Supercontig_1.53	253889	254965	50	0.00187617	0.00118064	0.10477	19.7407	15.6852	21.7407	1.50106e-08	2
Supercontig_1.54	198664	200131	83	0.00402325	0.00153257	0.104732	24.5824	14.3407	20.6703	3.20811e-09	2
Supercontig_1.54	244145	246203	152	0.141487	0.0018018	0.00416089	24.6908	18.2566	23.7171	2.22362e-14	2
Supercontig_1.55	40050	40999	31	0.111562	0.00550964	0.0131387	14.0857	10.3714	19.5714	1.15378e-06	2
Supercontig_1.55	188785	189110	16	0.00502513	0	0.155313	49.75	16.3125	22.9375	0.00230806	2
Supercontig_1.56	52854	54417	26	0.0010142	0	0.10177	37.9231	14.3846	17.3846	0.00220829	2
Supercontig_1.57	122958	123582	12	0.00447427	0	0.123153	37.25	7.83333	16.9167	0.0077898	2
Supercontig_1.57	246440	247709	45	0.111233	0.00347222	0.0233051	17.8039	16.9412	27.7647	0.00629761	2
Supercontig_1.58	86030	87186	55	0.00444115	0.00149031	0.109047	22.8983	11.3729	20.9831	1.66599e-05	2
Supercontig_1.6	113217	114281	21	0.00393185	0.00263158	0.117096	29.3462	14.6154	16.4231	0.00307484	2
Supercontig_1.6	451350	452840	66	0.0212121	0.000788644	0.103663	18.5915	17.8592	18.0704	8.01161e-06	2
Supercontig_1.6	500989	503461	96	0.00294489	0.0012945	0.482642	24.7604	16.0938	21.6042	5.70691e-19	2
Supercontig_1.61	42152	45053	119	0.126222	0.00858563	0.27496	29.2269	18.5966	20.8739	4.87391e-06	2
Supercontig_1.61	86731	87930	55	0.0166305	0.00192678	0.107053	22.3065	16.7419	25.6129	2.71805e-08	2
Supercontig_1.61	221551	222412	23	0.102625	0	0.0103093	18.2174	15.5217	29.5217	1.71623e-05	2
Supercontig_1.63	22545	23895	56	0.104207	0	0.00610094	31.9375	15.375	28.1719	0.00138212	2
Supercontig_1.63	25213	27206	76	0.00163577	0.00146413	0.114589	24.1316	17.9737	24.8026	5.9737e-14	2
Supercontig_1.63	32325	34072	68	0.00158144	0.00128783	0.140845	27.8971	22.8382	31.3235	7.69084e-10	2
Supercontig_1.65	97127	98111	29	0.00308642	0.00201613	0.109797	19.6364	15.0303	17.9394	0.00104272	2
Supercontig_1.65	202489	203455	54	0.0412773	0.00283019	0.106179	19.7538	16.3077	17.6769	0.00179141	2
Supercontig_1.65	210204	211243	55	0.0013459	0	0.104439	24.3607	14.9016	18.8361	5.70495e-07	2
Supercontig_1.65	210566	211957	54	0.00196207	0	0.108229	28.3148	13.2593	20.7037	4.25691e-07	2
Supercontig_1.68	71787	72688	20	0.00180832	0	0.12619	27.65	19.45	21	0.000140134	2
Supercontig_1.68	99027	99335	30	0.171344	0	0.00322581	22.5667	16.9333	20.6667	8.23651e-10	2
Supercontig_1.69	37081	39181	68	0.0543986	0.00238854	0.109702	34.6029	18.4706	23.1912	0.000521978	2
Supercontig_1.7	28112	29603	47	0.00693001	0.0033389	0.122905	30.7021	12.7447	22.8511	4.29746e-11	2
Supercontig_1.7	74959	76513	30	0.00278293	0	0.10775	32.6667	14.2424	16.0303	0.000182503	2
Supercontig_1.7	183349	184105	62	0.150463	0.0025974	0.00548697	20.9032	12.4194	23.5161	6.0629e-05	2
Supercontig_1.7	192598	194552	111	0.0028125	0.00214018	0.120438	28.8288	16.8378	17.2793	2.0802e-05	2
Supercontig_1.7	386095	387294	70	0.109375	0.00468855	0.00643651	24.5479	20.4521	23.411	2.57713e-05	2
Supercontig_1.7	391870	392647	34	0.00453309	0.00298954	0.112294	32.4412	19.6765	30.3824	0.000237318	2
Supercontig_1.74	172934	174524	40	0.00956429	0.00361011	0.120823	23.525	13.85	19.45	0.00117369	2
Supercontig_1.76	168959	170043	49	0.0139665	0.00330396	0.108221	21.9184	18.5306	24.3265	8.81424e-06	2
Supercontig_1.78	75804	76892	20	0.121662	0	0.00383142	16.85	12.05	13.05	0.00581487	2
Supercontig_1.78	102962	103941	43	0.0110331	0.00643501	0.109705	18.8113	14.6604	22.3585	0.000250889	2
Supercontig_1.78	126101	126851	43	0.00156128	0	0.126703	21.35	11.7833	12.2333	7.3365e-07	2
Supercontig_1.8	22563	23492	25	0.00726895	0	0.111922	38.52	16.12	16.44	5.51217e-08	2
Supercontig_1.8	212236	213384	75	0.00285442	0.000837521	0.105619	23.618	13.4157	21.5955	2.11417e-05	2
Supercontig_1.8	228896	230090	61	0.00141443	0	0.117431	20.4928	12.3333	15.7971	1.39823e-16	2
Supercontig_1.8	499506	500501	25	0.101293	0	0.00398406	18.56	15.72	30.12	0.000330266	2
Supercontig_1.80	21755	24146	78	0.0701754	0.00307692	0.103368	26.7407	16.0494	26.3951	3.57917e-05	2
Supercontig_1.80	26678	27642	49	0.00621118	0.00362757	0.11255	19.1017	14.0169	17.0169	5.15251e-06	2
Supercontig_1.80	56710	58408	97	0.105068	0.00102459	0.00765917	25.0206	20.1237	21.5361	8.59613e-09	2
Supercontig_1.80	96695	97820	48	0.103937	0.0026738	0.00280308	23.5185	20.7778	26.4259	1.09078e-06	2
Supercontig_1.80	103409	105238	98	0.00319829	0.00201207	0.12817	28.7143	20.2857	22.5306	5.60541e-08	2
Supercontig_1.81	163384	164575	59	0.109409	0.00226244	0.00390879	23.2373	14.9831	26.0169	1.38204e-07	2
Supercontig_1.81	176700	178562	75	0.00405063	0.0026087	0.121053	26.3333	15.3333	20.2667	3.60335e-09	2
Supercontig_1.82	6649	8289	84	0.00648056	0.00496454	0.109903	23.881	16.7857	20.7976	9.77443e-09	2
Supercontig_1.82	171688	173254	71	0.0429279	0.00488998	0.161192	25.5915	17.2817	18.4366	8.23215e-07	2
Supercontig_1.83	9030	10703	64	0.00216333	0.00204918	0.103914	28.8906	15.25	23.1562	2.545e-08	2
Supercontig_1.83	186236	187585	46	0.0066335	0.00140647	0.101952	23.6471	13.9412	18.0784	4.39076e-08	2
Supercontig_1.84	161013	165453	179	0.0916164	0.0032235	0.104481	28.0929	15.2568	26.0984	9.08608e-10	2
Supercontig_1.85	71661	72549	37	0.0216285	0.00200803	0.115942	21.2432	13.4595	16.7838	0.000426361	2
Supercontig_1.85	119965	121729	57	0.109232	0	0.0699364	24.8947	15.9298	19.3158	1.50435e-06	2
Supercontig_1.88	116477	117468	61	0.00378215	0	0.100513	21.6721	15.7213	15.9836	1.65388e-07	2
Supercontig_1.89	171628	172992	49	0.00281492	0.00151515	0.102477	29	13.4694	18.1224	2.93456e-07	2
Supercontig_1.9	22291	23583	120	0.106391	0.00193143	0.00421822	21.3488	16.0543	27.5659	9.20574e-14	2
Supercontig_1.9	22904	24957	122	0.103559	0.00192957	0.0536481	22.6613	16.7177	22.5484	3.58189e-10	2
Supercontig_1.9	25035	26046	59	0.00105263	0	0.310178	32.2034	15.5593	20.9831	2.32643e-16	2
Supercontig_1.9	198749	199671	51	0.103825	0.00337079	0.00684346	21.5294	17.451	22.9216	5.84004e-07	2
Supercontig_1.9	282614	284097	29	0.00448029	0	0.129032	32.8235	14.7647	18.2353	0.00217834	2
Supercontig_1.9	426828	428975	39	0.0368272	0	0.219949	27.1538	17.8205	20.0513	1.57839e-05	2
Supercontig_1.9	434821	435780	56	0.114907	0	0.00569801	15.8361	14.8361	23.0164	3.33991e-07	2
Supercontig_1.92	101297	103085	92	0.0915435	0.000802568	0.103976	24.1188	12.3366	22.6634	6.61735e-09	2
Supercontig_1.93	43765	44613	45	0.103685	0.00112233	0.130886	35.5778	19.8	27.8444	6.45901e-05	2
Supercontig_1.93	105006	105965	38	0.00275482	0	0.108417	24.75	10.75	15.9318	3.87226e-06	2
Supercontig_1.93	105455	107065	33	0.030525	0	0.105118	24.8182	17.3636	21.9091	8.77706e-05	2
Supercontig_1.93	123993	124497	23	0.263158	0.00316456	0.0278422	15.6957	13.7391	18.7391	0.000407219	2
Supercontig_1.99	27433	29119	46	0.00315126	0.00116959	0.118661	16.1356	14.4915	16.7119	0.000759134	2
Supercontig_1.1	185806	186632	42	0.0277427	0.00151286	0.115288	16.5208	13.7708	8.3125	0.000301546	2
Supercontig_1.1	186106	187020	35	0.0291667	0.00163934	0.11658	20.5714	17.4286	11.0286	0.000414054	2
Supercontig_1.1	287273	288211	30	0.120521	0	0.00265957	20.4667	20.1333	12.5333	1.06617e-07	2
Supercontig_1.1	345938	346774	16	0.00317965	0	0.133803	39.3125	19.125	8.875	0.00310618	2
Supercontig_1.1	420111	422308	157	0.0765799	0.00406711	0.107033	24.4545	23.8424	21.6303	8.6957e-08	2
Supercontig_1.1	660471	661929	52	0.00394737	0.00373134	0.13198	24.5161	17.2903	15.8871	2.50127e-06	2
Supercontig_1.1	752375	753350	85	0.0101994	0.00883152	0.113288	25.3765	17.3176	13.8118	9.3212e-05	2
Supercontig_1.1	765865	767136	34	0.0020429	0	0.298429	28.7941	18.4118	5.61765	1.11485e-10	2
Supercontig_1.1	976744	977058	33	0.0518018	0.0089153	0.117284	26.9091	20.3939	9.81818	0.00685314	2
Supercontig_1.10	91637	93577	77	0.00411523	0.003125	0.124754	22.0909	16.6234	13.2208	2.19915e-10	2
Supercontig_1.10	278574	279853	63	0.00223964	0.00204638	0.111966	25.5143	20.9429	16.7143	0.00142188	2
Supercontig_1.102	63225	64210	52	0.00467563	0.00452899	0.127198	25.5373	16.4776	14.4328	1.15085e-05	2
Supercontig_1.107	89945	90861	38	0.00266193	0	0.103509	26.2093	15.9767	13.2558	9.16578e-10	2
Supercontig_1.107	106939	110813	110	0.00363156	0.00110824	0.145709	27.5364	24.6091	22.7727	1.38181e-09	2
Supercontig_1.11	103178	104063	33	0.00431499	0.00229621	0.107807	28.0909	26.3939	16.303	9.6476e-05	2
Supercontig_1.11	215403	216583	62	0.00182149	0.00151172	0.106303	26.5645	21.3387	17.1452	4.35296e-13	2
Supercontig_1.114	107664	109244	62	0.00478978	0.00473934	0.107414	28.0448	15.7463	15.7015	0.000264256	2
Supercontig_1.116	44845	46815	98	0.00841751	0.00738786	0.111669	24.2449	19.3367	18.2755	4.8188e-08	2
Supercontig_1.12	9434	10909	44	0.0016835	0.00123001	0.104132	27	18.4773	13.75	8.09371e-08	2
Supercontig_1.123	70355	71513	40	0.00176678	0.00167785	0.128596	28.3	14.9	14.775	1.85372e-10	2
Supercontig_1.125	30062	30374	11	0.0104895	0	0.12931	26	21.9091	10.5455	0.00219916	2
Supercontig_1.127	69970	70746	46	0.102041	0.001321	0.0015949	21.3043	16.4565	13.6304	1.9388e-10	2
Supercontig_1.128	10188	11761	39	0.0174927	0.00366748	0.110963	26.3846	20.9744	19.1795	0.00188832	2
Supercontig_1.128	54511	55578	31	0.0276243	0.00165837	0.17	23.3548	19.4516	16.129	0.000908584	2
Supercontig_1.13	43843	46326	90	0.0234942	0.00290867	0.150723	26.0111	19.1	16.1444	1.095e-09	2
Supercontig_1.132	2863	4182	68	0.139955	0.00298063	0.0031746	26.0588	19.7353	18.5294	8.99916e-08	2
Supercontig_1.135	24020	24699	15	0.0021097	0	0.109649	31.6	21.8	15.2	0.00129947	2
Supercontig_1.137	23865	25639	66	0.00352319	0.001386	0.109347	25.803	21.8636	8.59091	9.74563e-09	2
Supercontig_1.14	99104	101381	64	0.00250125	0.00214133	0.274453	31.2344	21.8906	10.7031	2.00681e-13	2
Supercontig_1.14	138616	142006	110	0.0595813	0.00290698	0.119827	28.2273	15.6364	14.7182	4.60715e-10	2
Supercontig_1.142	82554	85211	107	0.114117	0.000968523	0.0785669	22.1121	19.2991	14.8692	2.25104e-08	2
Supercontig_1.144	58915	59808	13	0.00420168	0	0.113861	36.6154	20.5385	15.5385	0.00794189	2
Supercontig_1.148	35593	36547	39	0.00481928	0	0.103627	31.9231	19.9231	14.8462	1.95681e-05	2
Supercontig_1.148	60537	62706	112	0.111039	0.00247525	0.0647136	27.4196	21.6429	20.4196	8.07215e-11	2
Supercontig_1.15	53031	54120	39	0.004158	0.00136986	0.116084	37	18.7179	18.3333	0.00258745	2
Supercontig_1.150	7573	9432	72	0.0395022	0.00335796	0.105305	25.6667	20.6806	17.2778	4.93857e-07	2
Supercontig_1.156	27066	28740	70	0.00653924	0.00214746	0.308214	28.4	19.9571	18.9571	5.95505e-11	2
Supercontig_1.16	304953	306284	26	0.00332226	0	0.112782	32.25	14.5357	9.5	0.00836003	2
Supercontig_1.163	4956	7443	142	0.00339971	0.0026435	0.187416	29	18.6479	15.7817	1.94714e-15	2
Supercontig_1.165	6916	8201	23	0.0040568	0.00248139	0.112994	42.8696	17.5217	15.3913	0.00088579	2
Supercontig_1.17	402754	403746	22	0.00325733	0	0.1	27.9091	18.3636	15.9091	0.00478828	2
Supercontig_1.173	30040	30935	22	0.00284495	0.00176056	0.108108	26.037	21.037	13.7037	0.00229915	2
Supercontig_1.18	238103	240492	134	0.10791	0.00110988	0.0797473	26.4179	20.1716	18.903	1.25454e-06	2
Supercontig_1.18	362389	367467	265	0.094283	0.00608273	0.205043	23.8943	18.6113	18.1094	2.62957e-18	2
Supercontig_1.188	11511	13573	102	0.00276243	0.0025974	0.195764	21.2941	18.8725	15.2745	1.44901e-19	2
Supercontig_1.188	28487	29445	39	0.00245399	0.00138696	0.107392	18.1111	16.0222	15.9333	0.000344571	2
Supercontig_1.197	11574	13538	87	0.00520833	0.00054407	0.131047	30.8966	21.1264	18.7701	1.48918e-13	2
Supercontig_1.2	114923	116308	29	0.0345912	0.00498339	0.204403	21.931	20.7586	10.9655	0.000106237	2
Supercontig_1.2	248482	251520	146	0.125561	0.00118718	0.220383	19.8562	17.3082	15.726	1.60276e-21	2
Supercontig_1.2	266332	267547	62	0.0870445	0.00310238	0.107658	14.5294	14.2206	13.25	7.56287e-09	2
Supercontig_1.2	366436	367664	79	0.0895608	0.00628141	0.113786	22.1899	20.1519	17.3544	6.83233e-06	2
Supercontig_1.2	509295	513062	161	0.172266	0.00469169	0.206322	20.3354	18.5342	14.5404	4.60841e-13	2
Supercontig_1.2	529617	532202	178	0.0719677	0.00513992	0.192857	20.8427	19.6742	14.9438	7.19683e-14	2
Supercontig_1.2	652169	652309	8	0.00444444	0	0.207547	28.125	22.125	6.625	0.00144176	2
Supercontig_1.2	665257	666101	32	0.121107	0.00479616	0.120603	17	12.2647	11.7059	2.79451e-05	2
Supercontig_1.20	11396	13792	112	0.0142609	0.00475964	0.216745	25.6696	18.7589	13.2232	2.31562e-16	2
Supercontig_1.203	17173	18142	45	0.00263852	0	0.102362	21.0556	16.3333	14.1111	0.00102583	2
Supercontig_1.214	16730	17551	38	0.105656	0	0.002886	24.6579	22.8947	18.2368	4.6277e-08	2
Supercontig_1.24	170706	171751	63	0.00284252	0.00145666	0.102522	23.1447	18.0658	16.1711	5.1334e-05	2
Supercontig_1.27	178357	179640	38	0.0412698	0.00530973	0.153005	15	13.4524	8.71429	0.00846316	2
Supercontig_1.27	225724	227127	42	0.00240577	0.00178412	0.116935	29.6905	26.6905	11.8095	2.78878e-05	2
Supercontig_1.27	236803	238179	27	0.00379747	0	0.107969	29.2593	25.963	14.4074	0.00592047	2
Supercontig_1.29	114121	115040	26	0.00853659	0	0.109339	31.5385	17.8846	16.8846	1.52868e-05	2
Supercontig_1.29	142381	144238	53	0.004375	0.0029615	0.118644	30.1887	19.1132	14.4717	2.24427e-06	2
Supercontig_1.29	326709	327374	16	0.00178253	0	0.117021	35.0625	31.75	17.625	8.02768e-05	2
Supercontig_1.3	102468	104209	111	0.103351	0.00248139	0.00266667	22.3153	21.7838	20.2703	8.39913e-16	2
Supercontig_1.3	149301	151235	78	0.00294551	0.00271924	0.177778	26.1154	18.859	15.5769	2.87183e-07	2
Supercontig_1.3	210792	213822	184	0.0170896	0.0022618	0.182593	20.9891	19.2228	17.8587	6.16572e-13	2
Supercontig_1.3	216160	217405	36	0.00503018	0	0.115789	27.6111	17.1667	13.1944	1.14828e-09	2
Supercontig_1.3	253600	254691	40	0.00328677	0.00158228	0.109278	30.425	15.8	12.125	9.90615e-08	2
Supercontig_1.3	300279	301272	51	0.00512492	0.00339559	0.103448	29.4528	22.2264	9.30189	0.000104287	2
Supercontig_1.3	470699	471460	40	0.0233766	0.00586854	0.13806	28.875	21.3	13.4	0.00889178	2
Supercontig_1.3	617033	619229	61	0.00344531	0	0.18016	19.0328	16.0984	14.377	1.35486e-08	2
Supercontig_1.3	619546	620518	12	0.00625	0	0.405941	26.6667	8.83333	8.41667	5.76062e-05	2
Supercontig_1.3	642239	645130	122	0.00344998	0.00144231	0.32992	33.2623	17.0492	14.4098	7.64448e-29	2
Supercontig_1.30	140453	142597	84	0.00532927	0.000709723	0.157703	24.5514	13.1682	10.2523	5.2516e-12	2
Supercontig_1.30	303922	305315	59	0.0126689	0.00175439	0.109031	20.0678	19.322	15.3898	5.86822e-05	2
Supercontig_1.31	349959	351323	40	0.0107212	0.00694444	0.122881	25.65	21.6	17.7	0.00128564	2
Supercontig_1.33	324920	325984	32	0.0326633	0.00155039	0.112205	22.1111	17.9167	14.1111	0.00340444	2
Supercontig_1.34	203560	205370	36	0.00434028	0.00120773	0.138211	32	23	17.0833	2.34102e-07	2
Supercontig_1.35	31658	34026	51	0.00296384	0.00123762	0.41286	33.0784	15.8431	11.5882	1.18808e-11	2
Supercontig_1.36	59949	60890	55	0.106608	0.00360685	0.00512821	20.6364	20.1636	17.7273	0.00285196	2
Supercontig_1.36	92968	93894	45	0.00409277	0.00179695	0.18209	32.5778	24.7333	7.44444	2.33625e-06	2
Supercontig_1.37	229924	232200	68	0.00391499	0.00362845	0.160883	26.2941	20.2647	13.9853	1.60988e-12	2
Supercontig_1.37	241195	242136	42	0.00480769	0.00120919	0.130814	26	17.2292	14.3333	0.00010743	2
Supercontig_1.38	230278	231206	19	0.00416667	0	0.101942	25.2632	20.8947	10.8421	0.00115829	2
Supercontig_1.39	194020	195186	42	0.00088968	0	0.112275	23.9149	15.9362	14.2128	0.000489512	2
Supercontig_1.4	394521	395509	57	0.00773015	0.00328587	0.109234	22.9516	14.7258	14.3226	4.26023e-07	2
Supercontig_1.4	540003	543160	103	0.00387973	0.00359066	0.264404	30.0291	21.6311	12.301	5.70629e-25	2
Supercontig_1.4	605959	606827	38	0.00630915	0	0.100287	16.6842	12.0526	9.18421	0.00549256	2
Supercontig_1.44	140042	142322	103	0.0027907	0.0025	0.341035	31.3107	19.4175	19.3301	1.05742e-15	2
Supercontig_1.45	137439	140241	152	0.0032826	0.00274631	0.160941	22.0461	19.1645	17.6184	2.64588e-14	2
Supercontig_1.46	223911	225882	88	0.00276625	0.00263296	0.266716	24.6477	21.5795	15.2955	1.36109e-18	2
Supercontig_1.47	60125	61284	59	0.00220848	0.000995025	0.120337	38.3729	17.0339	14.0847	1.72523e-10	2
Supercontig_1.48	60698	61652	40	0.0266041	0	0.103175	22.8214	16.1786	6.75	0.00203002	2
Supercontig_1.48	165943	169635	151	0.047707	0.00468468	0.120794	21.5166	18.3775	16.3377	1.96823e-05	2
Supercontig_1.48	214367	215549	27	0.00303951	0.00228833	0.12529	36.5556	16.1852	15.963	0.00140598	2
Supercontig_1.49	50833	51709	45	0.142336	0.00260417	0.00963082	20.2963	14.2222	11.537	1.76113e-05	2
Supercontig_1.49	211394	212761	54	0.00457317	0.00287356	0.106222	34.5263	18.3158	11.5614	1.02922e-07	2
Supercontig_1.492	16	1099	44	0.00297177	0.00206825	0.585366	30.5909	21.9773	13.0455	4.72443e-15	2
Supercontig_1.5	142960	144845	71	0.00122001	0	0.110337	34.6338	13.2535	12.1268	2.27321e-08	2
Supercontig_1.5	291900	293097	39	0.00154083	0	0.113309	29.5	15	12.6364	9.64279e-07	2
Supercontig_1.5	424323	425009	22	0.00158983	0	0.103723	28.5909	17.1818	17.0909	0.000552207	2
Supercontig_1.5	582667	585327	135	0.00333482	0.00261194	0.261504	33.3185	19.8519	19.8	3.82486e-27	2
Supercontig_1.50	52577	54873	80	0.108565	0	0.0875	20.725	16.075	14	4.53239e-09	2
Supercontig_1.50	95459	96391	10	0.011194	0	0.138462	26.8	26.7	19.5	0.00720099	2
Supercontig_1.50	150530	151471	28	0.001638	0	0.1	33.9167	16.6389	5	0.000138087	2
Supercontig_1.51	86803	87483	21	0.00329489	0	0.108747	26.3913	19.1304	18.3913	1.24566e-05	2
Supercontig_1.52	156780	157848	59	0.00765607	0.0022805	0.103493	28.7797	14.8644	13.1017	7.28689e-12	2
Supercontig_1.55	47834	49783	40	0.00778443	0.00149477	0.158929	41.75	16.725	14	2.23726e-08	2
Supercontig_1.56	12608	14184	48	0.0186207	0.00269906	0.117483	30.2083	15.4375	14.8958	2.61563e-06	2
Supercontig_1.56	201143	202752	59	0.362462	0.00240964	0.00961538	27.5424	21.1017	19.3898	3.63957e-12	2
Supercontig_1.58	26909	28360	56	0.00498575	0.0031746	0.123523	25.0714	16.875	16.625	1.62849e-05	2
Supercontig_1.61	54062	54321	9	0.00324675	0	0.122642	34.2222	25.1111	11.7778	0.000380748	2
Supercontig_1.69	210381	210787	21	0.160569	0.00468384	0.0145773	23.4286	20.3333	16.3333	0.00702978	2
Supercontig_1.69	226211	228020	32	0.00819672	0.00138696	0.105828	30.5	22.5312	20.375	0.000121044	2
Supercontig_1.7	16757	18500	69	0.00672108	0	0.10425	27.7733	17.0133	16.6267	5.29642e-06	2
Supercontig_1.7	391160	392441	53	0.00383562	0	0.106383	30.9322	17.9492	17.5254	0.00012717	2
Supercontig_1.7	563441	565585	102	0.00331565	0.0023108	0.146667	29.5686	16.9706	13.2353	5.01191e-10	2
Supercontig_1.75	21662	23051	46	0.0109127	0.00413223	0.160321	11.8588	8.54118	5.87059	5.39485e-06	2
Supercontig_1.76	59024	60815	65	0.00349803	0.00249377	0.107744	35.1846	24.6769	18.2769	5.32355e-05	2
Supercontig_1.8	96321	97683	36	0.00224467	0.00158228	0.102204	24.75	17.5556	13.8611	5.46208e-07	2
Supercontig_1.8	340995	342324	54	0.00644122	0.000765697	0.108844	30.541	21.4098	12.0492	6.02378e-07	2
Supercontig_1.82	37999	39786	47	0.0349908	0.0011325	0.141935	23.1064	18.7872	9.89362	0.000131305	2
Supercontig_1.83	175564	176621	44	0.108584	0.00126263	0.00497512	30.9773	18	13.7045	2.51949e-08	2
Supercontig_1.83	190536	192176	105	0.00349345	0.00290698	0.117784	32.7143	22.9333	16.3333	5.84734e-11	2
Supercontig_1.87	8191	9252	41	0.00228659	0	0.119718	29.1556	17.8889	9.46667	7.42629e-06	2
Supercontig_1.9	410700	412138	77	0.00477555	0.00129618	0.187975	27.1948	20.039	18.7922	2.12614e-09	2
Supercontig_1.9	431003	432245	27	0.00253807	0	0.110831	21.8889	12.7222	11.0278	0.000857482	2
Supercontig_1.9	438163	440014	51	0.00225056	0.000986193	0.129522	26.1373	19.8824	16.8039	4.49059e-07	2
Supercontig_1.90	84110	85508	49	0.00440806	0.00125313	0.106782	29.4074	14.7778	12.8333	0.000568825	2
Supercontig_1.95	164861	165720	22	0.0014556	0	0.136585	31.2273	20.6364	18.6364	0.000587795	2
Supercontig_1.10	202704	204599	89	0.106726	0.0016331	0.00345679	20.2135	20.6404	22.7528	1.52596e-17	2
Supercontig_1.107	80013	80751	40	0.104478	0.00447094	0.010582	16.75	16.775	23.625	1.43328e-05	2
Supercontig_1.119	11239	12310	58	0.103387	0.00076864	0.0511247	18.7	21.6833	24.45	6.37811e-06	2
Supercontig_1.130	77500	79057	57	0.240848	0.00176367	0.00248447	18.2105	19.8947	42.3684	9.90017e-08	2
Supercontig_1.138	75456	76508	51	0.0112867	0.00405268	0.10733	16.4074	18.2778	21.2222	0.00721045	2
Supercontig_1.151	69730	71208	54	0.236282	0.00333056	0.00660066	16.537	22.2407	22.4444	3.12684e-11	2
Supercontig_1.156	3462	3632	11	0.168421	0	0.0714286	8.63636	19.7273	24.1818	0.00658854	2
Supercontig_1.16	289596	291464	122	0.120987	0.000886132	0.00297885	17.6148	18.5	27.5164	6.68858e-11	2
Supercontig_1.164	16320	16497	21	0.157407	0	0.00858369	10.2857	13.6667	22.1905	0.00145578	2
Supercontig_1.165	39806	41004	39	0.105335	0.00123305	0.00290276	18.7436	20.7949	35.3333	0.00026794	2
Supercontig_1.2	111114	114387	132	0.382516	0.00260756	0.383562	16.3788	17.4318	17.697	1.26393e-25	2
Supercontig_1.20	15752	19411	228	0.247341	0.00428266	0.219031	16.0833	18.4342	20.0044	5.44933e-26	2
Supercontig_1.20	341273	342344	65	0.106426	0.00395257	0.0223537	14.6471	18.6029	22.3676	2.77062e-05	2
Supercontig_1.23	373169	374146	25	0.112245	0.00486618	0.00684932	15.68	16.44	23.36	3.74295e-05	2
Supercontig_1.27	101513	102700	40	0.127941	0.00460299	0.0369261	11.3333	14.4833	16.7	0.00275291	2
Supercontig_1.3	158237	159710	50	0.115702	0.00355872	0.00526316	14.52	16.86	26.6	6.38495e-09	2
Supercontig_1.3	613449	614518	50	0.218487	0.00163666	0.01	11.9	12.22	18	0.00012791	2
Supercontig_1.35	145609	146376	50	0.103314	0.00129702	0.00469043	10.26	15.42	21.32	2.03108e-08	2
Supercontig_1.36	47296	48169	37	0.0242215	0	0.102445	13.4419	16.7209	19.9767	1.89307e-05	2
Supercontig_1.4	391531	392716	75	0.101582	0.00118133	0.00308166	15.3974	21.7051	24.9615	1.25079e-08	2
Supercontig_1.52	87871	89834	111	0.135538	0.00444265	0.00874404	19.3423	22.3063	22.6667	9.92331e-15	2
Supercontig_1.57	121590	122622	28	0.155063	0	0.0249584	7.9	10.45	15.025	0.00158889	2
Supercontig_1.67	224635	225239	11	0.236842	0	0.00291545	6.90909	10.1818	31.1818	0.00290728	2
Supercontig_1.70	88766	89937	60	0.181102	0.0032	0.00492611	14.8167	20.8333	23.6833	6.68914e-15	2
Supercontig_1.88	106729	107796	51	0.10678	0.000781861	0.00373972	23.1373	25.0784	26.2157	7.75847e-07	2
Supercontig_1.9	201714	202900	58	0.0037037	0.000829187	0.10474	15.6522	17.4783	18.9565	9.76861e-07	2
Supercontig_1.9	435240	436719	49	0.152975	0.00416667	0.00615114	14.4082	19.5918	23.2245	0.000431911	2
Supercontig_1.92	1649	2100	26	0.228669	0.0171569	0.0556439	11.2692	15.6923	24.1923	0.00930097	2
Supercontig_1.1	122845	124202	75	0.129365	0.00351617	0.0684524	14.8235	16.7294	11.8588	6.34112e-07	2
Supercontig_1.1	197545	199526	94	0.0563887	0.00487541	0.171711	17.734	19.6383	16.1702	1.06597e-10	2
Supercontig_1.1	413844	415243	79	0.121698	0.000814332	0.281562	13.4177	15.5443	13.9367	1.85446e-10	2
Supercontig_1.10	84192	85647	55	0.12135	0.000837521	0.0565709	19.9273	21.7091	20.8909	7.01154e-07	2
Supercontig_1.12	300532	301769	89	0.0248447	0.00178784	0.10697	15.2526	17.6632	15.2526	5.32464e-05	2
Supercontig_1.12	301099	302251	81	0.00429975	0.00180397	0.116717	20.0988	20.5309	16.3951	5.2565e-07	2
Supercontig_1.14	96071	97786	70	0.465241	0.00462606	0.0213592	8.01429	18.5286	14.7143	1.02412e-21	2
Supercontig_1.15	373376	375467	46	0.212521	0	0.00323102	13.1957	16.1522	13.4565	2.92908e-11	2
Supercontig_1.16	363287	364374	71	0.198976	0.000677966	0.00151286	19.2535	20.7746	18.6197	5.56147e-20	2
Supercontig_1.160	51767	52713	22	0.0675325	0.00505051	0.131783	17.5	18	11.7273	0.00561505	2
Supercontig_1.17	272472	273165	41	0.00116279	0.00101112	0.105769	20.9756	24.122	15.2195	1.14426e-09	2
Supercontig_1.188	9697	11462	112	0.103041	0.00202703	0.00213599	16.6894	22.4242	21.2803	5.38609e-08	2
Supercontig_1.19	393178	394570	52	0.0401914	0.00519031	0.119253	18.6607	20.6429	12.4286	0.00194743	2
Supercontig_1.2	261779	263063	73	0.0992018	0.00589722	0.112603	12.0137	16.2603	13.2603	4.88167e-06	2
Supercontig_1.2	667714	669673	98	0.10475	0.00286862	0.149719	16.7551	17.7857	16.3571	2.98214e-08	2
Supercontig_1.2	685127	686619	67	0.103053	0.00188324	0.110331	15.6418	15.8507	14.8806	6.11926e-07	2
Supercontig_1.209	10528	11688	54	0.00282486	0	0.112811	17.4098	18.4426	17.1475	3.02525e-07	2
Supercontig_1.22	223933	225438	64	0.109501	0.00272851	0.00930233	19.4062	22.9062	20.1562	4.85073e-11	2
Supercontig_1.22	326456	327429	46	0.276524	0.00289575	0.015625	19.2609	22.5217	20.8696	1.07637e-06	2
Supercontig_1.25	145058	146013	32	0.00107759	0.000976562	0.105058	26.5143	29.2571	14.6857	0.00295204	2
Supercontig_1.3	347874	353035	236	0.154028	0.00335289	0.132419	17.8814	20.2203	17.9195	1.81841e-16	2
Supercontig_1.309	153	1829	43	0.00429799	0	0.131417	16.2326	18.0233	11.3256	3.52491e-05	2
Supercontig_1.31	167666	168990	66	0.10582	0.00408719	0.040458	18.375	20.3889	18.1944	0.000774348	2
Supercontig_1.33	158345	159271	24	0.106888	0.00188679	0.00828157	17.5417	22.0833	20.125	0.00158693	2
Supercontig_1.4	713964	715256	49	0.105328	0.00382263	0.00740741	16.4694	26.6939	22.0408	0.000779689	2
Supercontig_1.44	61100	62571	47	0.161751	0.0037594	0.016	22.3617	22.6383	15.9574	0.00269157	2
Supercontig_1.46	211793	213500	54	0.2124	0.00528169	0.100758	16.1296	21.037	17.0926	0.000468064	2
Supercontig_1.48	179435	180318	22	0.00226757	0	0.106576	20.0455	21.2273	20.0455	0.000152806	2
Supercontig_1.48	208214	209993	98	0.108776	0.006917	0.019898	19.4184	20.6531	20	0.000115073	2
Supercontig_1.48	210523	212645	75	0.0156446	0.00339559	0.153038	21.3067	23.56	17.7733	7.49433e-06	2
Supercontig_1.55	220950	221624	35	0.00162602	0.00139665	0.102215	17.5714	20.4571	16.7714	6.47041e-07	2
Supercontig_1.58	125936	126861	30	0.0166113	0.00561798	0.119626	20.0667	29.6667	17.8333	0.00465986	2
Supercontig_1.6	482414	484470	42	0.00191022	0.000930233	0.1287	24.9286	25.5952	18.5	2.56112e-07	2
Supercontig_1.61	40843	41542	27	0.101877	0.00152905	0.0995575	13.8148	24.2222	16.7407	0.00027156	2
Supercontig_1.61	226058	227030	21	0.0565611	0.00394477	0.109302	21.0476	24.1429	20.4762	0.00503301	2
Supercontig_1.69	180168	181219	28	0.0536044	0	0.116541	19.3214	22.6071	19	0.00179016	2
Supercontig_1.8	195839	196782	42	0.104222	0.000943396	0.00384615	18.0476	25.2381	24.7619	1.02223e-05	2
Supercontig_1.8	525707	527264	67	0.00252207	0.00249377	0.120219	23.6716	23.9403	19.1194	2.45073e-06	2
Supercontig_1.83	2920	3959	63	0.0944777	0.00591716	0.120733	23.8571	24.1429	19.0635	0.00020996	2
Supercontig_1.92	135440	137235	69	0.142169	0.00231303	0.137566	18.0435	18.7971	16.4348	2.86608e-10	2
Supercontig_1.94	17843	18956	45	0.0516432	0.0015674	0.109188	20.0943	24.0755	14.1698	0.000152665	2
Supercontig_1.1	7792	8749	36	0.145194	0.00208768	0.00191571	9.22642	9.03774	9.84906	4.30191e-08	1a
Supercontig_1.1	8542	9461	77	0.106049	0.00649954	0.0034965	16.5325	13.987	14.8571	1.4614e-14	1a
Supercontig_1.1	238820	239900	69	0.108491	0.00391389	0.00329489	26.137	21	24.9452	1.67872e-06	1a
Supercontig_1.10	62620	65008	134	0.199189	0.00467071	0.00392377	18.3955	15.9776	26.6269	4.22894e-17	1a
Supercontig_1.10	332874	334425	91	0.106779	0.00174825	0.00116686	23.7579	12.0421	18.0421	4.55676e-14	1a
Supercontig_1.101	119970	121376	60	0.122062	0.00594059	0.00338409	21.9833	16.8333	29.55	1.39574e-14	1a
Supercontig_1.107	87947	88933	49	0.106599	0.0253807	0.000909091	26.0189	14.8679	20.7547	3.35503e-07	1a
Supercontig_1.110	6274	6894	43	0.107471	0.00283286	0.00106157	17.7442	16.4186	21.907	1.11248e-06	1a
Supercontig_1.119	12971	13921	42	0.152108	0.0123648	0.00861009	15.8095	15.4048	19.3571	8.866e-07	1a
Supercontig_1.13	312873	314215	68	0.105029	0.00297398	0.00135227	23.1029	19.7794	21.75	8.90269e-09	1a
Supercontig_1.14	5701	6583	54	0.103912	0.00256739	0.00111794	14.6071	13.9107	31.9464	1.83202e-07	1a
Supercontig_1.146	50157	50958	42	0.105389	0.00631912	0.00147275	18.5556	14.0667	30.1778	0.00203155	1a
Supercontig_1.148	34611	35542	66	0.103477	0.0041425	0.00158604	11.8431	11.8333	12.3627	3.10133e-05	1a
Supercontig_1.148	50992	51897	37	0.104612	0.00187266	0.00183993	20.2045	12.1364	24.7045	4.766e-06	1a
Supercontig_1.15	102649	104038	79	0.118195	0.0121029	0.00530348	15.8636	15.0227	19.2841	7.07741e-09	1a
Supercontig_1.15	228860	230480	66	0.10596	0.00684262	0.00359928	40.9857	14.6143	23.8143	0.00171715	1a
Supercontig_1.16	271791	273789	90	0.210598	0.0244755	0.000979432	16.3556	15.8889	22.6889	3.27177e-14	1a
Supercontig_1.16	437606	438950	82	0.159009	0.00211864	0.00170721	27.0732	11.5122	28.5732	2.32309e-14	1a
Supercontig_1.169	11087	12141	80	0.112252	0.00769889	0.00383982	16.2262	13.9167	21.7024	1.10484e-11	1a
Supercontig_1.17	53833	54545	20	0.117801	0.00589971	0.00376648	19.1	16.95	26.55	0.00932065	1a
Supercontig_1.203	739	2007	40	0.108197	0.00477327	0.00185529	21.7857	19.9524	25.6667	4.27846e-05	1a
Supercontig_1.22	10597	11616	49	0.103175	0.00238379	0	20	13.3175	18.6032	2.57047e-07	1a
Supercontig_1.23	209032	210418	54	0.103651	0.00316456	0.00140845	27.3871	10.1935	22.9032	3.7156e-07	1a
Supercontig_1.23	229606	231166	68	0.109222	0.023199	0.00188679	21.8429	11.7	22.7143	0.00100882	1a
Supercontig_1.23	298052	299680	83	0.102051	0.0055336	0.00189633	22.4138	14.5402	18.1839	4.43832e-08	1a
Supercontig_1.27	232113	233071	42	0.104913	0.00570613	0.00448934	27.2955	15.9318	20.25	0.00262315	1a
Supercontig_1.28	84070	86440	126	0.133065	0.00450902	0.0032955	23.619	15.8413	21.6746	4.51503e-21	1a
Supercontig_1.3	114790	116629	86	0.130688	0.00429448	0.00160944	21.9767	18.9535	21.6744	5.58853e-13	1a
Supercontig_1.3	207241	208217	41	0.36767	0.26087	0.00940439	15.3902	14.0244	23.3415	5.77306e-09	1a
Supercontig_1.3	817921	818640	32	0.100156	0.00438596	0	11.8333	8.44444	17.463	1.54017e-07	1a
Supercontig_1.30	115490	117088	109	0.102553	0.00588582	0.000767754	21.9174	15.5872	23.8991	4.70669e-07	1a
Supercontig_1.31	212360	212662	23	0.113229	0.00630915	0.00179211	38.7826	13.7826	24.2609	0.000419238	1a
Supercontig_1.34	232192	233153	32	0.101499	0.00594059	0	27.0938	15.7812	21.625	6.69119e-05	1a
Supercontig_1.34	269155	270478	67	0.112074	0.00485437	0.0038059	25.8358	12.2985	15.6866	1.77745e-09	1a
Supercontig_1.35	161911	163265	93	0.20944	0.00683527	0.00354767	18.2258	15.7312	24.2473	1.75592e-13	1a
Supercontig_1.36	177760	178864	77	0.113396	0.00067981	0.000505561	22.1039	19.1039	25.6883	9.03935e-09	1a
Supercontig_1.36	187045	188922	46	0.208582	0.00621891	0.00160256	18.2391	17.4783	27.1304	9.03956e-10	1a
Supercontig_1.38	3357	4422	61	0.102925	0.00102881	0.000566251	29.1475	15.9344	28.9508	7.28569e-07	1a
Supercontig_1.39	285811	286937	20	0.117647	0.004329	0.00212314	13.1364	10.5	21.4091	0.00726637	1a
Supercontig_1.4	54251	54585	29	0.127907	0.0135135	0.00318471	20.7586	15.3103	21.6552	8.84562e-05	1a
Supercontig_1.4	272977	273875	25	0.120267	0.00263852	0	16.6296	14.037	27.1852	1.50857e-05	1a
Supercontig_1.4	380765	382315	78	0.104231	0.00541516	0	23.9259	20.5185	20.8272	2.56994e-10	1a
Supercontig_1.4	740528	742342	108	0.108806	0.00337648	0.00250627	21.8704	16.4537	25.8611	9.54121e-10	1a
Supercontig_1.40	225930	226776	36	0.101422	0.0034904	0.00100301	20.6863	11.2353	19.549	1.78629e-05	1a
Supercontig_1.43	81734	83308	74	0.10574	0.00189036	0.00144788	19.9398	12.747	24.9639	5.04471e-10	1a
Supercontig_1.44	221631	222616	62	0.104693	0.00275482	0	22.3387	11.7097	23.6613	2.21711e-06	1a
Supercontig_1.45	133856	134908	55	0.121123	0.00509554	0.00339559	24.6182	14.2727	21.4182	7.1172e-10	1a
Supercontig_1.5	402178	404066	124	0.110902	0.00995807	0.00180914	21.379	15.3871	17.8306	2.6087e-08	1a
Supercontig_1.5	580099	581977	132	0.311924	0.00556218	0.00535834	23	19.0682	22.6212	1.65082e-24	1a
Supercontig_1.5	620628	621607	53	0.108742	0.015444	0.00246508	21.6462	11.9538	18.7231	0.000115239	1a
Supercontig_1.50	5426	7084	103	0.113676	0.0197239	0.00166945	28.1845	14.767	23.2621	2.75609e-09	1a
Supercontig_1.52	105773	106843	69	0.107307	0.00175131	0.0013708	22.0145	16.5507	21.1449	5.45658e-11	1a
Supercontig_1.53	133285	134335	56	0.144522	0.00298211	0.00193798	22.9821	17.9643	18.4286	3.94722e-15	1a
Supercontig_1.53	200867	202590	83	0.144279	0.00794281	0.00113186	24.2169	15.1687	21.2892	5.75732e-05	1a
Supercontig_1.54	193541	194532	59	0.103015	0.00531915	0.00128783	20.2373	15.9322	26.322	3.44974e-09	1a
Supercontig_1.56	58347	59341	51	0.102668	0.0034904	0.000615006	16.0649	14.8831	21.1169	4.0031e-08	1a
Supercontig_1.6	369078	370423	84	0.192654	0.00325998	0.00100857	17.1786	14.6071	23.6071	1.42311e-17	1a
Supercontig_1.6	417595	419544	92	0.143756	0.00200133	0.00186047	22.4565	16.2935	23.3696	7.03387e-17	1a
Supercontig_1.6	486799	488776	114	0.233839	0.00212653	0.00120144	20.2193	16.5	21.9035	9.04889e-16	1a
Supercontig_1.62	25091	26328	52	0.132597	0.00536913	0.00385356	17.4038	14.3269	29.9423	4.79413e-09	1a
Supercontig_1.63	16436	18363	74	0.122492	0.00302343	0.0021575	25.5946	17.8784	25.0541	6.38676e-15	1a
Supercontig_1.63	20616	21608	63	0.124299	0.0117532	0	15.5072	14.7971	18.6667	7.76648e-06	1a
Supercontig_1.63	192781	193123	41	0.220745	0.00810373	0.00372208	18.3415	15.0488	19.6585	7.21055e-12	1a
Supercontig_1.64	168463	169351	26	0.102964	0.00312989	0.00136612	24.6538	24.5769	28.1538	0.000160714	1a
Supercontig_1.67	142971	144348	62	0.131208	0.00560224	0.00374065	21.7581	17.2742	25.871	5.88663e-08	1a
Supercontig_1.7	102826	103907	55	0.143627	0.00757576	0.00194175	20.2545	16.8	28.0909	9.34105e-15	1a
Supercontig_1.70	88068	89246	70	0.1031	0.00417362	0.000669344	19.7867	15.9733	19.92	5.33523e-12	1a
Supercontig_1.71	122055	123107	71	0.137472	0.00240964	0.00196592	31.7606	11.6901	21.493	3.59862e-07	1a
Supercontig_1.71	171658	171796	15	0.111486	0.0114068	0	19.7333	17.5333	22.2	0.00280606	1a
Supercontig_1.75	23508	24379	38	0.120516	0	0	18.3421	13.2105	18.2368	4.00365e-08	1a
Supercontig_1.78	56659	58495	42	0.225316	0.00368324	0.00105042	18.8095	12.9286	22.6667	1.79879e-08	1a
Supercontig_1.8	205241	206382	70	0.115054	0.0075	0.00163845	23.8462	15.3846	23.4744	2.70977e-05	1a
Supercontig_1.80	18181	19601	51	0.103663	0.00502513	0.00220751	25.386	17.4561	23.8421	3.3626e-07	1a
Supercontig_1.83	85180	86155	71	0.179202	0.00404531	0.00263331	21.5352	17.4085	21.3944	7.30088e-08	1a
Supercontig_1.84	154356	155209	42	0.108449	0.00746269	0.00609013	17.6222	14.8889	18.2444	0.00104776	1a
Supercontig_1.87	147427	148489	65	0.30567	0.0238949	0.00387297	18.7231	12.8769	19.8615	6.64173e-14	1a
Supercontig_1.97	24064	25364	68	0.108617	0.0213523	0.00361272	23.5429	16.0571	19.7714	0.000212929	1a
Supercontig_1.99	82602	83643	64	0.125786	0.00195695	0.00134953	15.2466	14	20.3014	2.86721e-10	1a
Supercontig_1.99	83427	84329	48	0.109907	0.00327869	0.000854701	26.9167	12.7083	24.375	1.21219e-11	1a
Supercontig_1.1	328820	328963	7	0.140351	0	0	16.2857	16	15.1429	0.00904193	1a
Supercontig_1.10	268983	270210	61	0.108696	0.00360036	0.00201816	17.4242	16.8333	15.0152	9.21903e-08	1a
Supercontig_1.162	28762	29808	62	0.106186	0.00442478	0.00225904	29.3939	20.5455	20.1212	1.33459e-05	1a
Supercontig_1.180	21020	22030	12	0.107266	0.0046729	0	24.0833	17.8333	13.3333	0.00386824	1a
Supercontig_1.25	249856	250839	57	0.113967	0.00526316	0.0026178	20.4737	16.6667	13.4035	4.50357e-11	1a
Supercontig_1.38	218469	220454	135	0.218445	0.00379907	0.0023753	18.9556	17.5481	15.5926	8.28128e-32	1a
Supercontig_1.40	289271	291020	79	0.117562	0.00245851	0.00148038	26.3797	20.5949	17.1013	3.54769e-12	1a
Supercontig_1.66	211208	212167	25	0.104377	0.00208333	0	23.76	19.2	12.24	5.52876e-05	1a
Supercontig_1.8	15499	17222	121	0.10413	0.0028135	0.0017452	22.4841	19.746	18.1905	8.6745e-21	1a
Supercontig_1.86	34133	35115	50	0.107042	0.00441014	0.00117509	26.7925	17.1132	16.0566	1.80479e-05	1a
Supercontig_1.1	873845	874716	96	0.10369	0.00374933	0.00293112	16.0408	19.051	20.8878	8.68531e-15	1a
Supercontig_1.105	143905	144953	20	0.126471	0.00522193	0	14.1667	15.9583	18	2.97232e-06	1a
Supercontig_1.133	44909	46678	112	0.109931	0.00604534	0.00397432	16.8125	17.7232	29.2054	5.40447e-10	1a
Supercontig_1.144	5398	6395	44	0.120401	0.00539811	0.000908265	13.5909	16.8409	25.0227	4.55763e-09	1a
Supercontig_1.156	12353	14140	108	0.126031	0.00347675	0.00164271	14.5467	15.34	16.2333	5.89877e-08	1a
Supercontig_1.17	47753	49648	122	0.30081	0.00240385	0.00172295	20.2459	20.459	23.7869	6.2033e-29	1a
Supercontig_1.2	777839	777934	16	0.21978	0	0	5.6875	18.0625	27.125	2.26138e-07	1a
Supercontig_1.22	43402	44591	23	0.206522	0.00247525	0	12	17.5652	26.9565	1.40989e-07	1a
Supercontig_1.22	382722	383867	81	0.108108	0.0155918	0.00406918	13.7674	16.407	22.8605	1.07951e-11	1a
Supercontig_1.24	248720	249330	11	0.152672	0	0	11.9091	12.0909	30.2727	4.60485e-05	1a
Supercontig_1.3	143573	145132	75	0.10877	0.0121951	0.00297619	18.6203	18.6835	21.2658	0.00119893	1a
Supercontig_1.30	77580	78533	63	0.183081	0.00213523	0.00106045	12.5714	22.3016	29.9365	2.1765e-15	1a
Supercontig_1.34	322090	322178	13	0.117647	0	0	6	12.5882	23.2941	0.000363673	1a
Supercontig_1.35	27233	29127	118	0.171885	0.00396825	0.00216049	13.8051	17.0847	27.4576	3.81023e-22	1a
Supercontig_1.37	224364	226122	48	0.351759	0.00251572	0.00097371	8.29167	16.5625	21.3958	4.03085e-15	1a
Supercontig_1.4	66359	67478	48	0.106545	0.00665188	0.00251889	11.7321	16.1071	21.2679	5.95988e-05	1a
Supercontig_1.4	536440	538468	74	0.260741	0.00289436	0.00165107	9.12162	18.6757	24.5541	3.7062e-24	1a
Supercontig_1.4	620598	621649	106	0.101576	0.0010433	0.000690846	16.1604	18.0849	27.3113	9.53909e-18	1a
Supercontig_1.42	87644	87974	55	0.104589	0.00601202	0.00431406	17.0364	18.1455	21.0727	7.05765e-11	1a
Supercontig_1.44	131640	133496	77	0.118633	0.00535396	0.00319781	20.1429	21.8312	28.4286	1.39442e-07	1a
Supercontig_1.5	420899	422126	48	0.109661	0.00487805	0.00303644	15.0196	16.0784	19.3725	2.72764e-08	1a
Supercontig_1.52	10897	11529	46	0.112195	0.00377358	0.00161551	13.3696	17.2826	26.913	5.10168e-05	1a
Supercontig_1.58	124861	125465	12	0.285714	0.00505051	0.00199203	7	16.5	41.8333	0.00971743	1a
Supercontig_1.6	2848	3916	63	0.126521	0.00615655	0.00195027	11.5775	16.0141	28.8873	1.34835e-05	1a
Supercontig_1.6	390343	391287	19	0.126246	0.00289017	0	15.8421	18.2105	26.7895	0.000115036	1a
Supercontig_1.6	625457	626427	54	0.124281	0.00660066	0	16.0926	16.8333	17.1852	2.15628e-09	1a
Supercontig_1.63	21118	22106	66	0.113095	0.00633413	0.00139762	17.8182	19.1364	21.6818	3.39017e-05	1a
Supercontig_1.68	230934	232006	14	0.360294	0	0	9.71429	15	23	3.67288e-06	1a
Supercontig_1.7	70809	73108	35	0.23057	0.00829187	0	11.0286	17.2286	24.3714	8.47723e-08	1a
Supercontig_1.75	23056	23911	47	0.13491	0	0	13.566	13.6415	18.2453	1.13753e-11	1a
Supercontig_1.75	164298	164852	34	0.10705	0.00254777	0.00123153	22.5294	23.0882	23.8824	2.77542e-05	1a
Supercontig_1.82	120750	121929	68	0.11194	0.0453515	0.00674663	14.4865	17.8784	18.027	1.53353e-10	1a
Supercontig_1.83	119531	120568	48	0.122378	0.00292398	0.000862813	17.875	21.375	24.1458	2.72379e-08	1a
Supercontig_1.88	106316	107303	73	0.107203	0.00584795	0.00431034	14.0471	16.0941	19.1059	6.12366e-05	1a
Supercontig_1.9	407044	408923	82	0.104426	0.00341064	0.000638978	17.6341	17.878	19.0854	1.70561e-15	1a
Supercontig_1.1	525461	526279	52	0.109244	0.00660611	0.00266193	18.3077	23.2885	21.6731	2.32641e-09	1a
Supercontig_1.2	376487	376865	24	0.116883	0.00200803	0	4.27778	13.8333	8.83333	0.000647028	1a
Supercontig_1.3	298140	299325	40	0.127159	0.00841346	0.00142653	13.2708	17.3333	14.6042	0.000422568	1a
Supercontig_1.3	344746	346543	94	0.106268	0.000944733	0.000495786	21.7234	22.5213	21.4574	1.83495e-20	1a
Supercontig_1.32	38951	39761	46	0.247475	0.00554017	0.00136612	21.5217	23.5435	15.913	9.28449e-05	1a
Supercontig_1.44	112017	112976	30	0.124224	0.0102339	0.00164204	21.4667	22.8	20.3	0.000127658	1a
Supercontig_1.5	234674	235749	56	0.105263	0.00862069	0.000924214	12.0333	19.3333	18.0333	0.00049646	1a
Supercontig_1.50	138759	140630	165	0.15049	0.00277497	0.00212258	19.1697	24.0242	22.8424	2.84159e-29	1a
Supercontig_1.56	198391	199255	40	0.1	0	0	16.25	20.025	17.25	1.47741e-11	1a
Supercontig_1.57	163675	164280	41	0.173579	0.00248756	0.00132275	15.878	19.6098	18.439	4.19056e-09	1a
Supercontig_1.57	172815	173734	10	0.112108	0.00404858	0	17.1538	19	7.53846	0.00353097	1a
Supercontig_1.91	47674	48760	77	0.197872	0.00597976	0.00510949	12.2078	28.2338	17.7922	3.3241e-09	1a
Supercontig_1.93	75327	75400	6	0.294118	0	0	8.5	15.5	15.3333	0.00822975	1a
Supercontig_1.1	48732	49821	44	0.00267023	0.00598802	0.108333	27.7407	9.27778	11.1111	4.52541e-05	1b
Supercontig_1.1	240011	241689	59	0.000584112	0.00314961	0.181903	29.0169	10.7627	18.1695	4.8068e-10	1b
Supercontig_1.1	526861	528543	46	0.00152091	0.0031348	0.275809	28.587	13.8696	14.1087	5.95425e-09	1b
Supercontig_1.10	340835	342757	96	0.00273437	0.00294638	0.14876	26.6667	17.6771	21.4271	5.96528e-11	1b
Supercontig_1.10	373501	374460	44	0.00100604	0.00120337	0.102857	22.5909	18.8864	19.8864	3.46935e-07	1b
Supercontig_1.11	257028	257762	50	0.00390371	0.0042796	0.128062	30.74	14.02	17.96	1.13833e-06	1b
Supercontig_1.110	113593	115120	44	0.00166574	0.002886	0.111881	34.6346	13.3269	19.4231	2.22806e-06	1b
Supercontig_1.110	134050	136618	108	0.00199045	0.00394589	0.184709	23.2593	16.4259	24.463	1.05558e-18	1b
Supercontig_1.114	13212	15109	95	0.00167729	0.00263852	0.150515	31.3789	19.9474	29.6526	6.84749e-07	1b
Supercontig_1.114	110675	112134	57	0.00458524	0.0148368	0.105263	42.0877	17.7368	18.3333	4.91149e-06	1b
Supercontig_1.116	64837	66902	64	0.00263505	0.0027137	0.113829	35.5781	11.5156	31.2969	3.36288e-09	1b
Supercontig_1.119	19273	20105	25	0.00244499	0.00289855	0.109474	32.72	13.8	19	3.63795e-05	1b
Supercontig_1.12	211763	212940	56	0	0.00222965	0.150614	20.7143	16.0179	27.625	9.97778e-10	1b
Supercontig_1.12	310261	311243	36	0.00407056	0.010355	0.11134	20.4722	18.7778	26.9444	0.00338383	1b
Supercontig_1.120	84022	85400	52	0.00127146	0.00860832	0.108802	27.1207	12.0172	14.1034	6.01344e-05	1b
Supercontig_1.122	47326	49297	100	0.00199734	0.00201072	0.111541	30.04	14.92	25.82	0.000536001	1b
Supercontig_1.123	107448	108767	59	0.000586854	0.00235849	0.271594	28.8814	14.3729	19.0339	1.91952e-12	1b
Supercontig_1.127	7154	9038	118	0.00372241	0.00447678	0.111393	31.8729	15.1441	26.7034	2.58856e-10	1b
Supercontig_1.127	15251	16203	31	0.00518135	0.00877193	0.106572	18.6774	14.7097	18.1613	3.38689e-05	1b
Supercontig_1.127	75805	76969	64	0.00213767	0.003125	0.328371	36.5469	15	18.8906	3.30165e-15	1b
Supercontig_1.13	184619	185786	40	0.00399042	0.00505689	0.227216	31.325	19.775	20.025	4.68223e-08	1b
Supercontig_1.13	309294	310414	73	0.00290557	0.00312695	0.110441	28.2877	21.9041	22.6986	2.0829e-10	1b
Supercontig_1.133	46809	49001	136	0.00310398	0.00343053	0.143759	28.4265	17.1471	19.7941	9.78168e-08	1b
Supercontig_1.133	68720	69796	58	0.00278422	0.00282486	0.109942	34.2063	16.8571	30.1746	0.000137662	1b
Supercontig_1.134	21588	22393	40	0.00380469	0.0111821	0.114911	39.425	15.65	18.275	0.00019308	1b
Supercontig_1.134	64749	66621	95	0.00236486	0.00663604	0.141279	31.1579	20.6211	26.6737	1.51732e-05	1b
Supercontig_1.138	26	1701	51	0.000940734	0.00900901	0.162551	20.8431	13.0588	19.0588	1.06005e-11	1b
Supercontig_1.138	58758	60242	77	0.00272356	0.00385356	0.108779	24.4778	17.3	17.4667	1.20499e-06	1b
Supercontig_1.14	1793	3175	50	0	0.00229095	0.102904	28.4219	13.6406	24.75	3.72844e-08	1b
Supercontig_1.14	52571	53504	29	0	0	0.100852	19.7	13.375	17.6	0.00312908	1b
Supercontig_1.14	317190	318970	76	0.000618429	0.00141443	0.111945	21.2763	18.6053	21.0395	1.2717e-06	1b
Supercontig_1.140	9609	11281	65	0.00189633	0.00421496	0.168277	24.3385	14.6	19.1077	2.66317e-06	1b
Supercontig_1.142	11981	13048	37	0.00338123	0.00649351	0.115578	27.5116	14.3256	18.5116	0.00175646	1b
Supercontig_1.142	42721	44601	78	0.000942063	0.00240577	0.109023	27.2179	15.9872	20.4615	4.55458e-06	1b
Supercontig_1.144	14691	16964	84	0.00408998	0.0057377	0.178855	34.9286	14.5238	14.9762	2.20914e-14	1b
Supercontig_1.146	54239	56835	115	0.00271665	0.00745921	0.170678	32.0087	18.6522	19.8696	1.78704e-12	1b
Supercontig_1.148	52494	53757	34	0.00205973	0.00239808	0.20085	28.5588	24.5294	27.6765	6.6683e-05	1b
Supercontig_1.15	7820	9483	67	0.00240964	0.00363636	0.104505	30.9701	16.4179	16.5672	0.000774637	1b
Supercontig_1.15	235245	236898	58	0.00109409	0.0565217	0.139896	31.5172	15.8621	19.9655	0.000559469	1b
Supercontig_1.15	380778	382849	121	0.00629308	0.00738007	0.150402	27.5785	15.6777	16.4298	0.000121964	1b
Supercontig_1.151	25171	26631	64	0.00109529	0.00437445	0.102716	26.4638	16.5652	17.0725	3.26521e-07	1b
Supercontig_1.151	72561	73814	50	0.000506586	0.00124224	0.350602	39.48	16.1	16.6	5.73657e-15	1b
Supercontig_1.16	248658	249688	60	0	0.00225989	0.152842	25.4333	14.75	17.8833	1.72197e-08	1b
Supercontig_1.16	294277	296041	57	0.00257235	0.0031348	0.185575	27.2807	16.7895	21.6491	5.89231e-06	1b
Supercontig_1.16	367394	369585	102	0.00196014	0.00305437	0.307471	30.0098	16.049	17.0588	3.24819e-27	1b
Supercontig_1.162	37960	39828	126	0.00157928	0.00174064	0.151793	25.127	18.2381	27.6587	2.32738e-09	1b
Supercontig_1.165	30440	31526	47	0.0022779	0.00565611	0.102784	26.34	17.68	18.68	4.19768e-07	1b
Supercontig_1.170	17796	19826	86	0.000625586	0.00787845	0.179173	37.1744	20.6628	22.7791	3.58161e-09	1b
Supercontig_1.176	18362	20201	31	0.00138504	0.00654664	0.141985	23.2903	19.7097	21.129	0.00346056	1b
Supercontig_1.18	280001	280731	14	0	0	0.135135	26.1429	18.6429	26.4286	0.000274654	1b
Supercontig_1.181	845	2412	58	0.0028169	0.00400802	0.122543	30.6034	17.2069	29.8276	0.00435548	1b
Supercontig_1.191	35398	36494	42	0.00220751	0.00308166	0.10559	28.9149	13.8085	17.1277	0.000310149	1b
Supercontig_1.191	35806	36578	22	0.00263158	0.00283286	0.124138	34.5455	16.0455	19.7727	0.00146235	1b
Supercontig_1.2	540301	541091	49	0.0010543	0.00285307	0.125517	38.7143	14.3061	14.7959	1.39082e-06	1b
Supercontig_1.2	599977	600972	21	0	0.0144231	0.485632	38.8571	9.90476	16.5714	2.71332e-07	1b
Supercontig_1.20	163992	164265	15	0	0	0.119601	18.7333	13.6	20.0667	9.35432e-07	1b
Supercontig_1.20	337498	338592	33	0.000979432	0.00203666	0.132472	23.7442	11.4186	14.3953	0.000431785	1b
Supercontig_1.209	11235	12194	51	0.000776398	0.00607533	0.106691	25.2549	16.1373	21.6863	8.36014e-07	1b
Supercontig_1.209	19630	20637	42	0.002149	0.00344432	0.146497	33.2381	20.7381	22.4286	0.000953328	1b
Supercontig_1.212	27902	28903	60	0.00224551	0.00273224	0.146778	22.2667	18.3	27.9333	2.72624e-07	1b
Supercontig_1.22	61771	63811	77	0.00140977	0.00359389	0.133489	27.6364	14.4545	16.6364	1.89349e-12	1b
Supercontig_1.22	212163	214821	38	0.00254022	0.00777605	0.169312	31.0789	16.9211	19.8947	1.78841e-10	1b
Supercontig_1.22	236288	237747	31	0.00260078	0.0269058	0.256881	24.8065	14.3871	17.5806	1.31727e-06	1b
Supercontig_1.227	6147	7721	71	0.00193299	0.00372578	0.125175	21.8592	18.9014	20.1408	2.99585e-07	1b
Supercontig_1.23	170696	171878	52	0.0016331	0.0150463	0.10582	32.8036	15.4286	16.875	0.000286611	1b
Supercontig_1.23	212528	214372	123	0.00185787	0.00582977	0.122169	35.0081	20.9187	29.0813	1.35808e-10	1b
Supercontig_1.23	233105	234261	84	0.00348432	0.0036523	0.104444	22.0769	15.044	19.7802	0.000809436	1b
Supercontig_1.23	301870	304497	53	0.00116347	0.0021692	0.275974	32.434	17.3962	17.434	5.97795e-14	1b
Supercontig_1.24	222758	223620	35	0.00193424	0.00240385	0.136986	22.9778	9.24444	16.2222	0.000337765	1b
Supercontig_1.24	223210	224136	41	0.00224383	0.00461538	0.104822	32.6098	15.8537	23.2683	0.000651325	1b
Supercontig_1.25	251061	253055	80	0.0026643	0.0123882	0.155206	28.15	18.1625	19.0875	6.3111e-20	1b
Supercontig_1.25	352220	353214	43	0.00158604	0.00373134	0.114778	26.8298	11.4043	14.8298	0.000466324	1b
Supercontig_1.26	179964	181848	90	0	0.00437637	0.113393	22.6111	15.2333	24.8889	4.06531e-11	1b
Supercontig_1.27	102721	104593	94	0.00285307	0.0254873	0.150971	22.3723	14.1915	14.7979	1.01979e-10	1b
Supercontig_1.27	139913	141504	37	0	0.00185874	0.11657	26.8108	14.5405	28.0541	2.44217e-12	1b
Supercontig_1.27	249846	251232	79	0.000861326	0.00373413	0.27904	29.3924	16.9494	20.0506	2.7972e-18	1b
Supercontig_1.27	317065	318048	59	0.00338524	0.0052687	0.106532	23.8226	15.3065	20.7419	0.000284603	1b
Supercontig_1.27	386643	387829	49	0.00146199	0.00263852	0.116456	22.4262	12.4262	12.9508	1.44607e-10	1b
Supercontig_1.29	194943	196327	66	0.000908678	0.012012	0.10363	31.8986	9.65217	24.7536	1.94643e-06	1b
Supercontig_1.29	292413	294049	54	0.00968523	0.0186418	0.226271	30.5926	13.9074	21.8519	0.000210206	1b
Supercontig_1.3	109113	110646	88	0.00278164	0.00667071	0.164105	24.5114	18.7386	22.9205	1.26035e-11	1b
Supercontig_1.3	299578	299716	9	0	0.0196078	0.107759	30.3333	17	25.7778	0.00379183	1b
Supercontig_1.3	415131	417176	95	0.00167715	0.00433839	0.317647	25.1053	19.4105	21.4737	8.69704e-17	1b
Supercontig_1.3	437490	438707	42	0	0.00404858	0.100606	23.6429	17.6429	19.6429	7.10362e-07	1b
Supercontig_1.30	97068	98061	41	0.00107296	0.00649351	0.161998	22.7317	15.0244	20.0244	0.000119683	1b
Supercontig_1.30	173488	174383	16	0	0.0419355	0.101952	31.7895	16.3158	24.2632	0.00188637	1b
Supercontig_1.32	40068	41939	82	0.0143349	0.0236337	0.155514	21.2683	16.5122	19.6829	0.00133416	1b
Supercontig_1.32	267074	268840	93	0.00396825	0.00416915	0.131636	29.8065	18.0538	19.8495	1.25933e-07	1b
Supercontig_1.34	222738	223631	45	0.00175901	0.0028169	0.113715	25.2667	15.7778	25.6	3.60412e-07	1b
Supercontig_1.34	320493	321976	89	0.00266667	0.00379147	0.106884	19.5312	10.9896	17.25	6.93562e-09	1b
Supercontig_1.35	165123	167305	86	0.00103806	0.00513699	0.138425	33.6047	13.5814	14.6163	1.5123e-10	1b
Supercontig_1.36	31417	33278	76	0.00220872	0.00524017	0.15516	23.8289	15.0658	18.4868	1.9308e-13	1b
Supercontig_1.36	66903	68540	74	0.000642674	0.0102421	0.110667	18.3059	12.6353	20.6235	0.000421502	1b
Supercontig_1.36	196572	198334	77	0.00146128	0.00559105	0.109121	26.6623	16.2597	23.9221	1.58163e-14	1b
Supercontig_1.38	13144	14221	57	0.00145666	0.00519481	0.102968	21.7937	18.3333	26.2063	3.07017e-07	1b
Supercontig_1.38	227422	230163	104	0.00562249	0.00722022	0.413744	23.9423	18.6442	20.2885	5.23493e-24	1b
Supercontig_1.39	184525	186408	60	0.00201207	0.00356295	0.118611	24.85	14.0333	25.4333	0.00146214	1b
Supercontig_1.4	57362	59235	51	0.00185414	0.0065445	0.257455	31.7255	14.9804	19.7255	2.58836e-10	1b
Supercontig_1.4	70201	71357	56	0.00138217	0.0046225	0.112299	23.7213	10.6393	15.3279	2.85165e-06	1b
Supercontig_1.4	70836	72146	56	0.0121212	0.0197889	0.190364	23.5714	13.5357	15.1964	2.4509e-06	1b
Supercontig_1.4	253968	254874	20	0	0.0187266	0.124088	13.9	13.35	13.7	0.00124149	1b
Supercontig_1.4	383918	385791	85	0.00118718	0.0113914	0.104891	29.7294	14.4588	21.6471	1.11781e-06	1b
Supercontig_1.40	130163	131928	68	0.00257998	0.00365631	0.109577	28.5	16.0882	17.0441	1.9964e-09	1b
Supercontig_1.42	51330	52240	20	0.00111732	0.003367	0.108734	44.75	14.85	28.05	3.22152e-05	1b
Supercontig_1.42	92444	93635	34	0.000798722	0.0019084	0.119792	32.1026	13.4359	14.7692	3.29779e-06	1b
Supercontig_1.42	109030	111024	79	0.0025113	0.00515464	0.130114	25.2025	14.7342	22.2785	1.15672e-12	1b
Supercontig_1.45	244861	246818	92	0.0024113	0.0060241	0.21851	31.5543	18.0435	28.3043	1.68118e-07	1b
Supercontig_1.46	168818	169796	68	0.0031617	0.0054816	0.113164	32.5588	18.7794	19.1029	0.00840155	1b
Supercontig_1.46	182172	184293	56	0.00192431	0.00409836	0.207273	27.8393	21.7857	29.4643	1.70024e-12	1b
Supercontig_1.46	222044	222996	46	0.00194175	0.00499168	0.103862	20.1961	11.7843	14.7255	4.29067e-06	1b
Supercontig_1.47	181880	183454	88	0.0017331	0.00597372	0.174594	39.3409	19.0227	20.3068	3.4565e-10	1b
Supercontig_1.49	55534	56614	76	0.00233209	0.00761421	0.17322	28.2105	15.5526	24.7632	7.50944e-08	1b
Supercontig_1.5	196761	197803	36	0	0.00787402	0.101496	28.7333	8.46667	20.8	4.03902e-06	1b
Supercontig_1.5	550589	552075	31	0.00118483	0.00185529	0.111111	24.1143	15.4	21.6	7.3294e-07	1b
Supercontig_1.5	589099	590129	19	0.00367647	0.00529101	0.121037	23.6522	8.21739	15.087	0.000120355	1b
Supercontig_1.50	8671	10671	112	0.00182216	0.0034379	0.18377	24.5	20.7768	24.5357	4.76316e-10	1b
Supercontig_1.50	56183	58417	130	0.00334355	0.00373909	0.136723	27.6077	18.5154	20.4231	5.34443e-14	1b
Supercontig_1.50	153983	155713	31	0	0.00683371	0.150268	31.2258	14.1613	18.0323	4.01537e-06	1b
Supercontig_1.50	229621	230789	47	0.00265487	0.00282486	0.109159	22.6	14.16	15.94	1.74568e-06	1b
Supercontig_1.53	158892	160845	72	0.00286807	0.00356888	0.155373	29.0556	19.4583	20.2917	4.54813e-14	1b
Supercontig_1.55	110925	112285	74	0.00173913	0.00803674	0.109294	21.8354	11.0253	17.0253	1.26775e-06	1b
Supercontig_1.55	111660	112655	52	0.00238474	0.00518135	0.148828	24.1923	14.8462	18.8654	1.64773e-08	1b
Supercontig_1.56	65660	67042	73	0.00159151	0.00241741	0.106352	22.9878	15.1341	24.7683	0.000797405	1b
Supercontig_1.56	138115	140021	36	0.00533333	0.00571429	0.133333	20.8333	14.5833	24.1667	1.86831e-07	1b
Supercontig_1.56	213957	216280	109	0.00102015	0.00650096	0.413781	35.9725	23.9908	26.7615	2.17334e-23	1b
Supercontig_1.57	230162	230724	17	0.00386847	0.00598802	0.113546	30.4118	19.6471	29.5294	0.00151505	1b
Supercontig_1.57	247760	248999	45	0.00289645	0.00612557	0.135526	30.6889	14.5111	16.8889	1.77183e-05	1b
Supercontig_1.58	173275	174461	42	0	0.00397878	0.101553	27.9787	16.0426	17.8085	3.97487e-05	1b
Supercontig_1.6	260343	262238	77	0.00220653	0.00714924	0.103187	29.4286	14.5325	17.1169	0.000151043	1b
Supercontig_1.6	381483	384471	126	0.0013031	0.00262743	0.20269	30.4524	15.1032	16.5238	1.1604e-24	1b
Supercontig_1.6	431052	433138	105	0.000671366	0.00360144	0.181329	28.3714	15.8667	19.4857	2.90845e-11	1b
Supercontig_1.6	574373	575844	73	0.00192086	0.00202634	0.102874	33.8052	12.8182	17.1688	2.74998e-10	1b
Supercontig_1.62	31827	32969	34	0	0.00198807	0.11512	21.1765	14.7941	17.1176	5.21324e-07	1b
Supercontig_1.62	85308	86073	24	0	0.00833333	0.102293	36.0769	9.23077	21.8077	5.21852e-05	1b
Supercontig_1.62	244569	245607	45	0.00157233	0.00911458	0.199792	28.2667	17.0667	21.3556	1.9575e-08	1b
Supercontig_1.63	202173	204929	53	0.00317662	0.00417101	0.215666	29.6981	18.0943	18.5472	1.50699e-09	1b
Supercontig_1.64	39608	40153	21	0.00123457	0.0178571	0.110403	38.5714	13.3333	22.4286	0.00044294	1b
Supercontig_1.64	184749	185554	28	0	0	0.117409	25.3214	18.5714	26.4643	1.07986e-06	1b
Supercontig_1.65	155813	157011	65	0.00375704	0.00414938	0.25503	24.5692	14.8308	28.2923	0.000150771	1b
Supercontig_1.67	14843	15922	48	0.00297841	0.00763359	0.106476	26.3333	12.8431	17.8627	0.000951287	1b
Supercontig_1.69	209103	210359	67	0.000933271	0.00286123	0.105485	28.9595	9.44595	19.2162	0.00932699	1b
Supercontig_1.7	31713	33696	64	0.00125156	0.00172117	0.155332	24.9688	18.1562	20.2188	2.12523e-09	1b
Supercontig_1.7	108760	110514	57	0.00347423	0.004662	0.12356	30.2982	15.0526	16.7544	7.57847e-10	1b
Supercontig_1.7	423260	424442	60	0.000574053	0.00314136	0.101536	29.0333	15.9167	19.5333	2.33468e-05	1b
Supercontig_1.70	130954	131936	59	0	0.000852515	0.103221	22.1343	17.5075	20.3881	4.89425e-09	1b
Supercontig_1.71	125430	127727	87	0.0018997	0.0232394	0.174165	30.2529	16.3218	25.8046	0.00153475	1b
Supercontig_1.8	19997	22408	89	0.00258509	0.0106383	0.133953	26.0787	15.8427	20.5506	1.15703e-07	1b
Supercontig_1.8	128345	129961	69	0.00116754	0.00557325	0.11533	24.8261	18.2029	20.2319	2.33172e-07	1b
Supercontig_1.8	202006	202990	43	0.00263158	0.004329	0.107105	14.6154	8.88462	18.1346	0.00498514	1b
Supercontig_1.8	202419	203337	37	0.00672948	0.0137931	0.115654	18.122	7.07317	20.878	0.0088778	1b
Supercontig_1.80	32960	34848	65	0.00150527	0.00409836	0.101531	30.6615	18.7692	19.0923	4.37978e-10	1b
Supercontig_1.83	95297	96933	93	0.00289855	0.00578035	0.177987	22.2581	14.8817	21.6882	2.36551e-06	1b
Supercontig_1.83	183999	185026	31	0.00251256	0.01	0.146207	25.6774	19.3548	23.3871	1.01865e-06	1b
Supercontig_1.86	40761	44116	194	0.00219378	0.00241546	0.140303	28.1959	19.2062	22.4845	4.01013e-23	1b
Supercontig_1.93	74153	75113	41	0.00137268	0.00174216	0.109039	32.3778	12.7556	15.4889	9.62257e-08	1b
Supercontig_1.94	3687	3802	9	0	0	0.640625	47.2222	13.3333	14.2222	0.00013237	1b
Supercontig_1.94	47985	48999	46	0.00169683	0.00493827	0.116788	38.4348	17.6087	32.7609	0.00558736	1b
Supercontig_1.94	155215	156208	50	0.00297619	0.00632244	0.104618	26.88	18.98	21.22	0.00485028	1b
Supercontig_1.97	10662	12652	73	0.00477707	0.00889193	0.151287	25.8082	20.0274	21.8219	0.000150903	1b
Supercontig_1.97	32670	34643	97	0.00229358	0.00640732	0.165608	31.4639	22.5258	24.3402	1.42655e-05	1b
Supercontig_1.97	128155	129219	45	0.00306748	0.00451467	0.112652	39.9184	18.0816	23.551	3.92719e-06	1b
Supercontig_1.99	89816	90877	57	0.00064433	0.00372439	0.109277	27.2281	18.8421	22.3158	7.74145e-05	1b
Supercontig_1.1	30726	32415	99	0.00340909	0.00464037	0.227473	35.5556	17.4141	16.0303	6.15332e-15	1b
Supercontig_1.1	237623	238552	25	0	0.0107296	0.113022	27.1613	15.0323	13.129	5.53689e-05	1b
Supercontig_1.1	330443	331979	63	0.00403226	0.00473186	0.126023	27.5556	20.127	19.3968	1.20057e-05	1b
Supercontig_1.1	908662	909640	25	0	0.00223714	0.101333	26.8333	14.9	12.5	5.19899e-09	1b
Supercontig_1.1	1102315	1103242	42	0.000848176	0.0028169	0.101286	25.6304	23.1522	13.5217	4.83163e-05	1b
Supercontig_1.1	1208634	1210007	57	0.00144928	0.00340716	0.112339	21.5625	18.3438	16.9688	8.77385e-08	1b
Supercontig_1.10	210540	213393	148	0.00394615	0.0144732	0.231008	29.1081	20.0743	17.4324	9.92826e-17	1b
Supercontig_1.102	23840	25884	88	0.00111276	0.0033541	0.187463	30.6364	23.7159	19.0341	1.75282e-09	1b
Supercontig_1.104	125418	125778	7	0	0	0.1	37.4286	18	12.8571	0.00958743	1b
Supercontig_1.11	360398	361472	60	0.00229753	0.00339847	0.111502	27.2031	18.3906	13.3125	2.05086e-06	1b
Supercontig_1.11	419069	420247	50	0.00276549	0.00574713	0.107973	36.16	17.4	12.04	0.000539474	1b
Supercontig_1.116	26147	28402	88	0.00237812	0.00627615	0.133578	28.6705	21.7273	21.6932	1.13626e-06	1b
Supercontig_1.119	20945	22880	66	0.00147929	0.00327011	0.126673	30.7273	23.1667	16.9848	4.71041e-10	1b
Supercontig_1.119	80199	81398	49	0.00179641	0.00491642	0.115486	28.3051	17.2373	12.9153	2.71477e-07	1b
Supercontig_1.12	287186	288171	30	0.00247934	0.0037037	0.106965	34.5714	15.4286	11.4857	0.00659793	1b
Supercontig_1.122	100214	101705	32	0.00105042	0.00432277	0.1274	25.0526	18.2632	15.0789	1.08122e-05	1b
Supercontig_1.13	42113	43201	37	0.00341297	0.00649351	0.135945	39.5946	24.973	11.7297	0.000974814	1b
Supercontig_1.131	36372	37720	49	0.000913242	0.002849	0.120843	18.8793	18.1552	15.5517	1.54725e-09	1b
Supercontig_1.135	52002	53529	61	0.000537924	0.00624133	0.104185	29.0469	22.5312	17.5469	0.00066321	1b
Supercontig_1.138	51777	52838	36	0	0	0.113139	28.3056	22.3889	7.61111	3.61139e-08	1b
Supercontig_1.14	7293	7946	33	0.00192678	0.00218341	0.168627	31.4545	13.8788	7.72727	0.00087908	1b
Supercontig_1.14	107013	108590	73	0.00208551	0.0047749	0.242599	26.274	20.0822	16.6575	1.94812e-10	1b
Supercontig_1.141	17627	19180	63	0.000641026	0.00254885	0.101096	24	18.1077	12.6308	2.59073e-07	1b
Supercontig_1.142	49884	51667	94	0.0032543	0.00711744	0.103743	22.883	20.9255	16.2021	2.54313e-12	1b
Supercontig_1.144	41159	42360	43	0.00214439	0.00376412	0.10219	30.413	17.3261	14.8913	2.06843e-07	1b
Supercontig_1.148	67801	68888	47	0.00158353	0.0043573	0.104338	20.371	14.8065	13.7581	0.000464746	1b
Supercontig_1.15	28456	29361	30	0.00148368	0.00149925	0.104283	21.0625	20.8438	16.7812	0.00107791	1b
Supercontig_1.15	247976	248858	15	0	0.00900901	0.134831	23.5333	22.2	5.93333	0.00430339	1b
Supercontig_1.157	53588	55369	36	0.00170358	0.00357782	0.137376	48.9167	31.0556	22.4444	0.00014539	1b
Supercontig_1.16	274691	276887	130	0.00196915	0.00651997	0.227562	23.4385	18.8769	13.2846	9.03727e-20	1b
Supercontig_1.16	376756	378776	65	0.00191755	0.00477707	0.183299	32.0923	19.3231	15.1077	1.54791e-05	1b
Supercontig_1.163	678	1643	41	0.00084317	0.00412088	0.112186	28.9268	17.7561	12.6098	8.33528e-06	1b
Supercontig_1.164	22320	23488	48	0.00289645	0.00300601	0.103789	26.5577	19.1923	11.6731	2.63424e-05	1b
Supercontig_1.165	47560	48428	41	0.00112108	0.00131062	0.12368	21.7561	18.6098	16.1707	7.44866e-08	1b
Supercontig_1.169	14512	15683	43	0.000809061	0.0271547	0.112721	28.7442	19.6977	14.4419	6.50676e-05	1b
Supercontig_1.17	59790	62153	70	0.00277162	0.00278035	0.121058	25.7714	15.4143	14.0429	1.16624e-12	1b
Supercontig_1.17	65969	67649	48	0.002574	0.00326797	0.110615	28.7778	17	16.5741	1.65969e-08	1b
Supercontig_1.173	13742	14807	55	0.00321958	0.00819672	0.108995	24.2656	15.25	14.7656	0.000128408	1b
Supercontig_1.176	26139	27521	51	0.00125628	0.00929054	0.103803	30.0377	22.3396	18.3585	0.000240512	1b
Supercontig_1.19	381971	382956	35	0.00123916	0.00810811	0.222807	23.0571	21.1429	16.2857	0.000824157	1b
Supercontig_1.2	995450	996942	60	0.00483325	0.00665399	0.336294	34.4833	17.5333	13.1333	2.81583e-08	1b
Supercontig_1.20	162725	163640	36	0	0.00686275	0.100115	23.3191	21.7021	18.4894	9.67669e-06	1b
Supercontig_1.20	298698	299969	28	0	0	0.135036	21.4722	11.5278	7.61111	2.28306e-06	1b
Supercontig_1.206	18054	19917	55	0.00130321	0.0053135	0.345638	41.8545	17.1091	10.8364	4.72681e-15	1b
Supercontig_1.22	363491	365081	65	0.00154321	0.00924609	0.106048	27.7714	20.0857	17.2429	0.000230667	1b
Supercontig_1.226	3545	5431	93	0.00164745	0.00294291	0.130552	26.1075	18.2688	15.9785	3.88388e-17	1b
Supercontig_1.23	375652	376932	50	0.00111359	0.00120337	0.103022	33.2593	15.3889	13.4815	2.47406e-10	1b
Supercontig_1.24	181383	181992	22	0.00134409	0.00206612	0.119718	28.6154	18.6154	16.3846	0.00244324	1b
Supercontig_1.24	221548	222336	6	0	0	0.322581	49.1667	12.8333	5.16667	0.00175852	1b
Supercontig_1.24	360169	361121	29	0	0	0.109804	16.9394	15.7879	15.4545	0.000183429	1b
Supercontig_1.25	183878	184681	42	0.00193986	0.00360144	0.125193	24.5476	19.8333	15.4048	0.00114362	1b
Supercontig_1.250	11297	12725	56	0.00121139	0.00590551	0.10875	27.9831	17.2203	13.5593	0.000117467	1b
Supercontig_1.27	339744	341216	42	0	0.00801068	0.124819	23.0476	17.8333	16.4048	6.97264e-06	1b
Supercontig_1.28	128577	129548	63	0.00167038	0.00873999	0.109316	28.5079	21.7937	16.6984	0.000870834	1b
Supercontig_1.28	138705	139527	23	0.00151745	0.00407332	0.142512	28.6522	21.3478	18	3.01887e-07	1b
Supercontig_1.28	253355	254306	33	0	0.00340716	0.105634	20.3056	16.3056	7.88889	0.00190727	1b
Supercontig_1.29	306334	308519	100	0.00484809	0.00875146	0.154367	30.94	17.14	16.26	8.77264e-08	1b
Supercontig_1.3	7412	8499	18	0.00411523	0.00540541	0.127273	27	10.2778	9.16667	0.00331928	1b
Supercontig_1.3	90357	91348	38	0	0.00208333	0.117444	27.2368	25.2632	15.2368	2.49396e-06	1b
Supercontig_1.3	120277	122746	143	0.000268889	0.00672202	0.167596	26.007	17.6853	17.5664	5.82961e-21	1b
Supercontig_1.3	208542	210614	46	0.00220426	0.00444444	0.1875	29.587	19.5652	13.5652	1.55769e-10	1b
Supercontig_1.3	246027	246970	36	0.00187793	0.00674157	0.10559	29.5833	12.3611	8.94444	1.16341e-06	1b
Supercontig_1.3	255601	256553	53	0.00303951	0.0121012	0.105351	18.6226	17.1509	11.283	1.37604e-10	1b
Supercontig_1.3	355274	358023	109	0.00220811	0.00580169	0.450199	33.2385	17.3945	16.1193	9.16388e-24	1b
Supercontig_1.3	600155	602978	122	0.00196188	0.00273973	0.30514	29.2459	14.959	12.5984	7.06227e-39	1b
Supercontig_1.3	606765	607641	42	0	0.00350058	0.10678	31.4286	20.4048	14.0476	3.49166e-09	1b
Supercontig_1.3	625405	625987	9	0	0	0.119048	33.2222	26.6667	4.66667	0.0028241	1b
Supercontig_1.3	745734	747180	47	0.002589	0.0047619	0.107544	32.8723	26.8085	13.2553	0.00314445	1b
Supercontig_1.3	822714	825054	119	0.00353857	0.0040201	0.202315	23.7479	16.7227	16.6975	2.03799e-16	1b
Supercontig_1.31	254930	256485	47	0.0031746	0.00766871	0.103943	17.5	12.0741	10.3333	0.000738766	1b
Supercontig_1.33	93619	94632	20	0	0.004158	0.111111	30.1739	20.913	10.1739	0.000138016	1b
Supercontig_1.35	152705	154779	48	0.00253485	0.00610687	0.184496	32.875	13.6458	13.4375	1.76196e-07	1b
Supercontig_1.35	265468	267302	103	0.00229621	0.00246914	0.120776	25.3689	19.6602	13.5049	9.14058e-09	1b
Supercontig_1.35	318907	319809	15	0.00169205	0.00852878	0.128342	39.4	31.2667	12.4667	0.00890176	1b
Supercontig_1.37	238243	240593	85	0.00560119	0.00907323	0.234043	31.5059	18.1529	11.6118	1.12121e-13	1b
Supercontig_1.38	91344	92740	56	0.001999	0.00511509	0.106632	32.8033	12.8197	12.6066	0.000312833	1b
Supercontig_1.38	242810	243989	51	0.00363372	0.0085796	0.10388	23.7241	18.0862	13.7759	0.00106501	1b
Supercontig_1.38	246494	247861	54	0.00335196	0.00342759	0.109458	31.9643	20.8393	16.8036	1.95563e-05	1b
Supercontig_1.38	250065	251246	25	0.00120773	0.00576923	0.108025	33.12	20.8	12.96	4.43626e-07	1b
Supercontig_1.4	173538	175613	82	0.00305603	0.00332226	0.186511	35.9146	22.0244	17.7195	6.75257e-11	1b
Supercontig_1.4	253278	254228	21	0	0	0.109091	22.25	14.7917	11.4583	0.000139842	1b
Supercontig_1.4	276669	278630	109	0.0016852	0.00258287	0.126388	27.2202	21.3119	17.3486	3.26478e-09	1b
Supercontig_1.4	447657	448052	17	0.00470588	0.00651466	0.227586	15.7407	11.3704	5.37037	0.00073416	1b
Supercontig_1.4	622877	625169	137	0.00181598	0.00323625	0.237045	24.1168	20.2993	14.2263	1.1475e-17	1b
Supercontig_1.4	790260	791162	64	0.00324374	0.0124014	0.106354	33.7188	13.8594	11.3125	1.88995e-09	1b
Supercontig_1.40	170848	171916	35	0.00379747	0.00381194	0.105925	18.8095	18.7381	13.2619	5.00111e-06	1b
Supercontig_1.42	213043	213911	7	0	0.00675676	0.102941	33.4286	21.1429	9.71429	0.00577656	1b
Supercontig_1.43	83528	84881	63	0.00297398	0.00594732	0.115583	21.3492	18.6825	15.381	0.000245292	1b
Supercontig_1.44	72695	74160	54	0.00077101	0.00403551	0.161067	24.0185	22.9444	18.7407	0.000337966	1b
Supercontig_1.44	252454	253618	45	0.00158983	0.00191205	0.109202	27.9556	23.2444	18.1111	4.79198e-05	1b
Supercontig_1.45	191269	192312	56	0	0.00335852	0.100093	25.7541	19.5246	17.6885	5.59647e-06	1b
Supercontig_1.47	188015	189185	52	0.0021978	0.0037037	0.122302	26.25	15.5769	13.3654	1.93364e-05	1b
Supercontig_1.49	93905	95332	23	0	0.00384615	0.125761	25.087	22.6087	21.4348	3.33995e-05	1b
Supercontig_1.5	128484	129639	21	0	0.00230947	0.166008	27.0952	20.619	12.0476	3.43361e-05	1b
Supercontig_1.5	236250	237915	71	0.000911577	0.00226244	0.113025	29.6486	17.9189	12.5541	2.83123e-10	1b
Supercontig_1.5	438342	439599	48	0.00339443	0.0124611	0.108475	27.2778	11.8889	10.9259	2.70892e-08	1b
Supercontig_1.50	141793	145271	133	0.00479744	0.00573833	0.155781	28.2105	19.6541	18.5338	2.47479e-10	1b
Supercontig_1.52	92978	95722	118	0.00260688	0.0140504	0.129949	32.5085	17.4915	16.6949	4.86176e-07	1b
Supercontig_1.54	130915	132690	62	0.00290095	0.00291971	0.119824	38.9194	22.0968	18.3065	0.000848711	1b
Supercontig_1.556	185	229	6	0	0	0.666667	22.6667	17	4	0.00777266	1b
Supercontig_1.56	204044	205039	33	0.00193611	0.00320513	0.107616	28.6944	17.3333	16.7778	7.01925e-05	1b
Supercontig_1.57	167186	168544	64	0.00282372	0.00340599	0.136397	38.7344	22.9375	21.0781	1.69525e-06	1b
Supercontig_1.6	14735	16282	67	0.000706714	0.00882553	0.102712	42.2388	21.9851	18.1642	6.19e-05	1b
Supercontig_1.6	405546	407249	47	0	0.00264901	0.10503	27.8085	16.0638	14.383	9.04572e-08	1b
Supercontig_1.6	493288	495477	70	0.000965717	0.00451128	0.174445	29.5857	19	18.6714	6.16675e-13	1b
Supercontig_1.61	184907	185902	33	0.00254453	0.00506757	0.119266	35.7273	17.9394	13.2121	0.00035541	1b
Supercontig_1.62	31142	32164	42	0.00212314	0.002849	0.111475	18.4706	13.7647	11.9608	4.53846e-07	1b
Supercontig_1.63	30325	31407	39	0.00315209	0.00319829	0.121622	28.8409	21.3182	16.8182	0.000481247	1b
Supercontig_1.64	102914	104398	55	0.00119474	0.00446429	0.118048	30.4364	16.2909	16.0182	1.921e-12	1b
Supercontig_1.64	143289	144067	30	0	0.00254777	0.128134	39.6333	26.1667	11.9667	1.3377e-06	1b
Supercontig_1.65	76550	77489	47	0.00136519	0.00216685	0.108333	29.3	18.46	12	4.9793e-06	1b
Supercontig_1.66	212303	213429	25	0.00194553	0.0047619	0.10883	41.12	25.2	19.48	6.67274e-05	1b
Supercontig_1.67	141002	142877	59	0.003996	0.00404585	0.115029	18.367	13.6055	10.9266	0.000125991	1b
Supercontig_1.68	101062	102751	56	0.0036523	0.00403877	0.210216	24.4464	22.1071	18.1786	5.87742e-08	1b
Supercontig_1.68	192749	194223	51	0.00261438	0.0078329	0.114396	30	22.5294	15.2549	0.00151085	1b
Supercontig_1.7	76558	79312	127	0.00139431	0.00400891	0.167524	28.2362	17.6772	13.7717	8.5942e-21	1b
Supercontig_1.70	168965	170452	53	0.0019305	0.00343938	0.112112	29.3208	21.9434	18.8491	3.70583e-07	1b
Supercontig_1.71	116939	117574	33	0	0	0.125436	24.1515	17.9091	8.69697	5.70278e-05	1b
Supercontig_1.78	72873	73663	33	0.00146199	0.00182482	0.123487	20.7273	16.6061	12.5152	1.91179e-06	1b
Supercontig_1.8	170053	171875	111	0.00132275	0.006469	0.127483	27.2432	16.7117	16.3243	1.11108e-13	1b
Supercontig_1.8	331172	332736	59	0.00364773	0.00511509	0.10859	29.0758	11.8485	9.34848	0.000310259	1b
Supercontig_1.8	423451	424816	80	0.00313901	0.00481058	0.104136	26.2353	19.5647	15.9294	2.66736e-05	1b
Supercontig_1.8	508434	511100	103	0.00549628	0.00565844	0.208671	30.0291	18.8738	16.7961	6.16056e-14	1b
Supercontig_1.80	60580	62750	63	0.00108147	0.0066778	0.183655	44.0317	19.0159	17.2857	5.32373e-06	1b
Supercontig_1.81	15186	16567	37	0.00454545	0.00744048	0.110272	25.5814	15.6279	15.3953	0.00985493	1b
Supercontig_1.83	86	1180	25	0	0.008	0.13308	27.6	15	10.52	0.00177722	1b
Supercontig_1.84	151076	152545	43	0.00199601	0.0075188	0.221884	34.9535	15.4651	15.3023	1.34159e-08	1b
Supercontig_1.84	155439	156508	35	0.00478469	0.00482509	0.141161	29.8571	23.6857	21.6571	3.2467e-07	1b
Supercontig_1.87	151295	154167	109	0.00236827	0.0288779	0.326019	30.9908	22.2385	17.5596	2.3554e-23	1b
Supercontig_1.9	260776	262266	43	0.00150716	0.00151745	0.332815	30.8605	15.3256	14.9535	6.6788e-11	1b
Supercontig_1.90	138919	139873	20	0	0.00254453	0.101911	25.5	19.65	7.85	7.86534e-06	1b
Supercontig_1.91	114914	116265	45	0.00124533	0.00292113	0.101695	34.1702	21.8511	13.8085	0.0024828	1b
Supercontig_1.93	122374	123465	35	0.0022779	0.00470219	0.108731	16.8846	12.2692	11.6731	0.000485708	1b
Supercontig_1.3	165192	166050	24	0	0.00980392	0.101911	6.03125	9.5625	9.8125	6.68517e-09	1b
Supercontig_1.322	850	1752	19	0	0.00383142	0.103011	12.7368	13.7368	33.2105	0.000546995	1b
Supercontig_1.64	180088	181055	39	0.00280112	0.0078534	0.106109	18.3077	19.5897	23.9231	0.00194432	1b
Supercontig_1.70	131452	132116	43	0	0.00120773	0.121739	17.0233	19.2558	26.7442	5.41093e-09	1b
Supercontig_1.78	70891	71817	27	0	0	0.233846	20.3333	21.6667	24.0741	3.61201e-06	1b
Supercontig_1.82	178350	179581	22	0	0.00318471	0.20283	9.5	14.2727	19.2727	2.45341e-06	1b
Supercontig_1.98	8347	9570	33	0.0022805	0.00408998	0.123996	26.5758	29.6364	33.9697	0.00352927	1b
Supercontig_1.1	875357	877448	82	0.00219459	0.00568182	0.211661	16.6707	17.1707	15.2683	3.4446e-14	1b
Supercontig_1.103	147931	148960	16	0.00255102	0.0119617	0.207407	24.5	26.125	8.4375	4.42283e-06	1b
Supercontig_1.137	14710	15967	73	0.00322581	0.00616523	0.114241	19.6203	20.5316	16.1772	0.00498231	1b
Supercontig_1.139	96607	97660	23	0	0.00213675	0.135678	16.4348	20.3478	8.65217	0.00641221	1b
Supercontig_1.18	357783	357865	6	0	0	0.588235	4.33333	20.3333	5.66667	0.00144671	1b
Supercontig_1.25	183194	184472	64	0	0.00481431	0.105351	15.6857	20.7714	17.0857	8.70868e-07	1b
Supercontig_1.3	631182	633124	61	0.00405405	0.00532544	0.117716	24.2623	27.7049	14.0656	1.14914e-09	1b
Supercontig_1.41	1315	1535	13	0	0	0.180451	7.76923	13.4615	10.2308	6.33693e-05	1b
Supercontig_1.67	90725	91043	12	0	0.00306748	0.134615	10.9167	27.1667	13	0.00358575	1b
Supercontig_1.69	211819	212858	20	0	0	0.113208	16.35	18.7	13.25	3.25664e-05	1b
Supercontig_1.70	96512	98205	63	0.00240577	0.00422535	0.145766	19.7937	22.5397	14.8095	2.5758e-08	1b
Supercontig_1.82	121950	123304	51	0.00101317	0.00262697	0.127838	19.3529	22.3922	16.4118	3.01963e-19	1b
Supercontig_1.83	1688	2815	29	0	0.00236686	0.121475	19.8788	25.6061	13.9697	0.000218951	1b
Supercontig_1.85	146859	147098	12	0	0.005	0.232558	16.0833	16.6667	14.3333	0.000749655	1b
Supercontig_1.91	78346	81294	80	0.00311139	0.00402414	0.21107	20.0875	24.85	16.9375	4.34876e-15	1b
Supercontig_1.93	3787	4760	17	0	0	0.125	10.6471	19.3529	7.52941	0.00131124	1b
Supercontig_1.1	87582	88571	31	0.00486027	0.110169	0.00580271	23.5143	10.1143	14.7714	4.54745e-05	0
Supercontig_1.1	91107	93005	79	0.00226449	0.156687	0.00521135	27.9494	12.6835	21.8608	1.0371e-06	0
Supercontig_1.1	117617	118420	23	0.0010917	0.101852	0	32.7143	7.71429	15.8929	0.0013779	0
Supercontig_1.1	162814	163872	58	0.00151057	0.106061	0.00685518	21.7049	10.8197	19.1311	2.70061e-06	0
Supercontig_1.1	202006	204067	50	0.00316289	0.221106	0.00550796	37.94	15.92	32.68	8.18047e-07	0
Supercontig_1.1	300555	301489	25	0.00583658	0.119298	0.00361664	16.0625	8.90625	17.2812	0.00134796	0
Supercontig_1.1	370603	372085	46	0.00280112	0.134766	0.004	23.2826	11.1304	21.7391	5.51167e-06	0
Supercontig_1.1	375409	377495	97	0.00140895	0.134289	0.00196175	29.268	19.4227	21.0206	6.75887e-11	0
Supercontig_1.1	416811	417630	29	0.000783085	0.110714	0.00324324	44.0345	9.65517	31.8966	3.75549e-06	0
Supercontig_1.1	706592	707435	46	0.00195695	0.116711	0.0018315	28.9245	7.11321	20.6038	0.00924873	0
Supercontig_1.1	729953	731466	52	0.00087184	0.104348	0.00452489	22.0577	15.4808	25.5	9.88665e-09	0
Supercontig_1.1	756987	757361	21	0.00173611	0.104396	0	27.4286	8.66667	22.9048	1.98726e-08	0
Supercontig_1.1	817259	818550	64	0.00217391	0.105882	0.0022779	24.8649	11.4865	29.6622	6.45104e-06	0
Supercontig_1.1	817930	818997	64	0.00364964	0.119497	0.000980392	29.9688	12.4219	31.875	2.09834e-06	0
Supercontig_1.1	824478	825836	59	0.00389105	0.105422	0.00139373	31.6308	10.2154	22.0769	0.00249622	0
Supercontig_1.1	990659	992803	84	0.0012366	0.230611	0.00544959	28.881	17.3452	21.8452	9.01434e-09	0
Supercontig_1.1	1037176	1039196	77	0.00654349	0.161329	0.00416017	33.7403	10.9481	24.974	2.2561e-11	0
Supercontig_1.10	135975	137131	55	0.00344116	0.11646	0.00195059	23.8197	10.5574	25.2131	4.72836e-05	0
Supercontig_1.100	75632	76929	71	0.00242483	0.260656	0.00194679	29.0423	17.1831	21.7042	3.02052e-15	0
Supercontig_1.101	70593	73475	72	0.00236407	0.318807	0.00211268	29.375	12.1111	19.7222	3.68395e-18	0
Supercontig_1.101	94085	97070	91	0.00191676	0.167192	0.00236407	40.1319	10.4505	18.5934	2.24967e-16	0
Supercontig_1.101	117297	119064	54	0.00192957	0.104688	0.00057971	38.3889	11.8519	31.9444	8.24377e-09	0
Supercontig_1.102	42665	44236	66	0.00455581	0.10728	0.00141643	19.9545	19.7727	21.3939	3.4651e-08	0
Supercontig_1.103	27582	29656	57	0.00263505	0.20566	0.0113636	26.6316	9.29825	16.9825	2.37278e-06	0
Supercontig_1.103	55375	57561	64	0.00125313	0.149938	0.00312744	24.9375	12.6094	19.9844	2.20413e-12	0
Supercontig_1.104	46812	47777	34	0	0.106464	0.00166945	20	7.30556	16.6389	4.51166e-08	0
Supercontig_1.104	133986	135371	44	0	0.128803	0.00198216	26.2549	19.3333	19.7843	1.36949e-05	0
Supercontig_1.112	122347	123935	58	0.00239006	0.104673	0.00188917	36.069	18.4483	27.3793	6.59265e-06	0
Supercontig_1.113	23016	26303	119	0.00808353	0.344902	0.00607165	24.9496	11.6218	13.8403	1.35769e-25	0
Supercontig_1.115	89133	89930	31	0.0013947	0.243243	0	23.129	9.54839	17	1.34415e-11	0
Supercontig_1.115	91113	92047	33	0.00264317	0.14433	0.00453172	34.3939	14.697	20.0606	0.00113591	0
Supercontig_1.116	4118	5712	69	0.000647249	0.190949	0.00200938	22.3913	13.1304	21.6377	2.66965e-19	0
Supercontig_1.12	121908	123704	57	0.00112994	0.108652	0.00164609	28.5484	16.0323	19.5968	2.83128e-05	0
Supercontig_1.12	217487	219189	59	0.00165654	0.197704	0.00455581	30.6949	13.2881	22.322	0.000437986	0
Supercontig_1.12	253134	254255	51	0.0167883	0.138069	0.0138452	26.8627	24.5686	31.1569	0.000172156	0
Supercontig_1.120	57119	58292	48	0.00266193	0.135957	0.00290065	23.4792	11.6458	28.7292	0.000101954	0
Supercontig_1.123	113735	114919	51	0.00357143	0.391408	0.00394633	21.9608	8.21569	24.8431	2.11414e-20	0
Supercontig_1.124	41113	43037	77	0.00252016	0.19573	0.00289376	25.7662	10.9481	31.4156	2.68391e-33	0
Supercontig_1.125	31577	32229	33	0.00325027	0.10586	0.00406918	23.075	13.225	24.575	8.69622e-05	0
Supercontig_1.126	91080	92165	30	0.00365408	0.251185	0	27.3667	21.1	23.3667	1.11886e-05	0
Supercontig_1.128	57114	58106	58	0.00407424	0.108205	0.00390879	35.0635	13.3492	24.3651	1.48789e-07	0
Supercontig_1.129	36010	37066	58	0.000634921	0.149425	0.00145243	27.1552	10.5	23.7414	1.23416e-19	0
Supercontig_1.130	69821	72615	87	0.0021842	0.383886	0.00360825	31.5747	12.1264	22.2989	2.88637e-28	0
Supercontig_1.132	20821	22006	48	0.00208117	0.106776	0.00314218	34.9455	17.7091	23.1455	4.48384e-10	0
Supercontig_1.138	20800	22493	58	0.00737379	0.142012	0.00372024	30.3966	17.4828	23.1724	0.00519827	0
Supercontig_1.14	223896	225028	37	0.00116822	0.206731	0	23.1351	11.2432	31.1622	8.80799e-05	0
Supercontig_1.14	361015	362751	60	0.0116208	0.119165	0.00236035	27.25	13.5667	21.1833	0.00474035	0
Supercontig_1.14	379171	380957	47	0.00387597	0.13037	0.000968054	27.4468	14.3617	21.9787	0.000164038	0
Supercontig_1.14	389023	390002	51	0.000573066	0.103636	0	34.2157	10.7843	24.3333	3.51566e-07	0
Supercontig_1.140	61089	61791	27	0	0.103704	0.00314465	26.4828	13.9655	21.931	5.82058e-05	0
Supercontig_1.140	62384	63363	39	0.00308008	0.114754	0	24.9744	18.7692	20	2.94705e-05	0
Supercontig_1.142	54435	55275	19	0.00181488	0.105556	0.00409836	29	9.47368	12.8421	2.09713e-05	0
Supercontig_1.148	70086	71548	47	0.00083682	0.197219	0.00295567	25.4255	16.8298	21.5957	3.02121e-10	0
Supercontig_1.15	211655	212698	50	0.0127592	0.108404	0	22.3929	14.6607	26.9821	2.59633e-06	0
Supercontig_1.15	234006	235173	71	0.00263736	0.114607	0.00531679	27.4096	10.7229	27.1928	1.02154e-05	0
Supercontig_1.150	14193	15436	43	0.00445434	0.108397	0.00383436	31.3256	15.2326	30.3256	0.00549641	0
Supercontig_1.155	15901	17132	27	0	0.117978	0.00446429	23.8148	13.1852	24.8889	1.30537e-05	0
Supercontig_1.157	52835	53482	16	0	0.109091	0	24.3125	17.1875	28.3125	0.00423185	0
Supercontig_1.16	85021	87128	39	0.00130378	0.240166	0	19.6667	12.3846	20.1795	1.34734e-11	0
Supercontig_1.16	98653	99709	39	0.00203114	0.11745	0.00357995	37.8718	7.64103	21.4872	4.22315e-07	0
Supercontig_1.16	207717	208595	22	0.00248756	0.180995	0.0116279	18.2727	10.0455	15.6364	0.00476439	0
Supercontig_1.162	18596	19995	60	0.00280112	0.113561	0.0042343	27.4615	13.9538	21.8	0.00352595	0
Supercontig_1.162	20199	21537	28	0.00310559	0.159218	0.00193424	34.5	12.7857	18.4643	1.14379e-07	0
Supercontig_1.162	25957	27240	53	0.00294118	0.105038	0.0013587	28.3333	19.5167	24.5333	9.36131e-05	0
Supercontig_1.164	28386	29492	26	0.0014771	0.130435	0.00593472	26.0385	9.73077	25.9231	0.00120738	0
Supercontig_1.167	4283	6019	71	0.00388457	0.104348	0	25.3803	17.8169	21.0704	1.76274e-07	0
Supercontig_1.17	209145	210141	47	0.00367918	0.107772	0.00287977	24.7091	17.5455	25.2545	1.20294e-06	0
Supercontig_1.17	297350	301041	167	0.00322061	0.135588	0.0471328	29.7485	17.8862	22.8683	8.40591e-10	0
Supercontig_1.17	345202	346101	25	0.00252951	0.102881	0.00547445	47.44	9.72	21.92	9.6605e-05	0
Supercontig_1.17	348153	349837	47	0.00342075	0.150082	0.0030722	18.6596	13.0426	27.7021	6.07737e-06	0
Supercontig_1.18	64506	66351	54	0.00273785	0.152623	0.00177305	27.0556	11.6481	31.3333	1.97705e-09	0
Supercontig_1.18	218873	219424	18	0.00558659	0.134328	0	9.94444	7.44444	27	0.000102301	0
Supercontig_1.18	243010	243897	55	0.00342936	0.288799	0.00824176	26.5091	13.4727	26.4727	0.00727255	0
Supercontig_1.18	395438	396454	35	0.000789266	0.104478	0.00224467	36.2	9.57143	25.4571	8.90253e-05	0
Supercontig_1.180	48787	51466	124	0.00438116	0.205443	0.00328587	29.4516	15.1129	22.0887	3.02535e-18	0
Supercontig_1.19	120886	121700	50	0.000665336	0.108639	0.00447761	30.06	15.28	26.8	6.14564e-07	0
Supercontig_1.192	36642	38266	78	0.00185874	0.142023	0.00413223	27.5897	13.1795	27.9231	1.29668e-07	0
Supercontig_1.2	45837	47166	54	0.00152827	0.11223	0.00265252	33.2712	11.7797	19.1695	5.00202e-09	0
Supercontig_1.2	76153	76625	22	0.0221239	0.11254	0.00320513	20.5455	14.1364	28.3636	0.000750786	0
Supercontig_1.2	214894	216292	21	0.00248139	0.137363	0.00769231	16.12	7.28	15.6	0.000770187	0
Supercontig_1.2	216415	216689	8	0	0.197183	0.00568182	12.125	8.875	22	0.00717522	0
Supercontig_1.2	348739	351315	90	0.000901713	0.360445	0.000519481	24.6444	18.9889	21.3889	2.97195e-20	0
Supercontig_1.2	382880	383829	33	0.00290135	0.103846	0	22.4783	11.3043	17.4783	2.78514e-07	0
Supercontig_1.2	439084	440257	56	0.00196078	0.101887	0.0010929	26.3793	13.7069	15.7759	1.61543e-08	0
Supercontig_1.2	517038	517982	37	0	0.117769	0	20.9107	8.64286	14.2679	0.000147584	0
Supercontig_1.2	549852	551354	31	0.00262697	0.109434	0	21.5472	10	13.4151	6.70692e-05	0
Supercontig_1.2	781644	782839	87	0.000935891	0.108783	0.0024728	23.2283	13.4891	21.9783	1.89803e-09	0
Supercontig_1.2	782169	783757	84	0	0.149254	0.00242365	27.7976	13.5595	24.5595	2.17398e-16	0
Supercontig_1.20	133457	134435	25	0.00334448	0.110787	0.00543478	33.2222	12.7037	20.4444	0.00116605	0
Supercontig_1.20	134926	135339	20	0	0.104294	0.00459418	26.75	8.15	32.65	4.65889e-05	0
Supercontig_1.20	191183	193014	79	0.00124585	0.162113	0.0271532	30.481	13.8987	29.8354	1.72773e-12	0
Supercontig_1.20	371621	373453	56	0.00348129	0.224694	0.000860585	20.5179	16.0536	20.75	3.28126e-12	0
Supercontig_1.210	11984	13548	40	0.000969932	0.125773	0.00144928	25.775	12.125	17.25	3.75787e-05	0
Supercontig_1.213	25069	26155	54	0.00134953	0.113731	0.00186567	23.5238	11.4444	17.0159	1.9687e-06	0
Supercontig_1.22	184560	185552	46	0.00266667	0.103501	0.00084246	21.2264	12.3962	22.3962	4.44133e-08	0
Supercontig_1.22	185004	185896	45	0	0.125	0	20.6667	11.9111	18.5778	1.27728e-09	0
Supercontig_1.225	5602	6879	45	0.00285442	0.117876	0.00128041	19.463	14.2963	14.463	4.04254e-12	0
Supercontig_1.23	31075	32252	49	0.00134953	0.104634	0.0092688	25.5517	11.5345	16.7414	0.00204245	0
Supercontig_1.23	98745	100099	57	0.0027533	0.130638	0.0059676	31.8596	11.2807	20.5789	7.41823e-07	0
Supercontig_1.23	103393	105967	124	0.0221358	0.138309	0.00226904	26.9597	15.4516	24.879	3.0812e-12	0
Supercontig_1.23	109445	111295	38	0.00123609	0.116719	0.00239234	21.2895	8.34211	11	2.46909e-10	0
Supercontig_1.23	133803	135694	57	0.00186104	0.110276	0.0019084	28.2807	14	27.5789	1.29984e-08	0
Supercontig_1.23	144629	145886	38	0.0105758	0.104	0.00345622	22.3947	13.1579	22.8421	0.00156168	0
Supercontig_1.23	146872	147722	15	0	0.123377	0	30.6522	6.69565	20.3043	7.00785e-07	0
Supercontig_1.23	147440	148102	21	0	0.103175	0	36.9048	12	24.0952	5.52885e-07	0
Supercontig_1.23	239708	241367	72	0.00589275	0.104641	0.00338983	23.5694	16.4583	32.7778	1.32916e-10	0
Supercontig_1.23	242083	243558	45	0.00201207	0.156044	0.00252951	33.1333	10.1111	26.3556	1.4563e-08	0
Supercontig_1.23	245189	247548	125	0.0021751	0.274306	0.000933416	29.424	13.824	25.712	1.68623e-19	0
Supercontig_1.23	305254	307136	94	0.00076599	0.198094	0.00361736	27.7766	15.6277	26.4681	2.35086e-10	0
Supercontig_1.24	127774	128656	6	0	0.194444	0	6.66667	6	13.3333	0.00846403	0
Supercontig_1.24	281861	282847	33	0.00196657	0.104651	0.00267738	30.8182	10.4242	22.6364	0.00275092	0
Supercontig_1.24	357566	359948	120	0.00369004	0.168442	0.00373134	31.6167	16.425	29.0333	8.74156e-09	0
Supercontig_1.25	285637	287430	41	0.00570885	0.111486	0.00130208	25.6341	14.439	18.7317	0.000197416	0
Supercontig_1.26	227160	228931	52	0.00365764	0.1872	0.00254885	26.2885	12.0192	22.6346	1.52572e-05	0
Supercontig_1.26	245116	246433	74	0.00101678	0.199377	0.159378	26.5811	17.3514	27.8108	1.24955e-07	0
Supercontig_1.26	287481	288427	48	0.00416089	0.114202	0.0020339	30.0417	14.2292	30.7292	6.91686e-10	0
Supercontig_1.27	11962	13875	100	0.00228441	0.152503	0.000976086	17.51	17.18	20.49	1.47368e-15	0
Supercontig_1.27	29594	30719	45	0.000775795	0.101695	0.00194175	24.3208	8.90566	19.434	4.81908e-07	0
Supercontig_1.27	38579	40658	107	0.00343643	0.143205	0.000870701	24.4766	15.3364	21.4673	2.93968e-16	0
Supercontig_1.27	114560	115469	30	0.00183824	0.109694	0.00404449	36.2667	13.0667	32.9667	0.000110118	0
Supercontig_1.27	179857	181658	44	0.00397456	0.175627	0.0102041	28.5909	12.6818	20.0455	1.34803e-06	0
Supercontig_1.27	383373	385302	78	0.00352803	0.14184	0.00199104	32.7051	21.6026	25.7564	3.31334e-09	0
Supercontig_1.28	133058	134234	40	0.00756757	0.109948	0.00436681	20.1087	12.4565	19.913	6.7407e-06	0
Supercontig_1.29	343270	343980	41	0.00368324	0.108156	0.00223714	26.4878	13.7561	21.8049	1.11568e-07	0
Supercontig_1.29	347208	349579	98	0.00182017	0.25495	0.00571429	28.0306	16.4898	25	1.0922e-14	0
Supercontig_1.3	75651	76715	29	0	0.12406	0.0019305	28.2188	8.3125	16.1875	2.17102e-05	0
Supercontig_1.3	439038	440076	48	0.000735835	0.102876	0.00488202	27.18	18.08	24.58	3.27867e-05	0
Supercontig_1.3	504672	506307	95	0.00350467	0.102564	0.00135685	26.4742	16.8866	22.7938	0.000243415	0
Supercontig_1.3	526145	526884	20	0.0017331	0.184524	0	28.85	8.4	17.2	0.000481744	0
Supercontig_1.3	717964	720318	114	0.000667557	0.351921	0.00163934	26.2807	14.1579	21.4035	8.87018e-31	0
Supercontig_1.3	733247	735001	62	0.00060024	0.11375	0.00221484	26.871	12.9032	14.5645	7.67519e-07	0
Supercontig_1.30	235900	236850	17	0.00652174	0.105611	0	24.2105	15.9474	17.1053	0.00113072	0
Supercontig_1.30	261232	262037	32	0.00569476	0.104408	0.00318471	27.4375	13.4688	19.625	0.00175032	0
Supercontig_1.30	322730	324416	98	0.00256504	0.105009	0.00165221	27.8469	16.9082	24.7041	5.56901e-09	0
Supercontig_1.31	39854	41645	55	0.0664962	0.123607	0.00342173	21.3273	17.9455	21.2545	3.60624e-06	0
Supercontig_1.32	147266	149100	94	0.00554017	0.110259	0.00356436	34.5638	11.0957	26.8617	0.000317526	0
Supercontig_1.33	33595	34783	58	0.000974659	0.104704	0.00104712	30.6269	19.6716	28.5075	2.34471e-13	0
Supercontig_1.33	151391	153097	59	0.00278707	0.139272	0.0232221	30.4068	13.5085	23.3559	0.00171998	0
Supercontig_1.33	154115	156099	65	0.00112803	0.160757	0.0027933	27.2769	19.5231	22.0308	6.80359e-08	0
Supercontig_1.33	240814	243922	87	0.00560617	0.249149	0.0471363	32.8046	16.8851	22.6782	0.00143764	0
Supercontig_1.34	60293	62087	97	0.00288066	0.147933	0.00190931	25.0515	14.2165	21.5979	1.2568e-08	0
Supercontig_1.34	139552	140623	59	0.00167785	0.112258	0.0059778	26.6866	11.5672	17.4776	0.00268025	0
Supercontig_1.34	179875	180841	32	0.00198413	0.105948	0.0313531	25.8462	13.7949	15.5385	0.00202415	0
Supercontig_1.34	180397	181292	37	0.000796178	0.119093	0.0225118	29.2093	12.3023	19.6279	0.000885478	0
Supercontig_1.35	43748	45618	83	0.00164271	0.125513	0.00342801	29.3373	14.6867	24.6024	6.83342e-07	0
Supercontig_1.35	199738	201635	82	0.00281849	0.129667	0.00440044	21.6341	17.9634	22.1707	0.000150403	0
Supercontig_1.35	304298	306019	76	0.0024911	0.14776	0.00233536	36.9737	13.8026	28.1711	7.6151e-08	0
Supercontig_1.356	270	1157	28	0.00426743	0.105469	0.00316456	25.1071	18.2857	22.5714	0.00114903	0
Supercontig_1.36	34290	36656	132	0.00430416	0.104987	0.068123	36.4104	17.0597	25.9627	0.00509873	0
Supercontig_1.36	130832	131800	33	0.00426894	0.117391	0.00136799	24.0256	5.89744	18.7436	5.58773e-05	0
Supercontig_1.36	132108	133935	81	0.00230339	0.125094	0.00199104	37.5185	16.3827	24.8025	1.25063e-05	0
Supercontig_1.36	134157	135137	86	0.0052506	0.106239	0.00118017	23.2778	13.1778	28.2444	1.89739e-05	0
Supercontig_1.36	206885	208178	37	0.00261267	0.103093	0.00102881	39.2564	19.8974	24.9231	0.000274571	0
Supercontig_1.36	270392	270756	13	0	0.18552	0.0218182	47.6154	17	21.1538	0.00146634	0
Supercontig_1.37	44526	46555	80	0.00101266	0.355078	0.00255428	24.6875	15.1375	19.575	3.55933e-15	0
Supercontig_1.38	23746	24818	35	0.00340136	0.120988	0.00542005	26.1333	9	16.4	0.000191883	0
Supercontig_1.38	24960	26705	19	0.00475059	0.246154	0.00402414	22.1579	13.6842	26.1579	5.00429e-05	0
Supercontig_1.38	193924	195257	48	0.00111173	0.180438	0.002997	37.4792	12.3542	20.8542	3.89937e-15	0
Supercontig_1.39	133246	134199	37	0.0031185	0.111111	0.00177148	21.8636	8.79545	25.6591	0.000218397	0
Supercontig_1.4	13799	15638	41	0.00290135	0.128159	0.00131062	25.2195	13.5122	18.6098	8.84351e-06	0
Supercontig_1.4	247543	248700	22	0	0.10219	0.00601504	26.2273	6.22727	30.2273	0.000896608	0
Supercontig_1.4	361257	362685	71	0.00617284	0.109694	0.00213675	22.8169	16.5634	26.3662	2.26238e-06	0
Supercontig_1.4	407830	408841	56	0.000519211	0.104962	0.0035461	31.5738	8.59016	23.1148	5.5857e-06	0
Supercontig_1.4	462416	464315	64	0.0019305	0.136831	0.00381316	24.2812	15.1875	32.7812	1.37875e-08	0
Supercontig_1.4	494022	495312	30	0	0.162371	0.00504414	30.6333	12.9333	26.4333	2.25701e-08	0
Supercontig_1.4	558633	560760	44	0	0.208238	0.00450958	28.7273	9.93182	20.1591	2.69168e-09	0
Supercontig_1.4	565610	567987	94	0.00288184	0.152359	0.00282885	33.2234	13.7553	15.0426	1.53348e-08	0
Supercontig_1.4	733169	734442	31	0.00265604	0.13806	0	18.3659	6.53659	21.0976	0.00349884	0
Supercontig_1.4	746782	748037	43	0.00241352	0.108974	0.00174216	27.0217	13.5652	24.9565	1.64568e-07	0
Supercontig_1.4	784935	786020	29	0.0187166	0.111969	0	25.7931	8.93103	14.4483	0.000806087	0
Supercontig_1.4	786161	787241	20	0.0037594	0.135135	0.00363636	13.3	11.1	13.75	0.00213461	0
Supercontig_1.40	115168	116136	35	0	0.10984	0.00110865	27.2683	10.6585	22	2.72501e-06	0
Supercontig_1.40	173532	175016	73	0.0162528	0.103723	0.00341006	28.7662	14.6494	30.4675	0.000367431	0
Supercontig_1.40	205127	206715	26	0.00107527	0.147541	0	35.7692	7.03846	32.3462	0.000195022	0
Supercontig_1.42	128840	129789	50	0.00338792	0.105634	0.00567303	34.0577	13.6538	37.2885	0.00297201	0
Supercontig_1.42	145807	146116	5	0.00505051	0.119403	0	39.6	13.4	22	0.00233621	0
Supercontig_1.42	231520	232483	53	0.00330033	0.112985	0.00205198	29.3226	9.56452	23.5806	0.00114178	0
Supercontig_1.43	36242	37796	14	0	0.157407	0	38.2143	7.71429	12.1429	0.00113344	0
Supercontig_1.43	68815	69963	53	0.00186683	0.106084	0.00458115	24.3485	9.71212	23.1515	3.18155e-05	0
Supercontig_1.43	93935	95694	57	0.00217155	0.16623	0.00146843	32.3158	13.4035	23.8947	5.89829e-13	0
Supercontig_1.43	147810	149085	66	0.00127389	0.10432	0.00301659	23.7879	14.3788	20.0909	2.24732e-08	0
Supercontig_1.43	198219	199848	42	0.0017301	0.239474	0.00944287	27.5238	9.04762	25.2143	4.3797e-07	0
Supercontig_1.43	206108	208070	82	0.00153669	0.110868	0.00203459	31.7439	16.7195	23.9756	4.74555e-10	0
Supercontig_1.43	235593	237632	64	0.00101112	0.134146	0.0050537	30.9062	10.25	24.7344	6.74247e-07	0
Supercontig_1.45	18090	19031	35	0.00106157	0.102703	0.00297915	25.4595	10	27.2162	0.00400778	0
Supercontig_1.47	168826	170120	48	0.00117028	0.105263	0.105209	30.5179	14.25	17.4821	3.14494e-08	0
Supercontig_1.47	170627	171654	39	0	0.105732	0.00114943	22.641	20.1282	22.3077	2.45659e-07	0
Supercontig_1.47	211213	212998	109	0.000690608	0.10106	0.00231392	26.5688	12.9817	23.789	1.26486e-05	0
Supercontig_1.48	149145	150123	37	0.00122699	0.103659	0.00467836	44.0541	8.86486	23.1081	7.66181e-08	0
Supercontig_1.48	150958	152819	77	0.0004649	0.222039	0.00369686	27.9351	15.7922	28.1039	1.33087e-08	0
Supercontig_1.49	29345	30600	58	0.00303951	0.104612	0.00281492	27.4167	14.8167	23.6833	8.08297e-09	0
Supercontig_1.49	30142	32804	66	0.00373134	0.161616	0.00282805	28.4242	15	26.7879	1.81151e-16	0
Supercontig_1.49	158821	160535	95	0.00433944	0.146552	0.00276498	21.8316	13.4316	22.8421	4.62086e-05	0
Supercontig_1.5	217566	219537	43	0.000886525	0.236755	0.00225734	26.2326	14.0465	20.6047	3.27045e-12	0
Supercontig_1.5	221253	223247	117	0.00165746	0.130968	0.00319675	30.9402	13.2479	29.4103	1.24762e-15	0
Supercontig_1.50	74341	75510	39	0.00207039	0.101493	0.0012987	20.5532	14.2553	16.383	0.000407939	0
Supercontig_1.50	81136	82494	50	0.00121951	0.114618	0.00451128	29.2857	10.75	11.875	9.81212e-08	0
Supercontig_1.50	115087	118784	122	0.00309997	0.109681	0.0474608	31.7295	14.6475	17.2705	1.08547e-08	0
Supercontig_1.50	202309	203247	54	0.00129955	0.103387	0.0035014	26.0847	9.50847	24.2034	9.18906e-07	0
Supercontig_1.51	39238	40387	47	0.00433526	0.10509	0.00267738	23.4576	10.322	12.661	1.59542e-05	0
Supercontig_1.51	40823	42815	63	0.00160686	0.155819	0.00211715	29.6349	16.0952	22.4921	2.72202e-11	0
Supercontig_1.51	117958	119325	47	0.0012285	0.107486	0.0102996	17.3191	11.0851	22.7234	1.34894e-05	0
Supercontig_1.52	32650	33931	52	0.00213371	0.106475	0.00132013	24.2414	11.9828	26.1207	1.58305e-07	0
Supercontig_1.52	70005	70912	18	0.00211864	0.120833	0.00478469	26.2222	13.3333	23.2222	0.000853886	0
Supercontig_1.53	64835	66202	44	0.00285388	0.196793	0.000835422	39.8182	15.5909	27.2045	1.25611e-06	0
Supercontig_1.53	113904	114184	9	0	0.169355	0.0387597	50.2222	13.7778	28.6667	0.00782187	0
Supercontig_1.54	17350	17386	7	0.00526316	0.19403	0.0042735	27.1429	19.1429	33.4286	0.00292119	0
Supercontig_1.54	21645	22795	40	0.00103734	0.430595	0.00117509	24.1	8.825	21.275	5.94725e-13	0
Supercontig_1.54	166863	167786	24	0.00766871	0.108434	0	27.1667	13.8333	32.0833	3.53899e-06	0
Supercontig_1.54	201998	203902	44	0.00100908	0.176707	0	22.5227	11.3182	15.6136	1.97652e-08	0
Supercontig_1.54	239445	240830	56	0.000678887	0.101986	0.00255319	25.3966	19.1034	20.2586	0.000506499	0
Supercontig_1.55	156275	157860	47	0.00341131	0.103567	0.000765697	41.04	17.38	26.12	4.67087e-05	0
Supercontig_1.56	49751	50825	64	0.0189873	0.111111	0.00267201	22.2535	13.1831	21.0845	0.00188487	0
Supercontig_1.56	50248	51397	68	0.0174115	0.11746	0.00304507	25.3382	13.8971	24.1471	0.00165642	0
Supercontig_1.56	80989	81847	29	0.000757002	0.111663	0.00292826	33.8718	10.3333	17.5128	5.90023e-06	0
Supercontig_1.56	82347	83235	62	0.00169492	0.102593	0.00389864	28.5484	14.3065	33.0968	0.00335785	0
Supercontig_1.56	84882	86825	83	0.00289855	0.131267	0.00359066	33.253	13.2169	26.8434	1.35978e-07	0
Supercontig_1.57	103021	103862	17	0.0108108	0.227027	0.00394477	15.4167	7.70833	21.125	0.00412393	0
Supercontig_1.58	160580	160761	13	0.00621118	0.175573	0	12.3846	10.0769	28.1538	0.000209479	0
Supercontig_1.58	232598	234383	42	0.00132275	0.191038	0.00441696	18	10.0952	26.9524	1.23204e-11	0
Supercontig_1.586	221	276	7	0	0.457143	0	16	5	12	0.00940356	0
Supercontig_1.6	184438	185291	27	0.0568475	0.127451	0.00387597	28.6667	15.1111	28.6667	0.0021867	0
Supercontig_1.6	216562	217696	36	0	0.135678	0.00138122	20.5476	9.47619	17.2381	2.36357e-07	0
Supercontig_1.6	340738	341955	32	0.00117233	0.125348	0.00145138	21.8718	9.20513	17.6667	3.0919e-06	0
Supercontig_1.6	362031	363301	30	0.00380228	0.12334	0.00255102	23.9091	15.9697	23.7576	1.40011e-05	0
Supercontig_1.6	526756	527443	31	0.00330033	0.109155	0.00371287	26.7353	8.35294	23.7647	2.57711e-08	0
Supercontig_1.6	527963	528909	48	0.00457317	0.102439	0.000902527	25.2308	11.8269	21.3077	0.000991566	0
Supercontig_1.60	134724	135975	47	0.00150376	0.133412	0.00193986	23.75	15.125	18.4107	5.64385e-05	0
Supercontig_1.60	161929	162712	51	0.00063012	0.111817	0.000761615	31.1176	15.4314	25.7451	3.47559e-09	0
Supercontig_1.61	114048	115929	73	0.0008	0.105357	0.00371058	34.2466	15.3425	22.1507	0.000768213	0
Supercontig_1.64	144311	145499	42	0.0041806	0.125	0.00397614	23.451	7.68627	19.7255	0.000587111	0
Supercontig_1.65	25481	26512	48	0.00220103	0.107527	0.00328587	23.9123	11.4211	16.0175	0.00936983	0
Supercontig_1.65	135627	136924	52	0.00157978	0.10675	0.0025974	22.2105	11.1754	20.2632	1.93823e-07	0
Supercontig_1.68	39684	39981	15	0.00166945	0.116564	0	28.5238	7.7619	18.4762	3.62477e-05	0
Supercontig_1.68	41048	41921	21	0.00249066	0.102857	0	38.2381	16.6667	18.0476	2.70659e-07	0
Supercontig_1.68	87725	88807	47	0.00193924	0.181507	0.00171086	32.9149	12.4255	24.8723	2.67861e-08	0
Supercontig_1.69	35157	35886	37	0.0037594	0.102345	0.00182482	14.3784	12.6757	14.8108	7.79837e-07	0
Supercontig_1.7	300858	301661	19	0.00266312	0.125523	0.00550459	39.5263	12.5789	28.6842	0.00261339	0
Supercontig_1.7	347504	348692	53	0.00312663	0.113208	0.00528634	31.9833	15.0167	18.9167	0.00404269	0
Supercontig_1.7	393059	394414	19	0	0.1	0.00191571	23.5263	17.8947	27.4737	0.00175744	0
Supercontig_1.7	444659	445826	58	0.002936	0.116742	0.00508187	25.4179	16.4925	26.4328	1.25946e-06	0
Supercontig_1.7	469521	471352	58	0	0.109622	0.00363372	26.7414	14.1552	23.7241	4.46507e-08	0
Supercontig_1.70	198358	199258	37	0.00559284	0.103509	0.00311203	20.3182	12.9545	21.9091	0.00132182	0
Supercontig_1.72	99574	100362	44	0.000749064	0.108504	0.00227531	26.7	13.64	17.58	4.57991e-05	0
Supercontig_1.74	192964	194023	52	0.00232288	0.14665	0.00337268	33.1154	15.2115	22.8077	6.77048e-06	0
Supercontig_1.75	125171	126050	35	0.0018622	0.114667	0.00732984	30.6857	10.7143	27.2857	0.00539136	0
Supercontig_1.76	20856	22005	36	0.00073692	0.117381	0	31.5581	10.3023	21.0233	6.99679e-08	0
Supercontig_1.77	60445	61654	34	0.00392927	0.116505	0.00211416	14.9706	12.1176	13.9118	6.50579e-06	0
Supercontig_1.78	113069	113403	13	0.00520833	0.1	0	29.5385	19.2308	20.6154	0.00782483	0
Supercontig_1.78	139969	142122	46	0.0028551	0.145833	0.00543478	30.4565	15.6522	24	1.79439e-05	0
Supercontig_1.8	140716	142090	50	0.00140647	0.102996	0.00161812	27.3462	10.2692	23.7692	4.95487e-07	0
Supercontig_1.8	344699	345608	33	0.00101937	0.101737	0.00103306	29.7273	12.2121	29.3333	2.58533e-05	0
Supercontig_1.80	63366	64934	41	0.00394477	0.126984	0.00289017	24.7317	9.21951	33.7561	5.76135e-08	0
Supercontig_1.80	170796	171715	28	0.00490677	0.110795	0	36.3929	12.5714	15.1071	0.00024314	0
Supercontig_1.82	12631	13813	63	0.00060024	0.123936	0.000686813	26.4444	16.7778	23.1111	1.26431e-10	0
Supercontig_1.82	23712	24637	36	0.00518672	0.10231	0.00141443	23.5122	14.7805	17.2439	4.17876e-05	0
Supercontig_1.83	58984	60834	51	0.0015528	0.107739	0.00170648	25.2549	12.9216	22.9804	0.000187767	0
Supercontig_1.83	61299	63271	64	0.00258398	0.142857	0.0317746	24.1875	15.4219	26.0625	0.000340197	0
Supercontig_1.84	148205	149160	38	0.00117233	0.12481	0	19.8372	15.2791	20.7442	1.9072e-08	0
Supercontig_1.87	154329	155612	62	0.00345066	0.104762	0.00186104	22.2923	14.5385	24.8	0.00271007	0
Supercontig_1.9	159901	159989	6	0	0.232558	0	21.1667	7.16667	12.5	0.00846403	0
Supercontig_1.9	162621	165679	102	0.00161812	0.162621	0.00298635	24.2353	16.1569	22.9804	1.22173e-15	0
Supercontig_1.9	205994	207148	13	0.00242718	0.124324	0	25.75	11.5625	17.75	0.000324831	0
Supercontig_1.93	77468	78911	70	0.00312891	0.10757	0.0018105	21.0263	13.2105	21.8026	3.29315e-06	0
Supercontig_1.93	152256	153103	51	0.00219941	0.110974	0.00545951	25.2593	15.0185	20.3519	2.77555e-09	0
Supercontig_1.94	59356	60435	29	0.00194742	0.104816	0	35.4138	12.1724	26.8966	0.000201161	0
Supercontig_1.95	36492	37671	70	0.000682594	0.103814	0.00209937	19.7973	12.7568	19.3108	3.34412e-14	0
Supercontig_1.96	8522	10467	93	0.00232775	0.123333	0.00393959	23.0968	16.129	16.3763	1.38193e-09	0
Supercontig_1.97	100151	101086	44	0.00278358	0.114074	0	27.1132	12.7358	26.5472	3.37499e-06	0
Supercontig_1.97	139962	143491	125	0.00108489	0.30684	0.00667913	29.496	16.608	29.944	6.39637e-25	0
Supercontig_1.98	63013	64064	31	0.00655308	0.151057	0.00232019	24.6129	10.6774	27.8065	2.79951e-07	0
Supercontig_1.98	152711	153165	29	0.00373134	0.142169	0	27.7241	14.3103	18.4483	1.08346e-05	0
Supercontig_1.99	36346	37403	56	0.00420463	0.103413	0.00250209	25.4821	17.2679	21.4107	7.5536e-07	0
Supercontig_1.99	58512	59483	27	0.00307692	0.104235	0	19.697	9.30303	16.6061	0.000301984	0
Supercontig_1.99	58977	60281	30	0	0.118852	0.00498339	27.7333	16.2667	20.0667	1.59755e-08	0
Supercontig_1.144	61211	62577	65	0.00248963	0.103896	0.00280505	32.5676	19.7703	19.2703	0.00516433	0
Supercontig_1.159	47601	49047	51	0.00184729	0.115979	0.000899281	27.5254	26.3051	18.8475	1.01274e-05	0
Supercontig_1.168	60307	61032	13	0	0.102564	0	38.7692	15	14.1538	0.00374163	0
Supercontig_1.17	308255	309427	54	0.0026936	0.1044	0.00420168	24.3443	21.9836	15.6066	4.04058e-06	0
Supercontig_1.179	32959	33836	31	0.00278164	0.110613	0.00303951	23.1935	21.5806	21.2258	1.39937e-05	0
Supercontig_1.195	24996	25643	29	0.00268097	0.11791	0.00327332	25.7241	23.1034	21.069	2.62116e-06	0
Supercontig_1.24	84508	85477	31	0.00167504	0.119011	0.00177936	38.5161	20.871	18.129	0.00766981	0
Supercontig_1.26	29937	30905	21	0	0.105541	0.005	29.9524	18.0476	9.52381	1.03722e-07	0
Supercontig_1.27	307698	308502	12	0	0.113636	0	11.75	11	8	5.43658e-05	0
Supercontig_1.33	176890	177661	14	0	0.103286	0	15.8571	15.2143	9.64286	0.000298138	0
Supercontig_1.39	43838	44883	30	0	0.118694	0	12	9.91176	9.14706	1.91938e-06	0
Supercontig_1.41	86108	86183	5	0	0.111111	0.0277778	34	9	7.2	0.00638801	0
Supercontig_1.42	227022	227713	13	0	0.109272	0	41.0667	20.1333	18	0.00418238	0
Supercontig_1.48	140581	141636	14	0	0.106742	0.0144928	34.5714	12.7143	9.85714	0.0030528	0
Supercontig_1.51	249728	251553	96	0.00611291	0.12169	0.00251099	28.9688	20.4583	16.5938	5.73897e-05	0
Supercontig_1.52	77947	79036	46	0.0066335	0.109901	0.00128866	22.3333	18.7037	14.3704	0.000136811	0
Supercontig_1.53	221571	222617	49	0.00252048	0.111193	0.00215285	32.3878	27.7143	18.9592	2.2969e-07	0
Supercontig_1.54	127301	128217	40	0.00242718	0.103408	0.00574713	26.8696	18.5	15.1304	8.64948e-06	0
Supercontig_1.54	160763	161792	38	0.00196464	0.114662	0.0021322	24.2381	12.6667	11.1667	3.5641e-05	0
Supercontig_1.7	276072	278018	63	0.00055371	0.132662	0.00284091	28.6667	17.3492	16.7619	2.91714e-12	0
Supercontig_1.7	544033	545928	65	0.002149	0.108192	0.00546448	21.4769	19.9077	16.8923	2.29206e-06	0
Supercontig_1.70	10085	10427	11	0	0.133621	0.00636943	43.8182	21.0909	14.2727	0.000771884	0
Supercontig_1.77	63321	64279	25	0.00161031	0.105495	0	21.4138	15.6897	10.4828	4.06396e-07	0
Supercontig_1.18	220439	220729	18	0	0.115183	0.00512821	14.6667	21.2222	21.6667	8.16503e-05	0
Supercontig_1.9	244887	245821	40	0.00141243	0.10608	0.00431499	14.449	15.7755	18.9184	0.00431271	0
Supercontig_1.117	87059	88235	20	0	0.142105	0	13.7	19	18.5	0.000418942	0
Supercontig_1.4	409017	409315	18	0	0.113402	0	11.08	15.52	11.16	0.00682927	0
Supercontig_1.7	6021	6366	16	0	0.101235	0	16.75	25.3125	19.9375	0.00126125	0
