# Supplementary material for: Botrytis cinerea Loss and Restoration of Virulence during In Vitro Culture Follows Flux in Global DNA Methylation
Source: Int J Mol Sci. 2022 Mar 11;23(6):3034. doi: 10.3390/ijms23063034 (PMC8948621; doi:10.3390/ijms23063034)
Supplement: Supplementary file 1 [file ijms-23-03034-s001.zip › Table S6.xlsx]

## Sheet: C
Table S6: Botrytis cinerea in vitro induced Differentially Methylated Regions for all Cs overlapping with genes. DRMs overlapping with genes (i.e., regions presenting significantly different methylation levels between one sample and the other two samples (FDR<0.01)) were determined using a three sample Kruskal-Wallis test. Methylation levels were analyzed by sliding window analysis using swDMR. D…
DMR location	DMR start	DMR end	Gene	Gen start	Gen end	DMR/Gene overlap
Supercontig_1.6	88336	90092	BC1G_01964	88385	91240	Gene body
Supercontig_1.87	114466	115833	BC1G_11717	114514	118109	Gene body
Supercontig_1.43	245355	247338	BC1G_08023	245401	247941	Gene body
Supercontig_1.24	11059	11418	BC1G_05637	11104	11400	Gene body
Supercontig_1.97	72987	73059	BC1G_12646	73031	74827	Gene body
Supercontig_1.28	31480	32788	BC1G_05800	31522	34101	Gene body
Supercontig_1.45	209418	209604	BC1G_08326	209455	210108	Gene body
Supercontig_1.2	929085	930481	BC1G_00910	929120	930811	Gene body
Supercontig_1.44	186489	188479	BC1G_07786	186524	190917	Gene body
Supercontig_1.14	43216	44215	BC1G_03781	43249	44386	Gene body
Supercontig_1.51	99148	100126	BC1G_08599	99180	100090	Gene body
Supercontig_1.83	150040	150644	BC1G_11015	150068	150711	Gene body
Supercontig_1.74	151828	153121	BC1G_10715	151856	153502	Gene body
Supercontig_1.30	90326	91806	BC1G_05959	90354	92597	Gene body
Supercontig_1.120	111424	112083	BC1G_13682	111450	114607	Gene body
Supercontig_1.1	14	53	BC1G_00001	39	557	Gene body
Supercontig_1.40	261610	264108	BC1G_07286	261633	264861	Gene body
Supercontig_1.63	82522	82657	BC1G_09472	82544	83083	Gene body
Supercontig_1.135	49256	49386	BC1G_14238	49278	50451	Gene body
Supercontig_1.10	24305	25717	BC1G_03241	24321	25787	Gene body
Supercontig_1.95	44885	45892	BC1G_11888	44900	48648	Gene body
Supercontig_1.180	45787	46751	BC1G_15492	45800	46874	Gene body
Supercontig_1.71	123899	125601	BC1G_10318	123908	126014	Gene body
Supercontig_1.46	157842	158831	BC1G_07872	157851	159506	Gene body
Supercontig_1.176	37029	38320	BC1G_15407	37037	38639	Gene body
Supercontig_1.52	10904	12125	BC1G_08982	10910	18788	Gene body
Supercontig_1.5	608517	609909	BC1G_01919	608521	610032	Gene body
Supercontig_1.517	164	185	BC1G_16397	167	826	Gene body
Supercontig_1.4	231841	232833	BC1G_01433	231843	233719	Gene body
Supercontig_1.20	159797	160995	BC1G_04796	159798	162018	Gene body
Supercontig_1.16	8508	9500	BC1G_03602	8507	9716	Gene body
Supercontig_1.5	104149	105142	BC1G_01709	104144	105473	Gene body
Supercontig_1.16	63681	65077	BC1G_03626	63675	66638	Gene body
Supercontig_1.89	89578	89960	BC1G_11572	89571	89974	Gene body
Supercontig_1.52	104094	105773	BC1G_09013	104085	105797	Gene body
Supercontig_1.89	164547	165351	BC1G_11602	164528	165463	Gene body
Supercontig_1.99	81605	82862	BC1G_12087	81586	83178	Gene body
Supercontig_1.148	10475	10524	BC1G_14633	10455	12733	Gene body
Supercontig_1.128	48322	49813	BC1G_13945	48301	51211	Gene body
Supercontig_1.19	194843	195833	BC1G_04656	194821	196127	Gene body
Supercontig_1.46	171842	172925	BC1G_07878	171819	172891	Gene body
Supercontig_1.30	84674	85646	BC1G_05958	84651	86561	Gene body
Supercontig_1.11	301393	302392	BC1G_02981	301370	303827	Gene body
Supercontig_1.40	118913	119460	BC1G_07234	118890	120904	Gene body
Supercontig_1.45	75646	75740	BC1G_08269	75620	77284	Gene body
Supercontig_1.22	253487	255265	BC1G_05278	253455	258212	Gene body
Supercontig_1.24	321677	322873	BC1G_05772	321642	322932	Gene body
Supercontig_1.34	219813	222005	BC1G_06430	219778	222934	Gene body
Supercontig_1.16	344457	345193	BC1G_03733	344420	345754	Gene body
Supercontig_1.61	3322	3416	BC1G_09539	3283	4776	Gene body
Supercontig_1.16	201805	202634	BC1G_03677	201763	203073	Gene body
Supercontig_1.77	93745	94844	BC1G_11354	93702	95462	Gene body
Supercontig_1.3	417762	419053	BC1G_01105	417716	420623	Gene body
Supercontig_1.56	45327	46236	BC1G_09645	45280	46320	Gene body
Supercontig_1.51	215415	216414	BC1G_08653	215365	218210	Gene body
Supercontig_1.93	149936	151131	BC1G_12051	149884	151452	Gene body
Supercontig_1.109	9558	10733	BC1G_12905	9499	10790	Gene body
Supercontig_1.3	545613	547039	BC1G_01160	545554	547739	Gene body
Supercontig_1.58	139158	139261	BC1G_08726	139090	139272	Gene body
Supercontig_1.29	322822	324014	BC1G_06208	322754	325669	Gene body
Supercontig_1.38	137709	139006	BC1G_06897	137641	140930	Gene body
Supercontig_1.11	420705	421408	BC1G_03022	420632	421965	Gene body
Supercontig_1.122	64523	65456	BC1G_13568	64450	67317	Gene body
Supercontig_1.9	359512	359804	BC1G_02794	359438	359819	Gene body
Supercontig_1.60	21743	22738	BC1G_09364	21664	23161	Gene body
Supercontig_1.94	123643	124727	BC1G_12168	123555	125324	Gene body
Supercontig_1.3	702030	702924	BC1G_01228	701941	703833	Gene body
Supercontig_1.127	69970	70517	BC1G_13739	69880	70562	Gene body
Supercontig_1.2	294443	295454	BC1G_00643	294353	295876	Gene body
Supercontig_1.1	464844	464862	BC1G_00187	464751	465381	Gene body
Supercontig_1.75	170621	171339	BC1G_10941	170527	171580	Gene body
Supercontig_1.60	231365	232648	BC1G_09433	231270	233090	Gene body
Supercontig_1.236	12336	13619	BC1G_16096	12238	14901	Gene body
Supercontig_1.1	238901	239898	BC1G_00100	238802	240058	Gene body
Supercontig_1.10	240421	241407	BC1G_03338	240322	242777	Gene body
Supercontig_1.129	30446	32439	BC1G_13808	30345	32618	Gene body
Supercontig_1.126	29713	30495	BC1G_13849	29612	31204	Gene body
Supercontig_1.12	280778	281970	BC1G_03155	280677	283005	Gene body
Supercontig_1.150	75855	77450	BC1G_14907	75753	77653	Gene body
Supercontig_1.53	107517	107814	BC1G_08079	107413	112176	Gene body
Supercontig_1.122	8706	9683	BC1G_13543	8599	9802	Gene body
Supercontig_1.18	376970	377970	BC1G_04417	376863	379339	Gene body
Supercontig_1.125	31388	31651	BC1G_13765	31280	34486	Gene body
Supercontig_1.17	92930	93863	BC1G_04453	92821	95595	Gene body
Supercontig_1.103	97346	98667	BC1G_12523	97236	99692	Gene body
Supercontig_1.7	188799	190447	BC1G_02254	188686	191606	Gene body
Supercontig_1.3	1890	2037	BC1G_00945	1777	4477	Gene body
Supercontig_1.172	125	2224	BC1G_15221	11	3394	Gene body
Supercontig_1.94	19697	20204	BC1G_12120	19581	20532	Gene body
Supercontig_1.70	193510	195906	BC1G_10426	193388	196203	Gene body
Supercontig_1.91	152478	154374	BC1G_11661	152354	154585	Gene body
Supercontig_1.72	166465	168758	BC1G_10559	166341	169142	Gene body
Supercontig_1.32	40709	41805	BC1G_06492	40582	41896	Gene body
Supercontig_1.75	146819	148598	BC1G_10931	146690	148909	Gene body
Supercontig_1.12	353793	354880	BC1G_03186	353661	355687	Gene body
Supercontig_1.9	462313	463493	BC1G_02836	462179	464212	Gene body
Supercontig_1.2	17121	18002	BC1G_00533	16981	19861	Gene body
Supercontig_1.1	839951	841049	BC1G_00343	839810	841330	Gene body
Supercontig_1.18	375272	375768	BC1G_04416	375129	375737	Gene body
Supercontig_1.2	376398	377106	BC1G_00680	376248	377244	Gene body
Supercontig_1.34	109499	110483	BC1G_06399	109348	111468	Gene body
Supercontig_1.2	582921	583356	BC1G_00767	582770	586500	Gene body
Supercontig_1.3	362944	364032	BC1G_01085	362791	364123	Gene body
Supercontig_1.28	323544	325643	BC1G_05912	323389	325777	Gene body
Supercontig_1.39	79719	79902	BC1G_07321	79562	82322	Gene body
Supercontig_1.16	428046	429060	BC1G_03759	427889	433393	Gene body
Supercontig_1.27	386582	390480	BC1G_05177	386424	391005	Gene body
Supercontig_1.55	170175	171204	BC1G_08417	170014	173053	Gene body
Supercontig_1.16	266082	266660	BC1G_03706	265920	268486	Gene body
Supercontig_1.101	60158	60700	BC1G_12211	59988	60886	Gene body
Supercontig_1.58	159017	159048	BC1G_08736	158847	160192	Gene body
Supercontig_1.84	114409	115407	BC1G_11146	114237	117414	Gene body
Supercontig_1.34	151573	153566	BC1G_06414	151400	154119	Gene body
Supercontig_1.70	208610	209804	BC1G_10432	208436	210949	Gene body
Supercontig_1.3	298925	299187	BC1G_01057	298749	299456	Gene body
Supercontig_1.76	105068	106364	BC1G_11077	104889	106930	Gene body
Supercontig_1.105	29323	30315	BC1G_12693	29143	30364	Gene body
Supercontig_1.33	277317	278216	BC1G_06719	277137	278843	Gene body
Supercontig_1.92	161989	163281	BC1G_11996	161805	164965	Gene body
Supercontig_1.29	12008	13270	BC1G_06079	11821	13384	Gene body
Supercontig_1.63	9587	10580	BC1G_09440	9398	11073	Gene body
Supercontig_1.42	89044	90039	BC1G_07426	88853	90214	Gene body
Supercontig_1.135	71651	71771	BC1G_14247	71454	71780	Gene body
Supercontig_1.246	410	1374	BC1G_16138	207	1535	Gene body
Supercontig_1.62	207459	208858	BC1G_09243	207256	210473	Gene body
Supercontig_1.84	161033	162057	BC1G_11165	160829	162954	Gene body
Supercontig_1.43	177153	178100	BC1G_07993	176947	179039	Gene body
Supercontig_1.68	122616	125038	BC1G_10049	122407	125301	Gene body
Supercontig_1.77	101951	102541	BC1G_11359	101742	103618	Gene body
Supercontig_1.38	24093	26051	BC1G_06858	23880	26132	Gene body
Supercontig_1.13	275433	276727	BC1G_03522	275213	277408	Gene body
Supercontig_1.56	191301	191696	BC1G_09699	191080	192495	Gene body
Supercontig_1.56	193078	193194	BC1G_09700	192854	193918	Gene body
Supercontig_1.41	171624	172920	BC1G_07571	171395	172926	Gene body
Supercontig_1.9	26797	27159	BC1G_02662	26560	27429	Gene body
Supercontig_1.46	199104	200942	BC1G_07890	198866	200923	Gene body
Supercontig_1.94	136441	137636	BC1G_12174	136199	137767	Gene body
Supercontig_1.82	14714	15807	BC1G_10742	14471	16084	Gene body
Supercontig_1.51	158907	159888	BC1G_08627	158664	160245	Gene body
Supercontig_1.7	477907	479246	BC1G_02379	477658	479951	Gene body
Supercontig_1.84	140395	141554	BC1G_11159	140144	145489	Gene body
Supercontig_1.44	183383	184780	BC1G_07785	183131	185159	Gene body
Supercontig_1.17	301157	302142	BC1G_04528	300905	302928	Gene body
Supercontig_1.56	18984	20951	BC1G_09635	18729	22521	Gene body
Supercontig_1.139	93664	93954	BC1G_13712	93408	94264	Gene body
Supercontig_1.49	38970	38987	BC1G_08467	38713	39270	Gene body
Supercontig_1.188	19259	19455	BC1G_15687	19001	20076	Gene body
Supercontig_1.194	12897	13802	BC1G_15794	12629	14161	Gene body
Supercontig_1.8	351849	354048	BC1G_02567	351574	354723	Gene body
Supercontig_1.33	303216	304632	BC1G_06732	302928	305334	Gene body
Supercontig_1.62	61962	63450	BC1G_09186	61667	63547	Gene body
Supercontig_1.65	204441	206430	BC1G_09991	204145	207014	Gene body
Supercontig_1.27	125239	126735	BC1G_05072	124941	127081	Gene body
Supercontig_1.203	7779	8752	BC1G_15855	7474	8863	Gene body
Supercontig_1.85	139838	141527	BC1G_11794	139532	141924	Gene body
Supercontig_1.37	233877	235176	BC1G_07045	233570	241712	Gene body
Supercontig_1.22	151850	153964	BC1G_05232	151533	155318	Gene body
Supercontig_1.61	143689	144167	BC1G_09587	143369	144204	Gene body
Supercontig_1.6	184745	186442	BC1G_02005	184423	187368	Gene body
Supercontig_1.2	990081	991079	BC1G_00939	989758	991317	Gene body
Supercontig_1.132	86297	87121	BC1G_14069	85974	87973	Gene body
Supercontig_1.116	80372	82064	BC1G_13202	80047	82378	Gene body
Supercontig_1.23	79405	80307	BC1G_04916	79080	81515	Gene body
Supercontig_1.23	115726	118115	BC1G_04932	115397	118543	Gene body
Supercontig_1.14	148369	149463	BC1G_03824	148027	149676	Gene body
Supercontig_1.46	6644	8043	BC1G_07817	6301	13848	Gene body
Supercontig_1.10	415081	415374	BC1G_03407	414736	416114	Gene body
Supercontig_1.4	275639	275937	BC1G_01453	275292	276153	Gene body
Supercontig_1.42	116990	118048	BC1G_07438	116641	118604	Gene body
Supercontig_1.53	105116	105208	BC1G_08077	104762	105198	Gene body
Supercontig_1.20	392656	393648	BC1G_04885	392287	393830	Gene body
Supercontig_1.1	574118	575108	BC1G_00236	573735	576019	Gene body
Supercontig_1.161	45148	46636	BC1G_14991	44765	48440	Gene body
Supercontig_1.30	298274	299315	BC1G_06045	297887	301238	Gene body
Supercontig_1.95	124155	124578	BC1G_11926	123762	125040	Gene body
Supercontig_1.133	65597	67096	BC1G_14171	65202	67087	Gene body
Supercontig_1.5	277622	278782	BC1G_01768	277227	278915	Gene body
Supercontig_1.15	414995	415989	BC1G_04272	414599	416290	Gene body
Supercontig_1.60	64008	64953	BC1G_09378	63610	67808	Gene body
Supercontig_1.124	17048	18046	BC1G_13461	16635	20772	Gene body
Supercontig_1.96	118154	118243	BC1G_12290	117735	120701	Gene body
Supercontig_1.61	226435	227455	BC1G_09622	226005	227530	Gene body
Supercontig_1.33	267515	268507	BC1G_06716	267085	269052	Gene body
Supercontig_1.62	212017	213856	BC1G_09244	211585	214481	Gene body
Supercontig_1.32	92472	93361	BC1G_06518	92035	93712	Gene body
Supercontig_1.68	178130	178422	BC1G_10073	177692	178440	Gene body
Supercontig_1.13	314131	314307	BC1G_03539	313690	314449	Gene body
Supercontig_1.1	392412	394342	BC1G_00167	391963	394722	Gene body
Supercontig_1.37	148100	148887	BC1G_07013	147651	149796	Gene body
Supercontig_1.73	3454	4703	BC1G_10574	2996	4879	Gene body
Supercontig_1.30	334620	335932	BC1G_06060	334162	338483	Gene body
Supercontig_1.82	116524	117498	BC1G_10780	116052	118242	Gene body
Supercontig_1.6	38881	38971	BC1G_01943	38404	39913	Gene body
Supercontig_1.15	294138	295334	BC1G_04232	293660	295536	Gene body
Supercontig_1.16	394203	396244	BC1G_03747	393723	397260	Gene body
Supercontig_1.23	106926	109524	BC1G_04929	106443	109756	Gene body
Supercontig_1.178	49949	51411	BC1G_15548	49466	51674	Gene body
Supercontig_1.69	3612	4907	BC1G_10092	3128	5039	Gene body
Supercontig_1.21	61001	62710	BC1G_03964	60516	63793	Gene body
Supercontig_1.11	118024	119313	BC1G_02915	117536	120930	Gene body
Supercontig_1.193	20415	21569	BC1G_15742	19922	22526	Gene body
Supercontig_1.46	264887	266056	BC1G_07920	264393	266207	Gene body
Supercontig_1.1	22136	23072	BC1G_00010	21637	23146	Gene body
Supercontig_1.10	224308	225163	BC1G_03332	223800	228811	Gene body
Supercontig_1.51	230717	231870	BC1G_08660	230203	232938	Gene body
Supercontig_1.40	96902	97899	BC1G_07226	96385	98179	Gene body
Supercontig_1.29	126228	127312	BC1G_06125	125709	127595	Gene body
Supercontig_1.62	184362	185359	BC1G_09232	183840	185434	Gene body
Supercontig_1.74	191937	193125	BC1G_10732	191414	193455	Gene body
Supercontig_1.138	58728	58823	BC1G_14347	58203	62105	Gene body
Supercontig_1.43	97403	98399	BC1G_07960	96867	100063	Gene body
Supercontig_1.126	43114	45108	BC1G_13853	42577	46239	Gene body
Supercontig_1.5	622000	622070	BC1G_01924	621453	622097	Gene body
Supercontig_1.127	59390	61121	BC1G_13734	58842	61850	Gene body
Supercontig_1.13	18927	21221	BC1G_03436	18371	21999	Gene body
Supercontig_1.14	54376	55560	BC1G_03786	53813	57472	Gene body
Supercontig_1.64	43116	44603	BC1G_09813	42546	45007	Gene body
Supercontig_1.49	203405	204588	BC1G_08544	202830	205114	Gene body
Supercontig_1.142	20335	22327	BC1G_14497	19748	26289	Gene body
Supercontig_1.48	39933	41026	BC1G_07622	39345	42032	Gene body
Supercontig_1.64	185962	186959	BC1G_09884	185365	188896	Gene body
Supercontig_1.74	187544	188440	BC1G_10730	186942	189951	Gene body
Supercontig_1.132	52911	53907	BC1G_14056	52303	55645	Gene body
Supercontig_1.42	231889	232985	BC1G_07478	231280	235105	Gene body
Supercontig_1.1	972041	973026	BC1G_00395	971427	973339	Gene body
Supercontig_1.26	243015	244294	BC1G_05580	242396	244750	Gene body
Supercontig_1.57	71052	72437	BC1G_08800	70432	72394	Gene body
Supercontig_1.3	812788	814177	BC1G_01275	812160	815027	Gene body
Supercontig_1.80	90747	91746	BC1G_10836	90115	93588	Gene body
Supercontig_1.90	18177	18892	BC1G_11406	17540	19980	Gene body
Supercontig_1.94	901	1765	BC1G_12115	261	2048	Gene body
Supercontig_1.76	117567	118561	BC1G_11082	116926	120271	Gene body
Supercontig_1.19	74573	75765	BC1G_04614	73915	76406	Gene body
Supercontig_1.57	88850	89948	BC1G_08808	88190	90302	Gene body
Supercontig_1.39	99519	100617	BC1G_07329	98856	100884	Gene body
Supercontig_1.30	210969	211157	BC1G_06006	210301	212630	Gene body
Supercontig_1.66	76406	77383	BC1G_09742	75732	78614	Gene body
Supercontig_1.18	387673	389670	BC1G_04420	386997	391373	Gene body
Supercontig_1.61	19850	20897	BC1G_09543	19170	22427	Gene body
Supercontig_1.107	69454	70650	BC1G_13031	68771	70945	Gene body
Supercontig_1.77	89164	90240	BC1G_11353	88470	92955	Gene body
Supercontig_1.48	152474	153566	BC1G_07665	151772	153544	Gene body
Supercontig_1.76	28635	30465	BC1G_11044	27923	30887	Gene body
Supercontig_1.29	55529	56395	BC1G_06097	54799	57678	Gene body
Supercontig_1.29	104580	105673	BC1G_06118	103846	105691	Gene body
Supercontig_1.97	4399	5593	BC1G_12616	3643	5819	Gene body
Supercontig_1.15	105633	107422	BC1G_04149	104867	108646	Gene body
Supercontig_1.8	57219	58678	BC1G_02442	56451	58920	Gene body
Supercontig_1.33	142315	143665	BC1G_06670	141547	149706	Gene body
Supercontig_1.139	77829	78583	BC1G_13707	77060	80247	Gene body
Supercontig_1.1	343164	344049	BC1G_00141	342391	344485	Gene body
Supercontig_1.33	165479	166469	BC1G_06676	164705	166602	Gene body
Supercontig_1.188	10357	11514	BC1G_15684	9583	14358	Gene body
Supercontig_1.65	215447	216840	BC1G_09995	214666	218539	Gene body
Supercontig_1.14	292429	294518	BC1G_03883	291645	294646	Gene body
Supercontig_1.9	93461	94971	BC1G_02690	92677	95443	Gene body
Supercontig_1.69	66196	66995	BC1G_10110	65397	67529	Gene body
Supercontig_1.8	192453	193786	BC1G_02497	191654	195581	Gene body
Supercontig_1.3	363597	364157	BC1G_01085	362791	364123	Gene body
Supercontig_1.18	172937	173540	BC1G_04341	172127	174058	Gene body
Supercontig_1.62	95216	96675	BC1G_09197	94394	98320	Gene body
Supercontig_1.39	213816	215712	BC1G_07369	212990	216537	Gene body
Supercontig_1.1	214803	215897	BC1G_00093	213975	216176	Gene body
Supercontig_1.66	189347	190845	BC1G_09783	188505	191805	Gene body
Supercontig_1.209	1865	2968	BC1G_15895	1023	3980	Gene body
Supercontig_1.53	204155	205148	BC1G_08107	203310	205854	Gene body
Supercontig_1.62	72462	73611	BC1G_09190	71615	73669	Gene body
Supercontig_1.77	48845	50144	BC1G_11336	47991	50405	Gene body
Supercontig_1.57	212541	212800	BC1G_08856	211649	212827	Gene body
Supercontig_1.23	334858	335957	BC1G_05010	333962	336001	Gene body
Supercontig_1.97	55069	56359	BC1G_12638	54171	58916	Gene body
Supercontig_1.75	93946	95494	BC1G_10918	93038	98153	Gene body
Supercontig_1.80	76035	77130	BC1G_10830	75119	78190	Gene body
Supercontig_1.155	10324	11291	BC1G_14691	9395	11767	Gene body
Supercontig_1.13	140611	141604	BC1G_03476	139677	142558	Gene body
Supercontig_1.45	148948	150010	BC1G_08297	148014	151226	Gene body
Supercontig_1.6	134799	134826	BC1G_01986	133861	135414	Gene body
Supercontig_1.75	165317	165406	BC1G_10939	164375	165376	Gene body
Supercontig_1.61	61520	63514	BC1G_09557	60559	64114	Gene body
Supercontig_1.73	103579	104574	BC1G_10622	102617	106612	Gene body
Supercontig_1.139	63769	64962	BC1G_13703	62779	65339	Gene body
Supercontig_1.97	8187	9392	BC1G_12617	7194	9384	Gene body
Supercontig_1.27	354509	355319	BC1G_05162	353515	355830	Gene body
Supercontig_1.68	223512	224509	BC1G_10089	222518	227068	Gene body
Supercontig_1.45	172947	173041	BC1G_08308	171952	173398	Gene body
Supercontig_1.5	105152	105347	BC1G_01709	104144	105473	Gene body
Supercontig_1.132	57775	58810	BC1G_14057	56762	59070	Gene body
Supercontig_1.198	38840	40534	BC1G_15789	37825	40627	Gene body
Supercontig_1.162	40281	41153	BC1G_15040	39262	41222	Gene body
Supercontig_1.3	199907	200998	BC1G_01019	198866	201657	Gene body
Supercontig_1.179	53628	53675	BC1G_15392	52585	53966	Gene body
Supercontig_1.6	451996	453195	BC1G_02119	450949	453723	Gene body
Supercontig_1.74	175432	176423	BC1G_10725	174364	178513	Gene body
Supercontig_1.191	33442	33518	BC1G_15562	32369	34011	Gene body
Supercontig_1.104	130218	131401	BC1G_12416	129143	131842	Gene body
Supercontig_1.22	54813	56304	BC1G_05195	53729	58032	Gene body
Supercontig_1.40	266396	267706	BC1G_07287	265293	268898	Gene body
Supercontig_1.169	5895	6512	BC1G_15198	4785	9146	Gene body
Supercontig_1.20	201601	202596	BC1G_04811	200486	203367	Gene body
Supercontig_1.76	76969	78049	BC1G_11066	75850	78105	Gene body
Supercontig_1.23	247546	248531	BC1G_04980	246406	250141	Gene body
Supercontig_1.231	6788	6857	BC1G_16048	5633	7183	Gene body
Supercontig_1.62	216461	217849	BC1G_09245	215298	219511	Gene body
Supercontig_1.35	77735	79125	BC1G_06767	76571	79737	Gene body
Supercontig_1.10	206604	207646	BC1G_03326	205433	207693	Gene body
Supercontig_1.74	184240	185227	BC1G_10728	183035	185423	Gene body
Supercontig_1.37	202796	204776	BC1G_07031	201576	206435	Gene body
Supercontig_1.76	118155	118679	BC1G_11082	116926	120271	Gene body
Supercontig_1.16	391905	392948	BC1G_03746	390672	393130	Gene body
Supercontig_1.14	112063	114060	BC1G_03808	110802	115184	Gene body
Supercontig_1.5	333759	334575	BC1G_01791	332495	334558	Gene body
Supercontig_1.7	508178	510061	BC1G_02391	506908	514642	Gene body
Supercontig_1.111	43566	45732	BC1G_13130	42282	47276	Gene body
Supercontig_1.80	67133	67331	BC1G_10827	65837	68245	Gene body
Supercontig_1.62	111424	113810	BC1G_09204	110124	114524	Gene body
Supercontig_1.39	196418	197308	BC1G_07363	195117	201817	Gene body
Supercontig_1.24	339110	341108	BC1G_05781	337803	342768	Gene body
Supercontig_1.45	200778	202977	BC1G_08323	199465	205662	Gene body
Supercontig_1.79	178459	179953	BC1G_11243	177143	180689	Gene body
Supercontig_1.44	221671	223010	BC1G_07798	220339	223471	Gene body
Supercontig_1.51	32422	32680	BC1G_08572	31020	35273	Gene body
Supercontig_1.36	121330	122612	BC1G_07114	119912	122957	Gene body
Supercontig_1.6	593658	593776	BC1G_02171	592225	595569	Gene body
Supercontig_1.159	27918	28660	BC1G_14261	26474	29201	Gene body
Supercontig_1.31	285422	286687	BC1G_06324	283973	286690	Gene body
Supercontig_1.58	170139	170927	BC1G_08739	168653	170892	Gene body
Supercontig_1.15	165542	167337	BC1G_04170	164038	167972	Gene body
Supercontig_1.22	116665	117661	BC1G_05221	115151	118387	Gene body
Supercontig_1.23	247933	248931	BC1G_04980	246406	250141	Gene body
Supercontig_1.8	512236	513151	BC1G_02628	510700	514743	Gene body
Supercontig_1.52	107938	108881	BC1G_09014	106382	109483	Gene body
Supercontig_1.2	930684	930777	BC1G_00910	929120	930811	Gene body
Supercontig_1.8	180290	181637	BC1G_02495	178697	187012	Gene body
Supercontig_1.35	194225	195319	BC1G_06801	192621	196376	Gene body
Supercontig_1.6	420872	422155	BC1G_02108	419243	422120	Gene body
Supercontig_1.5	411095	412011	BC1G_01831	409462	413267	Gene body
Supercontig_1.8	383556	385240	BC1G_02577	381919	385728	Gene body
Supercontig_1.35	288888	291170	BC1G_06838	287249	294651	Gene body
Supercontig_1.104	75563	76560	BC1G_12394	73920	79893	Gene body
Supercontig_1.66	190160	190940	BC1G_09783	188505	191805	Gene body
Supercontig_1.193	21579	21871	BC1G_15742	19922	22526	Gene body
Supercontig_1.58	137366	138860	BC1G_08725	135675	138837	Gene body
Supercontig_1.68	224212	224935	BC1G_10089	222518	227068	Gene body
Supercontig_1.8	539060	540060	BC1G_02637	537364	540162	Gene body
Supercontig_1.7	567816	569451	BC1G_02412	566112	570356	Gene body
Supercontig_1.8	98814	100452	BC1G_02457	97089	100674	Gene body
Supercontig_1.87	116240	117532	BC1G_11717	114514	118109	Gene body
Supercontig_1.76	48569	50465	BC1G_11052	46836	50571	Gene body
Supercontig_1.15	377329	378373	BC1G_04258	375587	378639	Gene body
Supercontig_1.13	292627	293898	BC1G_03529	290884	294526	Gene body
Supercontig_1.104	52163	53025	BC1G_12386	50419	53021	Gene body
Supercontig_1.83	122728	123711	BC1G_11005	120980	123736	Gene body
Supercontig_1.16	404350	405640	BC1G_03750	402595	405850	Gene body
Supercontig_1.212	6825	8798	BC1G_15936	5067	9155	Gene body
Supercontig_1.1	1060067	1061957	BC1G_00420	1058302	1062316	Gene body
Supercontig_1.3	854402	855399	BC1G_01294	852635	857235	Gene body
Supercontig_1.2	460097	461085	BC1G_00713	458269	461158	Gene body
Supercontig_1.40	267121	268207	BC1G_07287	265293	268898	Gene body
Supercontig_1.18	407178	409070	BC1G_04425	405346	409669	Gene body
Supercontig_1.103	153051	154243	BC1G_12549	151207	155042	Gene body
Supercontig_1.17	18914	21197	BC1G_04431	17066	22720	Gene body
Supercontig_1.5	580077	581976	BC1G_01905	578223	582415	Gene body
Supercontig_1.60	148064	149057	BC1G_09403	146207	152098	Gene body
Supercontig_1.90	29037	30036	BC1G_11409	27174	30973	Gene body
Supercontig_1.33	304811	305101	BC1G_06732	302928	305334	Gene body
Supercontig_1.145	30572	31187	BC1G_14462	28649	32492	Gene body
Supercontig_1.76	42467	43964	BC1G_11050	40522	44496	Gene body
Supercontig_1.98	91132	92330	BC1G_12341	89169	93180	Gene body
Supercontig_1.54	83803	85485	BC1G_09089	81834	87434	Gene body
Supercontig_1.217	11307	12285	BC1G_16014	9328	12240	Gene body
Supercontig_1.74	46587	47886	BC1G_10681	44597	50641	Gene body
Supercontig_1.120	113451	114642	BC1G_13682	111450	114607	Gene body
Supercontig_1.16	123382	124357	BC1G_03648	121365	126203	Gene body
Supercontig_1.15	42540	44217	BC1G_04124	40522	44996	Gene body
Supercontig_1.2	821985	822981	BC1G_00861	819922	823155	Gene body
Supercontig_1.123	111107	112196	BC1G_13629	109023	112335	Gene body
Supercontig_1.83	64701	66054	BC1G_10983	62599	66167	Gene body
Supercontig_1.132	54408	55491	BC1G_14056	52303	55645	Gene body
Supercontig_1.39	103821	105534	BC1G_07330	101652	105497	Gene body
Supercontig_1.130	32111	33096	BC1G_13981	29877	33317	Gene body
Supercontig_1.229	2329	3215	BC1G_15987	31	3322	Gene body
Supercontig_1.8	193991	195385	BC1G_02497	191654	195581	Gene body
Supercontig_1.57	107681	108447	BC1G_08816	105317	108942	Gene body
Supercontig_1.8	181091	182086	BC1G_02495	178697	187012	Gene body
Supercontig_1.101	42679	43774	BC1G_12203	40278	43769	Gene body
Supercontig_1.159	60248	62143	BC1G_14273	57841	62682	Gene body
Supercontig_1.22	378172	379191	BC1G_05326	375757	379164	Gene body
Supercontig_1.7	373667	375333	BC1G_02335	371250	375671	Gene body
Supercontig_1.3	96435	98230	BC1G_00980	94018	101166	Gene body
Supercontig_1.1	119615	122206	BC1G_00053	117177	122424	Gene body
Supercontig_1.69	184223	186041	BC1G_10162	181776	186567	Gene body
Supercontig_1.19	399295	399960	BC1G_04738	396830	401646	Gene body
Supercontig_1.5	412016	412711	BC1G_01831	409462	413267	Gene body
Supercontig_1.178	23919	25912	BC1G_15537	21254	26026	Gene body
Supercontig_1.111	97877	98713	BC1G_13153	95189	99145	Gene body
Supercontig_1.90	59737	61040	BC1G_11420	56964	62661	Gene body
Supercontig_1.222	3280	4872	BC1G_16097	445	6541	Gene body
Supercontig_1.85	154489	155126	BC1G_11798	151626	156065	Gene body
Supercontig_1.47	246146	248036	BC1G_08231	243262	248185	Gene body
Supercontig_1.97	131339	133334	BC1G_12672	128413	133781	Gene body
Supercontig_1.90	30148	30473	BC1G_11409	27174	30973	Gene body
Supercontig_1.113	124348	125501	BC1G_12898	121369	126927	Gene body
Supercontig_1.39	198117	198514	BC1G_07363	195117	201817	Gene body
Supercontig_1.16	124389	124973	BC1G_03648	121365	126203	Gene body
Supercontig_1.35	96989	98829	BC1G_06772	93884	99200	Gene body
Supercontig_1.132	37162	38142	BC1G_14051	33987	39999	Gene body
Supercontig_1.22	388212	389348	BC1G_05327	384978	389946	Gene body
Supercontig_1.1	655894	657082	BC1G_00268	652579	658608	Gene body
Supercontig_1.26	132655	133754	BC1G_05536	129334	134043	Gene body
Supercontig_1.115	69832	71850	BC1G_13387	66486	73310	Gene body
Supercontig_1.42	100364	101327	BC1G_07430	96920	101329	Gene body
Supercontig_1.68	220412	221410	BC1G_10088	216935	221967	Gene body
Supercontig_1.39	198819	200808	BC1G_07363	195117	201817	Gene body
Supercontig_1.112	125091	126154	BC1G_13328	121070	126717	Gene body
Supercontig_1.58	102392	103067	BC1G_08712	98359	103207	Gene body
Supercontig_1.19	338061	339151	BC1G_04716	334017	340433	Gene body
Supercontig_1.45	138948	140608	BC1G_08293	134794	141299	Gene body
Supercontig_1.71	175823	178196	BC1G_10334	171557	178352	Gene body
Supercontig_1.60	151167	152095	BC1G_09403	146207	152098	Gene body
Supercontig_1.186	7598	8594	BC1G_15455	2461	8699	Gene body
Supercontig_1.70	133226	134028	BC1G_10399	128031	134069	Gene body
Supercontig_1.18	95858	97091	BC1G_04310	89692	97358	Gene body
Supercontig_1.15	388994	391092	BC1G_04261	382052	395057	Gene body
Supercontig_1.24	173016	174293	BC1G_05705	173064	173549	Gene body and 3'UTR
Supercontig_1.114	96082	97714	BC1G_13097	96129	97079	Gene body and 3'UTR
Supercontig_1.5	43893	45272	BC1G_01685	43940	44647	Gene body and 3'UTR
Supercontig_1.227	12640	14135	BC1G_16038	12686	13316	Gene body and 3'UTR
Supercontig_1.23	97434	98624	BC1G_04924	97479	97634	Gene body and 3'UTR
Supercontig_1.30	130024	132420	BC1G_05973	130068	130160	Gene body and 3'UTR
Supercontig_1.27	342014	343305	BC1G_05152	342054	342272	Gene body and 3'UTR
Supercontig_1.28	285463	286588	BC1G_05899	285503	285670	Gene body and 3'UTR
Supercontig_1.29	37811	38792	BC1G_06089	37850	38117	Gene body and 3'UTR
Supercontig_1.68	653	2115	BC1G_10002	690	945	Gene body and 3'UTR
Supercontig_1.26	171756	173249	BC1G_05554	171791	172322	Gene body and 3'UTR
Supercontig_1.141	22050	24143	BC1G_14565	22085	23503	Gene body and 3'UTR
Supercontig_1.123	96839	97922	BC1G_13623	96873	97196	Gene body and 3'UTR
Supercontig_1.8	423060	424816	BC1G_02590	423093	424754	Gene body and 3'UTR
Supercontig_1.75	37783	39210	BC1G_10893	37815	38551	Gene body and 3'UTR
Supercontig_1.38	79670	80669	BC1G_06879	79702	80182	Gene body and 3'UTR
Supercontig_1.70	107939	109863	BC1G_10389	107968	108370	Gene body and 3'UTR
Supercontig_1.180	48566	50034	BC1G_15493	48594	49390	Gene body and 3'UTR
Supercontig_1.6	2953	4557	BC1G_01929	2980	3174	Gene body and 3'UTR
Supercontig_1.7	505777	506689	BC1G_02390	505804	506013	Gene body and 3'UTR
Supercontig_1.85	19173	20639	BC1G_11745	19199	19991	Gene body and 3'UTR
Supercontig_1.83	87383	88677	BC1G_10992	87408	87728	Gene body and 3'UTR
Supercontig_1.120	110545	111841	BC1G_13681	110570	110989	Gene body and 3'UTR
Supercontig_1.7	83391	84785	BC1G_02213	83415	83582	Gene body and 3'UTR
Supercontig_1.65	126218	128008	BC1G_09955	126241	126579	Gene body and 3'UTR
Supercontig_1.76	65267	66451	BC1G_11060	65290	65499	Gene body and 3'UTR
Supercontig_1.3	202042	203095	BC1G_01020	202065	202514	Gene body and 3'UTR
Supercontig_1.20	335156	337372	BC1G_04862	335177	335500	Gene body and 3'UTR
Supercontig_1.27	365109	366981	BC1G_05168	365130	365663	Gene body and 3'UTR
Supercontig_1.157	38790	39786	BC1G_14399	38810	39189	Gene body and 3'UTR
Supercontig_1.37	142496	144390	BC1G_07010	142514	143104	Gene body and 3'UTR
Supercontig_1.5	606421	608311	BC1G_01918	606439	607908	Gene body and 3'UTR
Supercontig_1.111	104017	107074	BC1G_13155	104034	106097	Gene body and 3'UTR
Supercontig_1.125	99632	101623	BC1G_13793	99648	100288	Gene body and 3'UTR
Supercontig_1.140	22971	24169	BC1G_14419	22986	23543	Gene body and 3'UTR
Supercontig_1.18	197747	199545	BC1G_04350	197761	197982	Gene body and 3'UTR
Supercontig_1.9	400048	401641	BC1G_02811	400062	400229	Gene body and 3'UTR
Supercontig_1.38	109174	111157	BC1G_06886	109185	110014	Gene body and 3'UTR
Supercontig_1.12	265279	267016	BC1G_03148	265290	266262	Gene body and 3'UTR
Supercontig_1.139	15655	17536	BC1G_13689	15663	16568	Gene body and 3'UTR
Supercontig_1.119	78877	79851	BC1G_13524	78885	79040	Gene body and 3'UTR
Supercontig_1.110	62781	64652	BC1G_12772	62787	64244	Gene body and 3'UTR
Supercontig_1.20	341269	342867	BC1G_04864	341272	342002	Gene body and 3'UTR
Supercontig_1.145	66961	69371	BC1G_14480	66958	67483	Gene body and 3'UTR
Supercontig_1.36	52418	53782	BC1G_07089	52414	52572	Gene body and 3'UTR
Supercontig_1.27	222938	225637	BC1G_05105	222932	224680	Gene body and 3'UTR
Supercontig_1.6	480980	482449	BC1G_02127	480973	482160	Gene body and 3'UTR
Supercontig_1.160	52122	52848	BC1G_14959	52108	52516	Gene body and 3'UTR
Supercontig_1.244	22189	23187	BC1G_16002	22175	23104	Gene body and 3'UTR
Supercontig_1.17	287356	289131	BC1G_04520	287341	287481	Gene body and 3'UTR
Supercontig_1.30	251355	252350	BC1G_06023	251340	251549	Gene body and 3'UTR
Supercontig_1.15	194888	195926	BC1G_04183	194869	195830	Gene body and 3'UTR
Supercontig_1.14	22134	24030	BC1G_03770	22114	22242	Gene body and 3'UTR
Supercontig_1.77	180185	182178	BC1G_11397	180165	180965	Gene body and 3'UTR
Supercontig_1.43	58601	60198	BC1G_07945	58581	59549	Gene body and 3'UTR
Supercontig_1.13	102028	105065	BC1G_03461	102007	102242	Gene body and 3'UTR
Supercontig_1.8	199302	201584	BC1G_02500	199279	200960	Gene body and 3'UTR
Supercontig_1.28	84043	86619	BC1G_05818	84019	84399	Gene body and 3'UTR
Supercontig_1.56	84863	86016	BC1G_09663	84839	85141	Gene body and 3'UTR
Supercontig_1.2	288993	291287	BC1G_00640	288968	289564	Gene body and 3'UTR
Supercontig_1.80	55046	58418	BC1G_10823	55019	56928	Gene body and 3'UTR
Supercontig_1.9	361753	364192	BC1G_02795	361725	362679	Gene body and 3'UTR
Supercontig_1.148	66420	67275	BC1G_14655	66392	66733	Gene body and 3'UTR
Supercontig_1.67	215266	216365	BC1G_10271	215235	216203	Gene body and 3'UTR
Supercontig_1.92	145697	147545	BC1G_11990	145665	147053	Gene body and 3'UTR
Supercontig_1.137	33878	35974	BC1G_13895	33844	35174	Gene body and 3'UTR
Supercontig_1.76	124670	125664	BC1G_11084	124634	125185	Gene body and 3'UTR
Supercontig_1.13	403719	404717	BC1G_03575	403683	404331	Gene body and 3'UTR
Supercontig_1.23	161409	163358	BC1G_04948	161371	162812	Gene body and 3'UTR
Supercontig_1.50	116845	120241	BC1G_08922	116806	117672	Gene body and 3'UTR
Supercontig_1.18	182046	183142	BC1G_04345	182007	182573	Gene body and 3'UTR
Supercontig_1.6	183746	184743	BC1G_02004	183706	183846	Gene body and 3'UTR
Supercontig_1.12	207897	208955	BC1G_03124	207857	208509	Gene body and 3'UTR
Supercontig_1.2	266446	267440	BC1G_00628	266405	266563	Gene body and 3'UTR
Supercontig_1.81	108319	111012	BC1G_11515	108277	110269	Gene body and 3'UTR
Supercontig_1.43	229999	231150	BC1G_08013	229957	230422	Gene body and 3'UTR
Supercontig_1.113	118447	120544	BC1G_12897	118400	120021	Gene body and 3'UTR
Supercontig_1.89	124758	125569	BC1G_11587	124710	125278	Gene body and 3'UTR
Supercontig_1.3	544300	545531	BC1G_01159	544251	544580	Gene body and 3'UTR
Supercontig_1.89	114653	115652	BC1G_11583	114602	114836	Gene body and 3'UTR
Supercontig_1.6	357118	358898	BC1G_02086	357064	357794	Gene body and 3'UTR
Supercontig_1.27	381983	384480	BC1G_05175	381927	383231	Gene body and 3'UTR
Supercontig_1.12	210061	211958	BC1G_03126	210004	211753	Gene body and 3'UTR
Supercontig_1.32	39006	40103	BC1G_06491	38946	39365	Gene body and 3'UTR
Supercontig_1.34	91288	93187	BC1G_06391	91227	91415	Gene body and 3'UTR
Supercontig_1.93	93829	95025	BC1G_12030	93767	94285	Gene body and 3'UTR
Supercontig_1.141	42444	44340	BC1G_14573	42379	43249	Gene body and 3'UTR
Supercontig_1.3	294746	296784	BC1G_01055	294680	296389	Gene body and 3'UTR
Supercontig_1.32	246787	247884	BC1G_06583	246720	247043	Gene body and 3'UTR
Supercontig_1.167	28508	30500	BC1G_15256	28440	28901	Gene body and 3'UTR
Supercontig_1.70	160904	161998	BC1G_10411	160836	161738	Gene body and 3'UTR
Supercontig_1.10	202900	205199	BC1G_03324	202827	203096	Gene body and 3'UTR
Supercontig_1.19	90193	91348	BC1G_04619	90120	91133	Gene body and 3'UTR
Supercontig_1.61	202248	203585	BC1G_09611	202173	203497	Gene body and 3'UTR
Supercontig_1.86	107162	108454	BC1G_11846	107086	107304	Gene body and 3'UTR
Supercontig_1.9	404771	406442	BC1G_02815	404694	404861	Gene body and 3'UTR
Supercontig_1.52	74756	77169	BC1G_09005	74679	75938	Gene body and 3'UTR
Supercontig_1.43	242178	243649	BC1G_08022	242100	243367	Gene body and 3'UTR
Supercontig_1.4	24235	25524	BC1G_01344	24156	24799	Gene body and 3'UTR
Supercontig_1.118	2463	4129	BC1G_13411	2383	2895	Gene body and 3'UTR
Supercontig_1.12	303376	304575	BC1G_03165	303295	304141	Gene body and 3'UTR
Supercontig_1.16	306399	309373	BC1G_03720	306317	308350	Gene body and 3'UTR
Supercontig_1.58	152058	153231	BC1G_08732	151975	153095	Gene body and 3'UTR
Supercontig_1.14	82165	84341	BC1G_03798	82081	83459	Gene body and 3'UTR
Supercontig_1.70	44800	45897	BC1G_10360	44716	45078	Gene body and 3'UTR
Supercontig_1.86	141929	142339	BC1G_11860	141845	142030	Gene body and 3'UTR
Supercontig_1.94	146345	148181	BC1G_12177	146254	148001	Gene body and 3'UTR
Supercontig_1.27	231540	234737	BC1G_05109	231448	232107	Gene body and 3'UTR
Supercontig_1.54	201717	202689	BC1G_09142	201625	202028	Gene body and 3'UTR
Supercontig_1.29	186556	188337	BC1G_06151	186464	187679	Gene body and 3'UTR
Supercontig_1.2	784818	786010	BC1G_00843	784725	785922	Gene body and 3'UTR
Supercontig_1.74	182183	183527	BC1G_10727	182089	182713	Gene body and 3'UTR
Supercontig_1.27	158094	160418	BC1G_05083	157999	159560	Gene body and 3'UTR
Supercontig_1.4	25896	26798	BC1G_01345	25801	26629	Gene body and 3'UTR
Supercontig_1.40	107489	109398	BC1G_07230	107392	108986	Gene body and 3'UTR
Supercontig_1.69	180229	181321	BC1G_10161	180130	180264	Gene body and 3'UTR
Supercontig_1.46	263578	264683	BC1G_07919	263478	263966	Gene body and 3'UTR
Supercontig_1.68	98298	99410	BC1G_10038	98190	98681	Gene body and 3'UTR
Supercontig_1.137	58270	61659	BC1G_13903	58161	60022	Gene body and 3'UTR
Supercontig_1.4	680114	681065	BC1G_01618	680003	680134	Gene body and 3'UTR
Supercontig_1.45	224781	225969	BC1G_08335	224669	225361	Gene body and 3'UTR
Supercontig_1.64	147085	148183	BC1G_09865	146971	147605	Gene body and 3'UTR
Supercontig_1.77	31746	33044	BC1G_11327	31632	32576	Gene body and 3'UTR
Supercontig_1.1	870981	872733	BC1G_00355	870866	871033	Gene body and 3'UTR
Supercontig_1.4	284093	284937	BC1G_01455	283977	284209	Gene body and 3'UTR
Supercontig_1.174	4715	5793	BC1G_15321	4598	4857	Gene body and 3'UTR
Supercontig_1.188	969	2351	BC1G_15681	851	982	Gene body and 3'UTR
Supercontig_1.6	497445	498638	BC1G_02132	497327	497521	Gene body and 3'UTR
Supercontig_1.126	66463	68653	BC1G_13864	66344	67345	Gene body and 3'UTR
Supercontig_1.39	240079	241073	BC1G_07378	239960	240106	Gene body and 3'UTR
Supercontig_1.83	48072	50170	BC1G_10977	47951	48330	Gene body and 3'UTR
Supercontig_1.99	67573	69269	BC1G_12081	67448	68173	Gene body and 3'UTR
Supercontig_1.8	197990	199084	BC1G_02499	197865	198319	Gene body and 3'UTR
Supercontig_1.26	145356	146354	BC1G_05542	145231	146236	Gene body and 3'UTR
Supercontig_1.36	59230	61220	BC1G_07092	59104	59902	Gene body and 3'UTR
Supercontig_1.190	28199	31329	BC1G_15505	28072	28940	Gene body and 3'UTR
Supercontig_1.204	17991	20575	BC1G_15843	17864	19238	Gene body and 3'UTR
Supercontig_1.4	321992	323487	BC1G_01471	321864	322568	Gene body and 3'UTR
Supercontig_1.29	181513	183508	BC1G_06149	181384	183225	Gene body and 3'UTR
Supercontig_1.4	513792	515688	BC1G_01548	513659	515520	Gene body and 3'UTR
Supercontig_1.3	210926	211796	BC1G_01024	210792	211169	Gene body and 3'UTR
Supercontig_1.29	293293	294291	BC1G_06196	293159	293776	Gene body and 3'UTR
Supercontig_1.19	12836	14924	BC1G_04591	12698	12910	Gene body and 3'UTR
Supercontig_1.54	168204	170092	BC1G_09125	168065	169502	Gene body and 3'UTR
Supercontig_1.16	16961	18455	BC1G_03606	16820	17364	Gene body and 3'UTR
Supercontig_1.14	193682	194774	BC1G_03846	193539	194205	Gene body and 3'UTR
Supercontig_1.93	123293	124484	BC1G_12042	123149	123786	Gene body and 3'UTR
Supercontig_1.10	258542	259164	BC1G_03348	258398	259079	Gene body and 3'UTR
Supercontig_1.29	141823	143716	BC1G_06133	141677	142024	Gene body and 3'UTR
Supercontig_1.6	115071	116268	BC1G_01976	114925	115177	Gene body and 3'UTR
Supercontig_1.92	74863	76514	BC1G_11968	74714	75848	Gene body and 3'UTR
Supercontig_1.20	388470	389768	BC1G_04883	388320	388535	Gene body and 3'UTR
Supercontig_1.92	66153	67849	BC1G_11964	66002	66384	Gene body and 3'UTR
Supercontig_1.148	43081	44377	BC1G_14645	42928	43122	Gene body and 3'UTR
Supercontig_1.108	74028	76304	BC1G_12983	73874	74682	Gene body and 3'UTR
Supercontig_1.144	87355	87759	BC1G_14386	87201	87581	Gene body and 3'UTR
Supercontig_1.46	74696	76790	BC1G_07843	74538	76189	Gene body and 3'UTR
Supercontig_1.14	165272	166452	BC1G_03831	165113	166261	Gene body and 3'UTR
Supercontig_1.62	59981	60553	BC1G_09185	59822	60462	Gene body and 3'UTR
Supercontig_1.48	256215	257040	BC1G_07705	256054	256594	Gene body and 3'UTR
Supercontig_1.1	123077	124000	BC1G_00054	122915	123552	Gene body and 3'UTR
Supercontig_1.159	34273	36563	BC1G_14264	34110	35286	Gene body and 3'UTR
Supercontig_1.129	74476	77372	BC1G_13827	74310	75679	Gene body and 3'UTR
Supercontig_1.5	372518	373516	BC1G_01809	372351	373031	Gene body and 3'UTR
Supercontig_1.92	22184	23160	BC1G_11947	22014	22708	Gene body and 3'UTR
Supercontig_1.35	139209	140307	BC1G_06780	139037	139810	Gene body and 3'UTR
Supercontig_1.14	277026	279415	BC1G_03877	276853	277682	Gene body and 3'UTR
Supercontig_1.18	374172	375170	BC1G_04415	373998	374355	Gene body and 3'UTR
Supercontig_1.13	438786	440551	BC1G_03592	438609	438901	Gene body and 3'UTR
Supercontig_1.19	63070	64263	BC1G_04609	62893	63300	Gene body and 3'UTR
Supercontig_1.162	48446	50433	BC1G_15044	48263	49231	Gene body and 3'UTR
Supercontig_1.132	2719	4214	BC1G_14040	2533	3724	Gene body and 3'UTR
Supercontig_1.2	248445	251520	BC1G_00620	248255	248623	Gene body and 3'UTR
Supercontig_1.32	13105	15383	BC1G_06479	12915	13467	Gene body and 3'UTR
Supercontig_1.17	326271	327967	BC1G_04542	326076	327041	Gene body and 3'UTR
Supercontig_1.1	204712	205786	BC1G_00090	204515	205045	Gene body and 3'UTR
Supercontig_1.58	158254	158613	BC1G_08735	158054	158509	Gene body and 3'UTR
Supercontig_1.2	158681	161664	BC1G_00586	158479	159430	Gene body and 3'UTR
Supercontig_1.19	206437	208013	BC1G_04663	206235	207642	Gene body and 3'UTR
Supercontig_1.85	128629	130126	BC1G_11790	128425	129857	Gene body and 3'UTR
Supercontig_1.65	87911	89810	BC1G_09938	87706	87969	Gene body and 3'UTR
Supercontig_1.61	58135	59107	BC1G_09555	57927	58232	Gene body and 3'UTR
Supercontig_1.64	73686	75183	BC1G_09831	73476	74201	Gene body and 3'UTR
Supercontig_1.98	156666	157463	BC1G_12364	156454	157010	Gene body and 3'UTR
Supercontig_1.30	141398	142195	BC1G_05979	141186	141842	Gene body and 3'UTR
Supercontig_1.63	21438	24154	BC1G_09445	21225	21741	Gene body and 3'UTR
Supercontig_1.71	104441	105636	BC1G_10313	104226	104614	Gene body and 3'UTR
Supercontig_1.2	16289	17472	BC1G_00532	16071	16610	Gene body and 3'UTR
Supercontig_1.57	228334	230023	BC1G_08865	228114	229406	Gene body and 3'UTR
Supercontig_1.45	167244	168242	BC1G_08305	167024	167659	Gene body and 3'UTR
Supercontig_1.1	195355	197307	BC1G_00086	195132	196425	Gene body and 3'UTR
Supercontig_1.65	196843	197838	BC1G_09988	196620	197311	Gene body and 3'UTR
Supercontig_1.158	5468	6044	BC1G_14911	5243	5914	Gene body and 3'UTR
Supercontig_1.139	53872	54713	BC1G_13700	53647	54619	Gene body and 3'UTR
Supercontig_1.18	226802	228238	BC1G_04363	226576	227627	Gene body and 3'UTR
Supercontig_1.100	154540	155589	BC1G_12486	154311	154586	Gene body and 3'UTR
Supercontig_1.38	157685	159971	BC1G_06906	157454	159178	Gene body and 3'UTR
Supercontig_1.40	79053	81248	BC1G_07220	78821	80569	Gene body and 3'UTR
Supercontig_1.97	23998	25995	BC1G_12624	23761	24100	Gene body and 3'UTR
Supercontig_1.2	283792	285879	BC1G_00637	283554	284096	Gene body and 3'UTR
Supercontig_1.9	396149	398107	BC1G_02808	395911	396800	Gene body and 3'UTR
Supercontig_1.90	14043	15986	BC1G_11403	13804	14281	Gene body and 3'UTR
Supercontig_1.47	14226	15128	BC1G_08135	13984	14288	Gene body and 3'UTR
Supercontig_1.12	298780	301872	BC1G_03163	298537	298859	Gene body and 3'UTR
Supercontig_1.12	400341	402313	BC1G_03204	400098	401071	Gene body and 3'UTR
Supercontig_1.13	436270	437558	BC1G_03590	436025	437194	Gene body and 3'UTR
Supercontig_1.39	135895	136890	BC1G_07341	135650	136676	Gene body and 3'UTR
Supercontig_1.209	26313	27908	BC1G_15905	26066	27487	Gene body and 3'UTR
Supercontig_1.50	208992	209983	BC1G_08959	208742	208997	Gene body and 3'UTR
Supercontig_1.131	88033	89370	BC1G_14143	87783	89163	Gene body and 3'UTR
Supercontig_1.92	7728	8651	BC1G_11940	7477	8071	Gene body and 3'UTR
Supercontig_1.75	22725	24018	BC1G_10885	22471	23255	Gene body and 3'UTR
Supercontig_1.85	164299	165333	BC1G_11799	164044	164958	Gene body and 3'UTR
Supercontig_1.111	123888	124625	BC1G_13164	123627	123992	Gene body and 3'UTR
Supercontig_1.13	122131	123027	BC1G_03470	121870	122868	Gene body and 3'UTR
Supercontig_1.17	285449	286445	BC1G_04519	285187	286266	Gene body and 3'UTR
Supercontig_1.40	102701	104099	BC1G_07228	102432	103630	Gene body and 3'UTR
Supercontig_1.43	16550	18284	BC1G_07926	16280	17697	Gene body and 3'UTR
Supercontig_1.175	20593	22172	BC1G_15421	20321	21012	Gene body and 3'UTR
Supercontig_1.17	350972	353767	BC1G_04553	350699	351461	Gene body and 3'UTR
Supercontig_1.19	20227	21976	BC1G_04596	19951	21092	Gene body and 3'UTR
Supercontig_1.225	8123	9204	BC1G_16078	7847	8809	Gene body and 3'UTR
Supercontig_1.60	181184	182355	BC1G_09413	180907	181545	Gene body and 3'UTR
Supercontig_1.44	74031	76824	BC1G_07739	73750	74113	Gene body and 3'UTR
Supercontig_1.164	66076	67821	BC1G_15107	65791	67708	Gene body and 3'UTR
Supercontig_1.7	45698	46697	BC1G_02198	45411	46518	Gene body and 3'UTR
Supercontig_1.131	15132	17025	BC1G_14117	14844	15283	Gene body and 3'UTR
Supercontig_1.30	163867	165560	BC1G_05987	163578	164090	Gene body and 3'UTR
Supercontig_1.160	50162	51134	BC1G_14958	49873	50851	Gene body and 3'UTR
Supercontig_1.69	227235	228217	BC1G_10175	226943	227672	Gene body and 3'UTR
Supercontig_1.19	275813	278109	BC1G_04689	275519	276489	Gene body and 3'UTR
Supercontig_1.82	120515	121471	BC1G_10782	120221	120886	Gene body and 3'UTR
Supercontig_1.8	64939	66935	BC1G_02444	64642	65805	Gene body and 3'UTR
Supercontig_1.27	314153	316052	BC1G_05139	313855	314442	Gene body and 3'UTR
Supercontig_1.50	113143	114827	BC1G_08920	112842	113644	Gene body and 3'UTR
Supercontig_1.1	106173	107172	BC1G_00049	105872	106891	Gene body and 3'UTR
Supercontig_1.55	116025	117720	BC1G_08398	115722	116461	Gene body and 3'UTR
Supercontig_1.3	250003	251380	BC1G_01038	249699	250709	Gene body and 3'UTR
Supercontig_1.61	191196	192279	BC1G_09605	190890	191942	Gene body and 3'UTR
Supercontig_1.1	45473	47355	BC1G_00023	45161	45820	Gene body and 3'UTR
Supercontig_1.67	175329	176782	BC1G_10255	175014	175470	Gene body and 3'UTR
Supercontig_1.2	744310	746254	BC1G_00825	743994	744573	Gene body and 3'UTR
Supercontig_1.4	142270	143969	BC1G_01394	141954	142373	Gene body and 3'UTR
Supercontig_1.125	104859	105701	BC1G_13796	104542	104959	Gene body and 3'UTR
Supercontig_1.105	22321	25317	BC1G_12689	22003	22665	Gene body and 3'UTR
Supercontig_1.92	101433	104928	BC1G_11976	101114	101681	Gene body and 3'UTR
Supercontig_1.2	530388	532361	BC1G_00740	530069	532131	Gene body and 3'UTR
Supercontig_1.5	464309	466003	BC1G_01851	463989	464336	Gene body and 3'UTR
Supercontig_1.33	121975	124063	BC1G_06662	121655	122647	Gene body and 3'UTR
Supercontig_1.8	309852	311726	BC1G_02545	309532	310503	Gene body and 3'UTR
Supercontig_1.13	248120	249559	BC1G_03512	247799	248590	Gene body and 3'UTR
Supercontig_1.5	518162	519158	BC1G_01880	517840	518646	Gene body and 3'UTR
Supercontig_1.112	88515	89308	BC1G_13312	88192	89057	Gene body and 3'UTR
Supercontig_1.20	123715	124839	BC1G_04785	123389	123828	Gene body and 3'UTR
Supercontig_1.1	525459	526425	BC1G_00215	525132	525767	Gene body and 3'UTR
Supercontig_1.210	27062	29054	BC1G_15933	26734	27599	Gene body and 3'UTR
Supercontig_1.3	588507	591100	BC1G_01181	588178	588849	Gene body and 3'UTR
Supercontig_1.107	84894	86891	BC1G_13036	84563	85243	Gene body and 3'UTR
Supercontig_1.3	87040	87835	BC1G_00976	86708	87271	Gene body and 3'UTR
Supercontig_1.10	284655	285851	BC1G_03358	284321	285688	Gene body and 3'UTR
Supercontig_1.70	143325	145068	BC1G_10404	142988	143941	Gene body and 3'UTR
Supercontig_1.115	115975	120193	BC1G_13408	115637	116219	Gene body and 3'UTR
Supercontig_1.71	218043	220532	BC1G_10343	217705	218424	Gene body and 3'UTR
Supercontig_1.45	155845	156835	BC1G_08300	155506	156079	Gene body and 3'UTR
Supercontig_1.139	75480	76774	BC1G_13706	75140	76459	Gene body and 3'UTR
Supercontig_1.31	210646	213632	BC1G_06301	210304	211016	Gene body and 3'UTR
Supercontig_1.44	155051	156589	BC1G_07774	154705	155177	Gene body and 3'UTR
Supercontig_1.87	94835	98031	BC1G_11709	94487	95278	Gene body and 3'UTR
Supercontig_1.53	106017	106998	BC1G_08078	105669	106781	Gene body and 3'UTR
Supercontig_1.169	51338	53367	BC1G_15215	50989	52071	Gene body and 3'UTR
Supercontig_1.62	242283	244480	BC1G_09256	241933	242991	Gene body and 3'UTR
Supercontig_1.11	160791	162183	BC1G_02932	160441	161854	Gene body and 3'UTR
Supercontig_1.56	100957	104803	BC1G_09668	100606	101582	Gene body and 3'UTR
Supercontig_1.50	126342	128334	BC1G_08925	125991	127301	Gene body and 3'UTR
Supercontig_1.120	73125	74241	BC1G_13662	72773	73333	Gene body and 3'UTR
Supercontig_1.23	361634	362629	BC1G_05018	361282	362151	Gene body and 3'UTR
Supercontig_1.119	44196	45187	BC1G_13511	43843	44608	Gene body and 3'UTR
Supercontig_1.25	221405	222375	BC1G_05413	221048	221613	Gene body and 3'UTR
Supercontig_1.26	216757	218920	BC1G_05572	216398	218751	Gene body and 3'UTR
Supercontig_1.19	349659	350841	BC1G_04721	349299	349866	Gene body and 3'UTR
Supercontig_1.3	177300	178295	BC1G_01011	176939	178023	Gene body and 3'UTR
Supercontig_1.44	68932	70807	BC1G_07737	68570	69969	Gene body and 3'UTR
Supercontig_1.48	83859	84956	BC1G_07638	83496	84295	Gene body and 3'UTR
Supercontig_1.24	178699	181493	BC1G_05708	178333	179580	Gene body and 3'UTR
Supercontig_1.90	111496	113692	BC1G_11443	111130	112781	Gene body and 3'UTR
Supercontig_1.49	128921	130712	BC1G_08509	128549	128987	Gene body and 3'UTR
Supercontig_1.171	23423	25389	BC1G_15116	23051	23923	Gene body and 3'UTR
Supercontig_1.2	182468	184554	BC1G_00596	182094	182795	Gene body and 3'UTR
Supercontig_1.3	780425	781421	BC1G_01264	780048	780512	Gene body and 3'UTR
Supercontig_1.7	350580	351765	BC1G_02327	350202	351115	Gene body and 3'UTR
Supercontig_1.45	209834	212477	BC1G_08326	209455	210108	Gene body and 3'UTR
Supercontig_1.34	146279	147468	BC1G_06411	145899	146358	Gene body and 3'UTR
Supercontig_1.159	40276	41767	BC1G_14265	39896	41509	Gene body and 3'UTR
Supercontig_1.8	582100	583959	BC1G_02650	581719	582864	Gene body and 3'UTR
Supercontig_1.44	6093	8865	BC1G_07716	5711	6113	Gene body and 3'UTR
Supercontig_1.88	105246	108039	BC1G_11287	104864	105805	Gene body and 3'UTR
Supercontig_1.148	74182	75886	BC1G_14659	73799	75170	Gene body and 3'UTR
Supercontig_1.1	760585	762477	BC1G_00317	760200	761224	Gene body and 3'UTR
Supercontig_1.113	93569	94602	BC1G_12886	93180	94302	Gene body and 3'UTR
Supercontig_1.63	216965	219052	BC1G_09526	216575	217846	Gene body and 3'UTR
Supercontig_1.61	198556	200786	BC1G_09609	198166	199986	Gene body and 3'UTR
Supercontig_1.45	246180	248377	BC1G_08345	245786	246429	Gene body and 3'UTR
Supercontig_1.103	79137	80327	BC1G_12515	78742	79778	Gene body and 3'UTR
Supercontig_1.38	80844	82269	BC1G_06880	80445	82050	Gene body and 3'UTR
Supercontig_1.12	208259	209555	BC1G_03124	207857	208509	Gene body and 3'UTR
Supercontig_1.53	69499	71114	BC1G_08060	69097	70991	Gene body and 3'UTR
Supercontig_1.17	312253	313235	BC1G_04532	311850	312502	Gene body and 3'UTR
Supercontig_1.20	175001	176896	BC1G_04800	174597	176534	Gene body and 3'UTR
Supercontig_1.2	371145	372987	BC1G_00677	370740	371188	Gene body and 3'UTR
Supercontig_1.16	84080	85360	BC1G_03634	83672	85024	Gene body and 3'UTR
Supercontig_1.9	106665	108859	BC1G_02694	106256	107900	Gene body and 3'UTR
Supercontig_1.68	29989	31876	BC1G_10009	29580	31606	Gene body and 3'UTR
Supercontig_1.10	268915	270470	BC1G_03352	268504	269178	Gene body and 3'UTR
Supercontig_1.5	500231	501406	BC1G_01873	499817	500383	Gene body and 3'UTR
Supercontig_1.71	35005	35976	BC1G_10289	34588	35221	Gene body and 3'UTR
Supercontig_1.17	318932	320942	BC1G_04537	318513	320666	Gene body and 3'UTR
Supercontig_1.4	688070	690164	BC1G_01622	687646	688317	Gene body and 3'UTR
Supercontig_1.27	304766	306852	BC1G_05135	304341	305869	Gene body and 3'UTR
Supercontig_1.2	651144	652939	BC1G_00791	650716	651352	Gene body and 3'UTR
Supercontig_1.220	7487	8781	BC1G_16024	7058	7847	Gene body and 3'UTR
Supercontig_1.144	85760	86737	BC1G_14385	85329	86099	Gene body and 3'UTR
Supercontig_1.40	260131	261307	BC1G_07285	259700	261167	Gene body and 3'UTR
Supercontig_1.13	156112	157406	BC1G_03482	155680	156712	Gene body and 3'UTR
Supercontig_1.32	110475	111468	BC1G_06525	110043	111370	Gene body and 3'UTR
Supercontig_1.84	81894	83523	BC1G_11138	81461	82114	Gene body and 3'UTR
Supercontig_1.111	124498	125038	BC1G_13165	124064	124960	Gene body and 3'UTR
Supercontig_1.75	55220	56216	BC1G_10901	54783	55465	Gene body and 3'UTR
Supercontig_1.5	522865	523960	BC1G_01883	522427	523380	Gene body and 3'UTR
Supercontig_1.52	242483	243981	BC1G_09054	242043	242550	Gene body and 3'UTR
Supercontig_1.68	203254	204838	BC1G_10081	202810	203581	Gene body and 3'UTR
Supercontig_1.4	785079	787077	BC1G_01662	784634	785595	Gene body and 3'UTR
Supercontig_1.77	12945	14240	BC1G_11319	12499	13905	Gene body and 3'UTR
Supercontig_1.44	124854	126740	BC1G_07761	124406	124921	Gene body and 3'UTR
Supercontig_1.203	5864	7463	BC1G_15854	5416	6406	Gene body and 3'UTR
Supercontig_1.63	159557	162051	BC1G_09504	159104	160501	Gene body and 3'UTR
Supercontig_1.110	44024	47115	BC1G_12764	43570	44625	Gene body and 3'UTR
Supercontig_1.30	174842	176950	BC1G_05992	174388	175905	Gene body and 3'UTR
Supercontig_1.38	231136	232459	BC1G_06933	230681	231311	Gene body and 3'UTR
Supercontig_1.32	42706	43805	BC1G_06493	42250	43609	Gene body and 3'UTR
Supercontig_1.48	59775	61552	BC1G_07630	59318	60051	Gene body and 3'UTR
Supercontig_1.17	130279	131972	BC1G_04467	129821	131605	Gene body and 3'UTR
Supercontig_1.35	313604	314655	BC1G_06845	313144	313898	Gene body and 3'UTR
Supercontig_1.2	444708	445693	BC1G_00708	444246	444780	Gene body and 3'UTR
Supercontig_1.2	681538	682829	BC1G_00799	681075	682394	Gene body and 3'UTR
Supercontig_1.27	74462	76409	BC1G_05048	73997	75540	Gene body and 3'UTR
Supercontig_1.9	358121	359401	BC1G_02793	357654	358567	Gene body and 3'UTR
Supercontig_1.42	9775	11273	BC1G_07398	9307	10389	Gene body and 3'UTR
Supercontig_1.13	45111	48307	BC1G_03443	44640	46227	Gene body and 3'UTR
Supercontig_1.14	312746	314417	BC1G_03893	312274	313844	Gene body and 3'UTR
Supercontig_1.17	346871	347965	BC1G_04551	346398	347258	Gene body and 3'UTR
Supercontig_1.65	5111	6208	BC1G_09901	4636	5526	Gene body and 3'UTR
Supercontig_1.34	288841	292331	BC1G_06456	288365	289217	Gene body and 3'UTR
Supercontig_1.98	94837	96868	BC1G_12342	94361	95538	Gene body and 3'UTR
Supercontig_1.9	467915	468714	BC1G_02838	467437	468447	Gene body and 3'UTR
Supercontig_1.13	145610	147402	BC1G_03477	145130	145764	Gene body and 3'UTR
Supercontig_1.17	405169	406667	BC1G_04581	404688	405578	Gene body and 3'UTR
Supercontig_1.29	45737	47705	BC1G_06092	45255	46245	Gene body and 3'UTR
Supercontig_1.39	46121	48013	BC1G_07307	45638	46686	Gene body and 3'UTR
Supercontig_1.1	1066072	1068031	BC1G_00422	1065582	1067529	Gene body and 3'UTR
Supercontig_1.105	67544	68837	BC1G_12712	67051	68752	Gene body and 3'UTR
Supercontig_1.56	33065	34050	BC1G_09641	32569	33659	Gene body and 3'UTR
Supercontig_1.132	60614	62808	BC1G_14058	60114	61151	Gene body and 3'UTR
Supercontig_1.13	166709	170106	BC1G_03487	166209	168540	Gene body and 3'UTR
Supercontig_1.203	567	2463	BC1G_15852	67	1218	Gene body and 3'UTR
Supercontig_1.111	70484	71682	BC1G_13141	69980	71278	Gene body and 3'UTR
Supercontig_1.4	31094	31916	BC1G_01348	30587	31303	Gene body and 3'UTR
Supercontig_1.24	87767	89258	BC1G_05673	87258	89046	Gene body and 3'UTR
Supercontig_1.2	954097	956295	BC1G_00922	953586	954137	Gene body and 3'UTR
Supercontig_1.77	11048	12244	BC1G_11317	10535	11148	Gene body and 3'UTR
Supercontig_1.23	298002	299996	BC1G_04999	297488	298066	Gene body and 3'UTR
Supercontig_1.29	167247	168630	BC1G_06143	166733	168156	Gene body and 3'UTR
Supercontig_1.4	337642	339637	BC1G_01477	337128	339251	Gene body and 3'UTR
Supercontig_1.144	14585	16275	BC1G_14363	14069	15398	Gene body and 3'UTR
Supercontig_1.65	63494	65590	BC1G_09927	62977	64106	Gene body and 3'UTR
Supercontig_1.16	155080	156271	BC1G_03662	154557	155432	Gene body and 3'UTR
Supercontig_1.19	210644	211833	BC1G_04664	210121	211234	Gene body and 3'UTR
Supercontig_1.16	216471	217402	BC1G_03684	215947	216672	Gene body and 3'UTR
Supercontig_1.197	26316	28285	BC1G_15723	25791	26375	Gene body and 3'UTR
Supercontig_1.46	87997	90285	BC1G_07851	87472	89191	Gene body and 3'UTR
Supercontig_1.9	221584	223582	BC1G_02743	221057	222541	Gene body and 3'UTR
Supercontig_1.96	104036	105413	BC1G_12286	103508	104335	Gene body and 3'UTR
Supercontig_1.37	262530	263716	BC1G_07052	261998	262872	Gene body and 3'UTR
Supercontig_1.1	6863	9413	BC1G_00004	6330	7741	Gene body and 3'UTR
Supercontig_1.33	271215	273101	BC1G_06717	270682	272615	Gene body and 3'UTR
Supercontig_1.180	15564	17159	BC1G_15480	15029	16004	Gene body and 3'UTR
Supercontig_1.20	269648	270938	BC1G_04834	269111	269746	Gene body and 3'UTR
Supercontig_1.34	268608	270505	BC1G_06445	268069	268721	Gene body and 3'UTR
Supercontig_1.97	147867	148652	BC1G_12680	147321	148350	Gene body and 3'UTR
Supercontig_1.45	240279	241274	BC1G_08341	239732	241071	Gene body and 3'UTR
Supercontig_1.2	992580	994979	BC1G_00940	992031	992595	Gene body and 3'UTR
Supercontig_1.113	54947	55922	BC1G_12867	54398	55118	Gene body and 3'UTR
Supercontig_1.39	64820	67016	BC1G_07316	64271	66384	Gene body and 3'UTR
Supercontig_1.26	290877	292868	BC1G_05599	290327	290909	Gene body and 3'UTR
Supercontig_1.93	150434	152330	BC1G_12051	149884	151452	Gene body and 3'UTR
Supercontig_1.8	556163	557092	BC1G_02644	555611	556443	Gene body and 3'UTR
Supercontig_1.140	48774	53165	BC1G_14432	48217	49990	Gene body and 3'UTR
Supercontig_1.98	98588	101229	BC1G_12343	98028	100878	Gene body and 3'UTR
Supercontig_1.181	36761	37859	BC1G_15449	36198	37286	Gene body and 3'UTR
Supercontig_1.79	167858	169749	BC1G_11239	167291	168328	Gene body and 3'UTR
Supercontig_1.37	260032	262027	BC1G_07051	259463	260650	Gene body and 3'UTR
Supercontig_1.31	157146	158138	BC1G_06281	156575	157506	Gene body and 3'UTR
Supercontig_1.56	6856	8228	BC1G_09629	6283	6917	Gene body and 3'UTR
Supercontig_1.74	22707	24698	BC1G_10672	22134	23477	Gene body and 3'UTR
Supercontig_1.235	1523	3410	BC1G_16154	950	2887	Gene body and 3'UTR
Supercontig_1.2	255749	256742	BC1G_00624	255176	256224	Gene body and 3'UTR
Supercontig_1.30	243731	244650	BC1G_06019	243157	243862	Gene body and 3'UTR
Supercontig_1.12	347989	351487	BC1G_03183	347414	348361	Gene body and 3'UTR
Supercontig_1.20	320883	322875	BC1G_04854	320308	322119	Gene body and 3'UTR
Supercontig_1.40	145005	146495	BC1G_07242	144429	145239	Gene body and 3'UTR
Supercontig_1.35	20491	22445	BC1G_06747	19915	21562	Gene body and 3'UTR
Supercontig_1.60	171104	172212	BC1G_09408	170527	171796	Gene body and 3'UTR
Supercontig_1.162	58445	59942	BC1G_15049	57864	59316	Gene body and 3'UTR
Supercontig_1.38	30128	31879	BC1G_06859	29544	30756	Gene body and 3'UTR
Supercontig_1.33	220027	222603	BC1G_06699	219442	220635	Gene body and 3'UTR
Supercontig_1.94	81231	82610	BC1G_12146	80646	81649	Gene body and 3'UTR
Supercontig_1.15	308236	308943	BC1G_04236	307648	308586	Gene body and 3'UTR
Supercontig_1.60	38245	40039	BC1G_09370	37656	39325	Gene body and 3'UTR
Supercontig_1.56	11954	12722	BC1G_09631	11364	12479	Gene body and 3'UTR
Supercontig_1.35	307504	308597	BC1G_06844	306909	308216	Gene body and 3'UTR
Supercontig_1.62	118521	120020	BC1G_09206	117925	119295	Gene body and 3'UTR
Supercontig_1.78	107083	108068	BC1G_10465	106485	107288	Gene body and 3'UTR
Supercontig_1.122	17861	18849	BC1G_13547	17263	18075	Gene body and 3'UTR
Supercontig_1.154	48298	49294	BC1G_14205	47694	48566	Gene body and 3'UTR
Supercontig_1.122	61461	62955	BC1G_13567	60857	62281	Gene body and 3'UTR
Supercontig_1.143	60036	61630	BC1G_14782	59429	60312	Gene body and 3'UTR
Supercontig_1.91	156278	158268	BC1G_11662	155663	156698	Gene body and 3'UTR
Supercontig_1.20	160413	162695	BC1G_04796	159798	162018	Gene body and 3'UTR
Supercontig_1.37	228280	229573	BC1G_07041	227664	228503	Gene body and 3'UTR
Supercontig_1.6	146966	148838	BC1G_01991	146350	147848	Gene body and 3'UTR
Supercontig_1.11	442758	444551	BC1G_03033	442142	443822	Gene body and 3'UTR
Supercontig_1.206	18755	20451	BC1G_15887	18139	20379	Gene body and 3'UTR
Supercontig_1.128	55400	58380	BC1G_13948	54780	57130	Gene body and 3'UTR
Supercontig_1.158	54380	56134	BC1G_14931	53759	54463	Gene body and 3'UTR
Supercontig_1.2	472887	474982	BC1G_00718	472263	472924	Gene body and 3'UTR
Supercontig_1.6	170152	172443	BC1G_01999	169524	171317	Gene body and 3'UTR
Supercontig_1.38	39042	40751	BC1G_06862	38411	39232	Gene body and 3'UTR
Supercontig_1.56	13669	14851	BC1G_09632	13038	14340	Gene body and 3'UTR
Supercontig_1.30	161170	163463	BC1G_05986	160538	162133	Gene body and 3'UTR
Supercontig_1.143	47835	48991	BC1G_14778	47202	48705	Gene body and 3'UTR
Supercontig_1.68	205243	206236	BC1G_10082	204608	206124	Gene body and 3'UTR
Supercontig_1.56	161815	162912	BC1G_09692	161177	161992	Gene body and 3'UTR
Supercontig_1.29	168950	171326	BC1G_06144	168310	169251	Gene body and 3'UTR
Supercontig_1.33	296037	298024	BC1G_06728	295396	297185	Gene body and 3'UTR
Supercontig_1.1	840454	841750	BC1G_00343	839810	841330	Gene body and 3'UTR
Supercontig_1.135	43852	46043	BC1G_14236	43204	45176	Gene body and 3'UTR
Supercontig_1.27	208913	213407	BC1G_05100	208261	209156	Gene body and 3'UTR
Supercontig_1.81	32800	34988	BC1G_11482	32146	32972	Gene body and 3'UTR
Supercontig_1.56	143620	144375	BC1G_09684	142966	144220	Gene body and 3'UTR
Supercontig_1.27	337611	339592	BC1G_05149	336954	338140	Gene body and 3'UTR
Supercontig_1.11	448552	449846	BC1G_03035	447895	448815	Gene body and 3'UTR
Supercontig_1.55	240781	244771	BC1G_08448	240123	241409	Gene body and 3'UTR
Supercontig_1.90	164893	166190	BC1G_11460	164232	164984	Gene body and 3'UTR
Supercontig_1.120	60546	61537	BC1G_13657	59882	60859	Gene body and 3'UTR
Supercontig_1.125	83644	85240	BC1G_13788	82979	83860	Gene body and 3'UTR
Supercontig_1.45	143847	145740	BC1G_08294	143182	144499	Gene body and 3'UTR
Supercontig_1.105	16620	18747	BC1G_12686	15953	17062	Gene body and 3'UTR
Supercontig_1.169	19568	21565	BC1G_15203	18900	19584	Gene body and 3'UTR
Supercontig_1.104	95366	96359	BC1G_12399	94697	95896	Gene body and 3'UTR
Supercontig_1.28	361901	363497	BC1G_05923	361231	361983	Gene body and 3'UTR
Supercontig_1.4	740853	741842	BC1G_01641	740181	740862	Gene body and 3'UTR
Supercontig_1.5	535662	536759	BC1G_01888	534989	536118	Gene body and 3'UTR
Supercontig_1.38	1028	2120	BC1G_06848	353	1749	Gene body and 3'UTR
Supercontig_1.96	16100	19400	BC1G_12255	15424	16258	Gene body and 3'UTR
Supercontig_1.20	142123	143108	BC1G_04790	141443	142930	Gene body and 3'UTR
Supercontig_1.92	150216	151380	BC1G_11991	149534	151255	Gene body and 3'UTR
Supercontig_1.12	314017	315858	BC1G_03168	313333	314341	Gene body and 3'UTR
Supercontig_1.33	109757	111064	BC1G_06656	109073	110165	Gene body and 3'UTR
Supercontig_1.112	85665	87623	BC1G_13310	84979	85668	Gene body and 3'UTR
Supercontig_1.23	184386	186380	BC1G_04958	183700	185709	Gene body and 3'UTR
Supercontig_1.12	220961	221957	BC1G_03130	220275	221565	Gene body and 3'UTR
Supercontig_1.68	130942	132836	BC1G_10053	130255	131931	Gene body and 3'UTR
Supercontig_1.3	344745	346540	BC1G_01079	344057	346116	Gene body and 3'UTR
Supercontig_1.170	24320	26612	BC1G_15298	23631	24860	Gene body and 3'UTR
Supercontig_1.50	163093	165520	BC1G_08936	162404	164955	Gene body and 3'UTR
Supercontig_1.33	116981	118974	BC1G_06659	116290	117010	Gene body and 3'UTR
Supercontig_1.206	7262	8856	BC1G_15883	6571	7402	Gene body and 3'UTR
Supercontig_1.95	124455	127453	BC1G_11926	123762	125040	Gene body and 3'UTR
Supercontig_1.37	95768	97013	BC1G_06997	95067	95813	Gene body and 3'UTR
Supercontig_1.57	113353	114344	BC1G_08819	112650	113811	Gene body and 3'UTR
Supercontig_1.45	85616	87707	BC1G_08271	84911	85952	Gene body and 3'UTR
Supercontig_1.3	575588	576778	BC1G_01173	574879	575896	Gene body and 3'UTR
Supercontig_1.198	24290	25688	BC1G_15784	23580	24972	Gene body and 3'UTR
Supercontig_1.152	51044	52269	BC1G_14678	50334	51793	Gene body and 3'UTR
Supercontig_1.89	133403	134856	BC1G_11591	132691	134088	Gene body and 3'UTR
Supercontig_1.95	106151	107443	BC1G_11918	105438	106254	Gene body and 3'UTR
Supercontig_1.46	117075	119295	BC1G_07864	116361	117578	Gene body and 3'UTR
Supercontig_1.23	208952	210823	BC1G_04969	208236	209500	Gene body and 3'UTR
Supercontig_1.6	502062	503342	BC1G_02135	501346	503192	Gene body and 3'UTR
Supercontig_1.110	130773	133557	BC1G_12799	130056	131927	Gene body and 3'UTR
Supercontig_1.173	23504	24498	BC1G_15351	22787	23845	Gene body and 3'UTR
Supercontig_1.135	69454	71032	BC1G_14246	68735	69742	Gene body and 3'UTR
Supercontig_1.19	46568	47565	BC1G_04603	45849	46856	Gene body and 3'UTR
Supercontig_1.88	25878	26974	BC1G_11255	25157	26527	Gene body and 3'UTR
Supercontig_1.2	990480	991472	BC1G_00939	989758	991317	Gene body and 3'UTR
Supercontig_1.13	153410	155206	BC1G_03481	152687	153938	Gene body and 3'UTR
Supercontig_1.114	104684	106968	BC1G_13102	103960	104925	Gene body and 3'UTR
Supercontig_1.96	69176	70974	BC1G_12275	68450	69184	Gene body and 3'UTR
Supercontig_1.49	43366	44805	BC1G_08470	42636	43642	Gene body and 3'UTR
Supercontig_1.20	197697	201493	BC1G_04810	196963	197958	Gene body and 3'UTR
Supercontig_1.44	58411	59319	BC1G_07734	57677	58660	Gene body and 3'UTR
Supercontig_1.94	12202	14076	BC1G_12117	11464	13554	Gene body and 3'UTR
Supercontig_1.91	114173	116460	BC1G_11648	113433	115607	Gene body and 3'UTR
Supercontig_1.6	398312	399331	BC1G_02101	397572	399089	Gene body and 3'UTR
Supercontig_1.64	47313	48401	BC1G_09814	46572	47381	Gene body and 3'UTR
Supercontig_1.42	154913	155907	BC1G_07452	154169	154978	Gene body and 3'UTR
Supercontig_1.124	86734	88410	BC1G_13486	85983	87798	Gene body and 3'UTR
Supercontig_1.27	109515	110812	BC1G_05065	108764	110609	Gene body and 3'UTR
Supercontig_1.4	274539	275536	BC1G_01452	273786	274996	Gene body and 3'UTR
Supercontig_1.3	691925	693223	BC1G_01222	691171	692345	Gene body and 3'UTR
Supercontig_1.68	191827	193314	BC1G_10077	191072	191925	Gene body and 3'UTR
Supercontig_1.5	146925	148219	BC1G_01725	146168	147583	Gene body and 3'UTR
Supercontig_1.143	36532	37731	BC1G_14773	35774	36867	Gene body and 3'UTR
Supercontig_1.68	188159	189222	BC1G_10075	187397	188614	Gene body and 3'UTR
Supercontig_1.58	152739	153352	BC1G_08732	151975	153095	Gene body and 3'UTR
Supercontig_1.22	243327	245018	BC1G_05273	242562	243456	Gene body and 3'UTR
Supercontig_1.156	59197	61271	BC1G_14872	58432	60276	Gene body and 3'UTR
Supercontig_1.3	359649	361642	BC1G_01083	358881	360128	Gene body and 3'UTR
Supercontig_1.33	241412	242771	BC1G_06708	240635	241632	Gene body and 3'UTR
Supercontig_1.5	75948	77344	BC1G_01696	75171	76910	Gene body and 3'UTR
Supercontig_1.94	37684	39282	BC1G_12126	36906	37964	Gene body and 3'UTR
Supercontig_1.7	34205	36095	BC1G_02195	33424	34526	Gene body and 3'UTR
Supercontig_1.81	163382	164877	BC1G_11532	162601	163435	Gene body and 3'UTR
Supercontig_1.89	76861	78157	BC1G_11564	76074	77066	Gene body and 3'UTR
Supercontig_1.31	344406	344997	BC1G_06346	343619	344544	Gene body and 3'UTR
Supercontig_1.7	571613	572805	BC1G_02413	570825	572492	Gene body and 3'UTR
Supercontig_1.6	325017	328003	BC1G_02070	324227	325340	Gene body and 3'UTR
Supercontig_1.71	192724	193598	BC1G_10338	191931	193040	Gene body and 3'UTR
Supercontig_1.38	218367	221265	BC1G_06927	217572	218919	Gene body and 3'UTR
Supercontig_1.83	175015	176949	BC1G_11023	174220	175047	Gene body and 3'UTR
Supercontig_1.22	278183	279797	BC1G_05285	277386	279171	Gene body and 3'UTR
Supercontig_1.93	30249	32554	BC1G_12007	29452	32278	Gene body and 3'UTR
Supercontig_1.6	481772	482541	BC1G_02127	480973	482160	Gene body and 3'UTR
Supercontig_1.17	191862	193856	BC1G_04483	191059	192839	Gene body and 3'UTR
Supercontig_1.131	59581	61471	BC1G_14133	58776	60558	Gene body and 3'UTR
Supercontig_1.120	23284	24279	BC1G_13640	22472	24055	Gene body and 3'UTR
Supercontig_1.55	154470	156168	BC1G_08412	153656	155737	Gene body and 3'UTR
Supercontig_1.127	23563	25045	BC1G_13724	22747	24110	Gene body and 3'UTR
Supercontig_1.78	183273	185251	BC1G_10491	182454	183486	Gene body and 3'UTR
Supercontig_1.24	37964	39156	BC1G_05648	37145	38062	Gene body and 3'UTR
Supercontig_1.125	102135	104128	BC1G_13795	101315	102819	Gene body and 3'UTR
Supercontig_1.22	223076	223973	BC1G_05265	222255	223341	Gene body and 3'UTR
Supercontig_1.31	172744	175930	BC1G_06287	171923	175373	Gene body and 3'UTR
Supercontig_1.117	123321	125746	BC1G_13267	122494	124136	Gene body and 3'UTR
Supercontig_1.120	56345	57438	BC1G_13654	55515	57049	Gene body and 3'UTR
Supercontig_1.4	567742	568994	BC1G_01569	566910	568873	Gene body and 3'UTR
Supercontig_1.137	63871	65762	BC1G_13905	63035	63886	Gene body and 3'UTR
Supercontig_1.8	458052	460240	BC1G_02606	457216	459020	Gene body and 3'UTR
Supercontig_1.14	31733	33719	BC1G_03776	30896	33625	Gene body and 3'UTR
Supercontig_1.113	94021	98809	BC1G_12886	93180	94302	Gene body and 3'UTR
Supercontig_1.107	41356	44353	BC1G_13020	40514	42364	Gene body and 3'UTR
Supercontig_1.22	175900	177575	BC1G_05244	175056	176248	Gene body and 3'UTR
Supercontig_1.76	25274	26567	BC1G_11042	24428	25507	Gene body and 3'UTR
Supercontig_1.5	38685	39998	BC1G_01682	37837	39097	Gene body and 3'UTR
Supercontig_1.2	30092	32987	BC1G_00537	29243	31016	Gene body and 3'UTR
Supercontig_1.16	248191	249589	BC1G_03699	247340	248428	Gene body and 3'UTR
Supercontig_1.15	878	1966	BC1G_04107	23	1103	Gene body and 3'UTR
Supercontig_1.18	237641	238601	BC1G_04368	236785	238022	Gene body and 3'UTR
Supercontig_1.100	93494	95977	BC1G_12462	92637	93889	Gene body and 3'UTR
Supercontig_1.86	33984	35876	BC1G_11813	33122	34261	Gene body and 3'UTR
Supercontig_1.73	60125	60378	BC1G_10600	59263	60191	Gene body and 3'UTR
Supercontig_1.69	23567	25340	BC1G_10098	22700	24096	Gene body and 3'UTR
Supercontig_1.35	26981	29931	BC1G_06751	26106	27113	Gene body and 3'UTR
Supercontig_1.13	120334	122125	BC1G_03469	119459	120874	Gene body and 3'UTR
Supercontig_1.6	1033	2894	BC1G_01928	148	1818	Gene body and 3'UTR
Supercontig_1.29	245424	247018	BC1G_06174	244539	246051	Gene body and 3'UTR
Supercontig_1.24	120064	120706	BC1G_05688	119178	120317	Gene body and 3'UTR
Supercontig_1.16	229396	232486	BC1G_03691	228501	230025	Gene body and 3'UTR
Supercontig_1.94	17553	19692	BC1G_12119	16658	17575	Gene body and 3'UTR
Supercontig_1.31	103637	106532	BC1G_06261	102741	104183	Gene body and 3'UTR
Supercontig_1.3	659127	660216	BC1G_01211	658231	659918	Gene body and 3'UTR
Supercontig_1.1	239699	240424	BC1G_00100	238802	240058	Gene body and 3'UTR
Supercontig_1.19	315631	317618	BC1G_04707	314730	317063	Gene body and 3'UTR
Supercontig_1.122	114872	116068	BC1G_13585	113968	116018	Gene body and 3'UTR
Supercontig_1.110	3898	4895	BC1G_12746	2993	4081	Gene body and 3'UTR
Supercontig_1.56	58362	60257	BC1G_09650	57456	58713	Gene body and 3'UTR
Supercontig_1.5	402217	404081	BC1G_01827	401310	402525	Gene body and 3'UTR
Supercontig_1.1	409649	411843	BC1G_00174	408736	409910	Gene body and 3'UTR
Supercontig_1.128	47124	48320	BC1G_13944	46208	47454	Gene body and 3'UTR
Supercontig_1.54	12478	13866	BC1G_09064	11560	12646	Gene body and 3'UTR
Supercontig_1.178	11015	13413	BC1G_15532	10096	11888	Gene body and 3'UTR
Supercontig_1.70	169456	170913	BC1G_10415	168532	170118	Gene body and 3'UTR
Supercontig_1.2	141678	142676	BC1G_00578	140753	142291	Gene body and 3'UTR
Supercontig_1.29	261230	262113	BC1G_06180	260293	261250	Gene body and 3'UTR
Supercontig_1.186	42659	43542	BC1G_15472	41715	43301	Gene body and 3'UTR
Supercontig_1.123	101748	104844	BC1G_13625	100803	101960	Gene body and 3'UTR
Supercontig_1.35	88534	90462	BC1G_06770	87589	88991	Gene body and 3'UTR
Supercontig_1.6	367804	370174	BC1G_02091	366859	368722	Gene body and 3'UTR
Supercontig_1.2	261345	262342	BC1G_00626	260400	261667	Gene body and 3'UTR
Supercontig_1.20	145915	147913	BC1G_04791	144969	147450	Gene body and 3'UTR
Supercontig_1.100	22512	24202	BC1G_12435	21564	22989	Gene body and 3'UTR
Supercontig_1.56	90764	92459	BC1G_09666	89809	91158	Gene body and 3'UTR
Supercontig_1.20	183401	187290	BC1G_04804	182440	183711	Gene body and 3'UTR
Supercontig_1.1	26068	27724	BC1G_00011	25105	26869	Gene body and 3'UTR
Supercontig_1.1	97975	99063	BC1G_00047	97000	98979	Gene body and 3'UTR
Supercontig_1.96	77686	78690	BC1G_12279	76709	78040	Gene body and 3'UTR
Supercontig_1.2	426207	428827	BC1G_00698	425229	426524	Gene body and 3'UTR
Supercontig_1.52	148291	149988	BC1G_09027	147308	149280	Gene body and 3'UTR
Supercontig_1.148	1429	3923	BC1G_14629	443	3324	Gene body and 3'UTR
Supercontig_1.7	338474	340269	BC1G_02320	337485	339020	Gene body and 3'UTR
Supercontig_1.85	92552	95227	BC1G_11775	91563	94350	Gene body and 3'UTR
Supercontig_1.2	668042	669341	BC1G_00795	667052	668177	Gene body and 3'UTR
Supercontig_1.28	215205	216697	BC1G_05871	214215	215780	Gene body and 3'UTR
Supercontig_1.5	291260	292242	BC1G_01772	290269	291762	Gene body and 3'UTR
Supercontig_1.116	41424	44216	BC1G_13186	40430	41539	Gene body and 3'UTR
Supercontig_1.35	307904	309698	BC1G_06844	306909	308216	Gene body and 3'UTR
Supercontig_1.1	256302	257475	BC1G_00106	255302	256845	Gene body and 3'UTR
Supercontig_1.11	177568	178604	BC1G_02940	176567	177673	Gene body and 3'UTR
Supercontig_1.4	232848	235935	BC1G_01433	231843	233719	Gene body and 3'UTR
Supercontig_1.12	352089	353481	BC1G_03185	351081	352182	Gene body and 3'UTR
Supercontig_1.7	377958	379527	BC1G_02336	376942	378113	Gene body and 3'UTR
Supercontig_1.38	163810	165284	BC1G_06908	162790	163912	Gene body and 3'UTR
Supercontig_1.34	215820	216306	BC1G_06428	214799	216167	Gene body and 3'UTR
Supercontig_1.75	144319	145811	BC1G_10930	143287	145717	Gene body and 3'UTR
Supercontig_1.95	42583	44475	BC1G_11887	41548	44200	Gene body and 3'UTR
Supercontig_1.67	117059	117841	BC1G_10229	116023	117222	Gene body and 3'UTR
Supercontig_1.51	143123	144120	BC1G_08619	142080	143200	Gene body and 3'UTR
Supercontig_1.104	151992	154190	BC1G_12423	150947	152556	Gene body and 3'UTR
Supercontig_1.8	130456	132546	BC1G_02471	129402	131676	Gene body and 3'UTR
Supercontig_1.27	138340	139336	BC1G_05076	137283	138401	Gene body and 3'UTR
Supercontig_1.19	279612	280651	BC1G_04691	278555	280195	Gene body and 3'UTR
Supercontig_1.20	70016	71709	BC1G_04765	68954	70283	Gene body and 3'UTR
Supercontig_1.3	817593	819112	BC1G_01276	816530	817777	Gene body and 3'UTR
Supercontig_1.173	25707	26988	BC1G_15352	24635	25946	Gene body and 3'UTR
Supercontig_1.32	6807	7984	BC1G_06477	5733	7019	Gene body and 3'UTR
Supercontig_1.131	25985	26972	BC1G_14120	24908	26767	Gene body and 3'UTR
Supercontig_1.9	174688	176383	BC1G_02721	173600	174832	Gene body and 3'UTR
Supercontig_1.15	404207	406193	BC1G_04268	403118	404312	Gene body and 3'UTR
Supercontig_1.51	75931	77525	BC1G_08587	74840	76543	Gene body and 3'UTR
Supercontig_1.41	232629	234219	BC1G_07598	231536	232941	Gene body and 3'UTR
Supercontig_1.25	251189	254272	BC1G_05425	250094	251340	Gene body and 3'UTR
Supercontig_1.3	565980	566976	BC1G_01168	564883	566577	Gene body and 3'UTR
Supercontig_1.156	21875	23971	BC1G_14854	20775	22790	Gene body and 3'UTR
Supercontig_1.42	246755	247975	BC1G_07483	245654	247015	Gene body and 3'UTR
Supercontig_1.7	102830	103924	BC1G_02220	101729	103051	Gene body and 3'UTR
Supercontig_1.30	8960	11305	BC1G_05928	7857	9857	Gene body and 3'UTR
Supercontig_1.57	81949	83948	BC1G_08805	80845	83365	Gene body and 3'UTR
Supercontig_1.43	79412	81697	BC1G_07952	78304	79820	Gene body and 3'UTR
Supercontig_1.29	81781	83076	BC1G_06107	80668	81801	Gene body and 3'UTR
Supercontig_1.85	100334	103224	BC1G_11778	99212	101162	Gene body and 3'UTR
Supercontig_1.64	124494	125981	BC1G_09857	123372	124505	Gene body and 3'UTR
Supercontig_1.1	173616	174804	BC1G_00077	172493	173672	Gene body and 3'UTR
Supercontig_1.26	18709	19793	BC1G_05487	17584	19026	Gene body and 3'UTR
Supercontig_1.10	307202	308332	BC1G_03372	306075	307503	Gene body and 3'UTR
Supercontig_1.26	14180	16201	BC1G_05485	13051	14445	Gene body and 3'UTR
Supercontig_1.31	258650	260605	BC1G_06313	257518	259000	Gene body and 3'UTR
Supercontig_1.8	550452	553558	BC1G_02640	549318	550859	Gene body and 3'UTR
Supercontig_1.125	7648	9226	BC1G_13756	6512	7666	Gene body and 3'UTR
Supercontig_1.38	92978	95267	BC1G_06883	91833	93629	Gene body and 3'UTR
Supercontig_1.27	322164	324344	BC1G_05142	321016	322411	Gene body and 3'UTR
Supercontig_1.146	4201	5398	BC1G_14285	3050	4399	Gene body and 3'UTR
Supercontig_1.20	110516	111608	BC1G_04781	109355	110959	Gene body and 3'UTR
Supercontig_1.25	235196	236185	BC1G_05419	234029	235336	Gene body and 3'UTR
Supercontig_1.22	371995	373685	BC1G_05323	370827	372088	Gene body and 3'UTR
Supercontig_1.10	11671	14216	BC1G_03235	10498	12649	Gene body and 3'UTR
Supercontig_1.48	146457	147672	BC1G_07661	145284	147030	Gene body and 3'UTR
Supercontig_1.16	144693	146673	BC1G_03655	143517	144900	Gene body and 3'UTR
Supercontig_1.40	71554	73350	BC1G_07218	70371	72360	Gene body and 3'UTR
Supercontig_1.98	49623	50672	BC1G_12327	48439	49800	Gene body and 3'UTR
Supercontig_1.31	169843	172130	BC1G_06286	168659	171561	Gene body and 3'UTR
Supercontig_1.4	629770	631865	BC1G_01594	628585	629986	Gene body and 3'UTR
Supercontig_1.9	22261	24058	BC1G_02660	21073	23664	Gene body and 3'UTR
Supercontig_1.4	527001	527766	BC1G_01554	525811	527230	Gene body and 3'UTR
Supercontig_1.3	611661	612299	BC1G_01191	610470	611748	Gene body and 3'UTR
Supercontig_1.109	128511	129550	BC1G_12952	127316	129206	Gene body and 3'UTR
Supercontig_1.1	138820	140007	BC1G_00060	137623	139639	Gene body and 3'UTR
Supercontig_1.49	17263	18417	BC1G_08460	16057	17521	Gene body and 3'UTR
Supercontig_1.2	366195	367590	BC1G_00675	364988	366445	Gene body and 3'UTR
Supercontig_1.4	742457	744289	BC1G_01642	741245	742508	Gene body and 3'UTR
Supercontig_1.38	3327	4517	BC1G_06849	2115	3419	Gene body and 3'UTR
Supercontig_1.22	322266	325303	BC1G_05305	321049	322755	Gene body and 3'UTR
Supercontig_1.22	353714	355670	BC1G_05318	352493	353869	Gene body and 3'UTR
Supercontig_1.12	161072	163061	BC1G_03106	159850	161116	Gene body and 3'UTR
Supercontig_1.146	17346	18743	BC1G_14290	16120	17709	Gene body and 3'UTR
Supercontig_1.84	162062	164458	BC1G_11165	160829	162954	Gene body and 3'UTR
Supercontig_1.41	135259	137048	BC1G_07557	134022	136302	Gene body and 3'UTR
Supercontig_1.86	137726	137958	BC1G_11858	136489	137807	Gene body and 3'UTR
Supercontig_1.29	51407	52403	BC1G_06095	50167	51892	Gene body and 3'UTR
Supercontig_1.10	71021	72815	BC1G_03266	69778	71292	Gene body and 3'UTR
Supercontig_1.53	36638	39024	BC1G_08047	35394	37064	Gene body and 3'UTR
Supercontig_1.42	45672	46650	BC1G_07409	44424	45717	Gene body and 3'UTR
Supercontig_1.57	43708	45483	BC1G_08787	42453	43804	Gene body and 3'UTR
Supercontig_1.161	19022	21910	BC1G_14979	17764	21587	Gene body and 3'UTR
Supercontig_1.40	48282	50050	BC1G_07205	47022	49092	Gene body and 3'UTR
Supercontig_1.80	85451	86545	BC1G_10833	84190	86086	Gene body and 3'UTR
Supercontig_1.5	484515	485505	BC1G_01863	483253	485087	Gene body and 3'UTR
Supercontig_1.31	273451	275444	BC1G_06319	272186	275084	Gene body and 3'UTR
Supercontig_1.146	71521	75216	BC1G_14311	70246	72061	Gene body and 3'UTR
Supercontig_1.37	112579	113960	BC1G_07002	111298	113325	Gene body and 3'UTR
Supercontig_1.1	878864	880596	BC1G_00360	877581	879212	Gene body and 3'UTR
Supercontig_1.70	104054	105334	BC1G_10387	102771	105009	Gene body and 3'UTR
Supercontig_1.3	674225	675320	BC1G_01215	672941	674680	Gene body and 3'UTR
Supercontig_1.81	1665	3558	BC1G_11466	379	2763	Gene body and 3'UTR
Supercontig_1.47	126830	127816	BC1G_08181	125542	126878	Gene body and 3'UTR
Supercontig_1.15	231004	232054	BC1G_04198	229712	231308	Gene body and 3'UTR
Supercontig_1.5	620379	621972	BC1G_01923	619086	620913	Gene body and 3'UTR
Supercontig_1.26	292970	293956	BC1G_05600	291677	293497	Gene body and 3'UTR
Supercontig_1.27	266193	269291	BC1G_05122	264898	266646	Gene body and 3'UTR
Supercontig_1.187	21997	24676	BC1G_15622	20684	22033	Gene body and 3'UTR
Supercontig_1.26	156961	158454	BC1G_05546	155648	157439	Gene body and 3'UTR
Supercontig_1.46	134009	135105	BC1G_07868	132687	134205	Gene body and 3'UTR
Supercontig_1.5	214195	216657	BC1G_01745	212872	214253	Gene body and 3'UTR
Supercontig_1.82	125711	129503	BC1G_10783	124387	125814	Gene body and 3'UTR
Supercontig_1.77	169582	170773	BC1G_11392	168258	170463	Gene body and 3'UTR
Supercontig_1.1	1064663	1065857	BC1G_00421	1063336	1064908	Gene body and 3'UTR
Supercontig_1.12	354989	356673	BC1G_03186	353661	355687	Gene body and 3'UTR
Supercontig_1.2	882784	883883	BC1G_00890	881456	882914	Gene body and 3'UTR
Supercontig_1.12	244535	245431	BC1G_03141	243202	245227	Gene body and 3'UTR
Supercontig_1.95	121654	122650	BC1G_11925	120321	122534	Gene body and 3'UTR
Supercontig_1.30	172956	174349	BC1G_05991	171621	173523	Gene body and 3'UTR
Supercontig_1.12	319019	320404	BC1G_03171	317682	319057	Gene body and 3'UTR
Supercontig_1.32	324711	326000	BC1G_06610	323374	325022	Gene body and 3'UTR
Supercontig_1.49	33062	34958	BC1G_08464	31725	34889	Gene body and 3'UTR
Supercontig_1.36	177536	179410	BC1G_07137	176181	177668	Gene body and 3'UTR
Supercontig_1.57	163138	164836	BC1G_08838	161783	164276	Gene body and 3'UTR
Supercontig_1.44	14170	14989	BC1G_07721	12808	14203	Gene body and 3'UTR
Supercontig_1.36	106834	109207	BC1G_07110	105470	108071	Gene body and 3'UTR
Supercontig_1.68	162279	163969	BC1G_10066	160914	163286	Gene body and 3'UTR
Supercontig_1.131	46191	49277	BC1G_14127	44822	46370	Gene body and 3'UTR
Supercontig_1.105	135066	136297	BC1G_12738	133696	135526	Gene body and 3'UTR
Supercontig_1.62	198597	200309	BC1G_09238	197225	200039	Gene body and 3'UTR
Supercontig_1.32	16905	18600	BC1G_06481	15533	18423	Gene body and 3'UTR
Supercontig_1.60	95908	98107	BC1G_09386	94513	96204	Gene body and 3'UTR
Supercontig_1.4	672268	673305	BC1G_01615	670870	672680	Gene body and 3'UTR
Supercontig_1.93	46710	48073	BC1G_12011	45305	46787	Gene body and 3'UTR
Supercontig_1.1	575141	576207	BC1G_00236	573735	576019	Gene body and 3'UTR
Supercontig_1.4	344138	346134	BC1G_01479	342730	345263	Gene body and 3'UTR
Supercontig_1.14	300719	301710	BC1G_03886	299296	300906	Gene body and 3'UTR
Supercontig_1.162	59289	60030	BC1G_15049	57864	59316	Gene body and 3'UTR
Supercontig_1.48	34431	35915	BC1G_07620	33004	34863	Gene body and 3'UTR
Supercontig_1.24	107770	108857	BC1G_05683	106340	107806	Gene body and 3'UTR
Supercontig_1.14	105500	107255	BC1G_03806	104064	105564	Gene body and 3'UTR
Supercontig_1.14	149465	150262	BC1G_03824	148027	149676	Gene body and 3'UTR
Supercontig_1.44	87420	88716	BC1G_07745	85976	87852	Gene body and 3'UTR
Supercontig_1.7	25700	28096	BC1G_02190	24252	27722	Gene body and 3'UTR
Supercontig_1.2	446614	448592	BC1G_00709	445159	446784	Gene body and 3'UTR
Supercontig_1.3	204701	208037	BC1G_01021	203243	206312	Gene body and 3'UTR
Supercontig_1.170	7919	9312	BC1G_15291	6457	8514	Gene body and 3'UTR
Supercontig_1.16	15652	16444	BC1G_03605	14187	15921	Gene body and 3'UTR
Supercontig_1.24	304379	306173	BC1G_05762	302910	304880	Gene body and 3'UTR
Supercontig_1.12	378001	379382	BC1G_03195	376532	378789	Gene body and 3'UTR
Supercontig_1.3	73736	75733	BC1G_00968	72264	74141	Gene body and 3'UTR
Supercontig_1.6	529847	531839	BC1G_02147	528375	531440	Gene body and 3'UTR
Supercontig_1.65	117912	120007	BC1G_09949	116438	118507	Gene body and 3'UTR
Supercontig_1.4	568397	569160	BC1G_01569	566910	568873	Gene body and 3'UTR
Supercontig_1.73	104106	106750	BC1G_10622	102617	106612	Gene body and 3'UTR
Supercontig_1.11	325832	327428	BC1G_02990	324341	326260	Gene body and 3'UTR
Supercontig_1.26	169343	170903	BC1G_05551	167846	169345	Gene body and 3'UTR
Supercontig_1.159	73346	74609	BC1G_14276	71849	74531	Gene body and 3'UTR
Supercontig_1.122	41558	43528	BC1G_13558	40047	41626	Gene body and 3'UTR
Supercontig_1.28	267437	268219	BC1G_05890	265922	267499	Gene body and 3'UTR
Supercontig_1.3	563780	565674	BC1G_01167	562260	564443	Gene body and 3'UTR
Supercontig_1.61	85846	86844	BC1G_09568	84321	86003	Gene body and 3'UTR
Supercontig_1.39	116307	118381	BC1G_07334	114777	116869	Gene body and 3'UTR
Supercontig_1.68	45679	47576	BC1G_10015	44141	45925	Gene body and 3'UTR
Supercontig_1.7	460796	462531	BC1G_02369	459252	460890	Gene body and 3'UTR
Supercontig_1.117	108810	110202	BC1G_13260	107265	109755	Gene body and 3'UTR
Supercontig_1.3	877779	878774	BC1G_01303	876233	878314	Gene body and 3'UTR
Supercontig_1.42	244191	246084	BC1G_07482	242634	244256	Gene body and 3'UTR
Supercontig_1.3	847303	849500	BC1G_01291	845744	847834	Gene body and 3'UTR
Supercontig_1.116	6646	7616	BC1G_13168	5083	6985	Gene body and 3'UTR
Supercontig_1.30	288273	290369	BC1G_06040	286709	289378	Gene body and 3'UTR
Supercontig_1.193	26579	28174	BC1G_15744	25001	27509	Gene body and 3'UTR
Supercontig_1.8	176390	178704	BC1G_02494	174811	176539	Gene body and 3'UTR
Supercontig_1.115	18330	18916	BC1G_13371	16749	18450	Gene body and 3'UTR
Supercontig_1.174	40125	41993	BC1G_15333	38535	40286	Gene body and 3'UTR
Supercontig_1.30	256267	257252	BC1G_06026	254673	256338	Gene body and 3'UTR
Supercontig_1.11	266962	268950	BC1G_02969	265351	267554	Gene body and 3'UTR
Supercontig_1.222	12177	13163	BC1G_16100	10566	12814	Gene body and 3'UTR
Supercontig_1.26	167358	168349	BC1G_05550	165742	167497	Gene body and 3'UTR
Supercontig_1.19	201036	202685	BC1G_04659	199413	201195	Gene body and 3'UTR
Supercontig_1.83	119522	121318	BC1G_11004	117897	119719	Gene body and 3'UTR
Supercontig_1.38	88971	89952	BC1G_06882	87345	89110	Gene body and 3'UTR
Supercontig_1.7	119046	120141	BC1G_02227	117420	119605	Gene body and 3'UTR
Supercontig_1.3	596206	597937	BC1G_01185	594580	597749	Gene body and 3'UTR
Supercontig_1.109	102440	104801	BC1G_12943	100812	103230	Gene body and 3'UTR
Supercontig_1.96	28111	29781	BC1G_12260	26482	28289	Gene body and 3'UTR
Supercontig_1.45	132944	135642	BC1G_08292	131314	133075	Gene body and 3'UTR
Supercontig_1.206	10557	11555	BC1G_15884	8919	11109	Gene body and 3'UTR
Supercontig_1.111	120580	121564	BC1G_13162	118939	120762	Gene body and 3'UTR
Supercontig_1.105	88897	90506	BC1G_12720	87251	89410	Gene body and 3'UTR
Supercontig_1.5	319679	321196	BC1G_01785	318031	319741	Gene body and 3'UTR
Supercontig_1.91	167476	169267	BC1G_11666	165818	167834	Gene body and 3'UTR
Supercontig_1.58	25624	27287	BC1G_08680	23953	25651	Gene body and 3'UTR
Supercontig_1.52	102009	103170	BC1G_09012	100338	102506	Gene body and 3'UTR
Supercontig_1.29	83784	85078	BC1G_06108	82106	84942	Gene body and 3'UTR
Supercontig_1.45	228479	229475	BC1G_08336	226792	228769	Gene body and 3'UTR
Supercontig_1.48	186649	187815	BC1G_07679	184957	187530	Gene body and 3'UTR
Supercontig_1.52	105789	107877	BC1G_09013	104085	105797	Gene body and 3'UTR
Supercontig_1.26	75890	76955	BC1G_05515	74176	75975	Gene body and 3'UTR
Supercontig_1.25	45594	46503	BC1G_05343	43876	46036	Gene body and 3'UTR
Supercontig_1.3	154521	156654	BC1G_01002	152803	156334	Gene body and 3'UTR
Supercontig_1.44	111919	112966	BC1G_07756	110181	112483	Gene body and 3'UTR
Supercontig_1.29	112431	113226	BC1G_06121	110683	113024	Gene body and 3'UTR
Supercontig_1.172	32121	33616	BC1G_15234	30356	32356	Gene body and 3'UTR
Supercontig_1.42	281064	281844	BC1G_07496	279293	281268	Gene body and 3'UTR
Supercontig_1.142	48061	49953	BC1G_14506	46279	48284	Gene body and 3'UTR
Supercontig_1.22	162983	164280	BC1G_05236	161200	163539	Gene body and 3'UTR
Supercontig_1.68	72677	75258	BC1G_10025	70886	73122	Gene body and 3'UTR
Supercontig_1.62	239192	240581	BC1G_09254	237401	239493	Gene body and 3'UTR
Supercontig_1.50	167192	168108	BC1G_08937	165389	167375	Gene body and 3'UTR
Supercontig_1.62	51774	52861	BC1G_09181	49968	51895	Gene body and 3'UTR
Supercontig_1.194	37603	39915	BC1G_15805	35792	37644	Gene body and 3'UTR
Supercontig_1.119	11130	15021	BC1G_13501	9318	11178	Gene body and 3'UTR
Supercontig_1.114	109299	110086	BC1G_13103	107478	109645	Gene body and 3'UTR
Supercontig_1.114	7884	9782	BC1G_13057	6058	8422	Gene body and 3'UTR
Supercontig_1.1	847553	848737	BC1G_00346	845698	848012	Gene body and 3'UTR
Supercontig_1.72	161439	164061	BC1G_10557	159580	161756	Gene body and 3'UTR
Supercontig_1.11	273466	275054	BC1G_02971	271585	273551	Gene body and 3'UTR
Supercontig_1.142	54772	57020	BC1G_14508	52890	54797	Gene body and 3'UTR
Supercontig_1.31	51694	55277	BC1G_06237	49801	51730	Gene body and 3'UTR
Supercontig_1.110	134479	135165	BC1G_12800	132586	134600	Gene body and 3'UTR
Supercontig_1.169	45252	46227	BC1G_15212	43357	45817	Gene body and 3'UTR
Supercontig_1.49	50331	51757	BC1G_08473	48419	50463	Gene body and 3'UTR
Supercontig_1.6	23304	24036	BC1G_01937	21378	23784	Gene body and 3'UTR
Supercontig_1.88	47511	48645	BC1G_11263	45573	48302	Gene body and 3'UTR
Supercontig_1.103	99177	101070	BC1G_12523	97236	99692	Gene body and 3'UTR
Supercontig_1.75	163724	165238	BC1G_10938	161776	163771	Gene body and 3'UTR
Supercontig_1.123	17473	19268	BC1G_13592	15521	18920	Gene body and 3'UTR
Supercontig_1.57	144925	146387	BC1G_08831	142949	145189	Gene body and 3'UTR
Supercontig_1.116	76519	77912	BC1G_13201	74543	77158	Gene body and 3'UTR
Supercontig_1.61	21150	24595	BC1G_09543	19170	22427	Gene body and 3'UTR
Supercontig_1.36	86925	87922	BC1G_07103	84943	86938	Gene body and 3'UTR
Supercontig_1.16	166001	166890	BC1G_03664	164012	166061	Gene body and 3'UTR
Supercontig_1.50	243792	245790	BC1G_08975	241782	244323	Gene body and 3'UTR
Supercontig_1.91	151286	152195	BC1G_11660	149242	151729	Gene body and 3'UTR
Supercontig_1.209	3070	4259	BC1G_15895	1023	3980	Gene body and 3'UTR
Supercontig_1.18	402485	404494	BC1G_04424	400431	404006	Gene body and 3'UTR
Supercontig_1.49	182561	183536	BC1G_08533	180473	182956	Gene body and 3'UTR
Supercontig_1.123	53677	54542	BC1G_13605	51589	54054	Gene body and 3'UTR
Supercontig_1.4	169689	171172	BC1G_01406	167601	170827	Gene body and 3'UTR
Supercontig_1.102	102414	103484	BC1G_12593	100310	102931	Gene body and 3'UTR
Supercontig_1.1	1202529	1204121	BC1G_00476	1200404	1202825	Gene body and 3'UTR
Supercontig_1.2	111218	114306	BC1G_00566	109084	111246	Gene body and 3'UTR
Supercontig_1.4	714052	715447	BC1G_01630	711915	714062	Gene body and 3'UTR
Supercontig_1.10	452238	453336	BC1G_03423	450034	452516	Gene body and 3'UTR
Supercontig_1.137	27579	28627	BC1G_13892	25372	27753	Gene body and 3'UTR
Supercontig_1.27	217918	220506	BC1G_05104	215706	219964	Gene body and 3'UTR
Supercontig_1.40	271444	274000	BC1G_07288	269231	272142	Gene body and 3'UTR
Supercontig_1.14	15934	18829	BC1G_03767	13706	16493	Gene body and 3'UTR
Supercontig_1.139	2347	4238	BC1G_13683	117	2483	Gene body and 3'UTR
Supercontig_1.222	12804	13772	BC1G_16100	10566	12814	Gene body and 3'UTR
Supercontig_1.144	56705	59983	BC1G_14376	54462	57051	Gene body and 3'UTR
Supercontig_1.36	122161	123121	BC1G_07114	119912	122957	Gene body and 3'UTR
Supercontig_1.27	355813	356744	BC1G_05162	353515	355830	Gene body and 3'UTR
Supercontig_1.62	209561	211557	BC1G_09243	207256	210473	Gene body and 3'UTR
Supercontig_1.8	110162	111486	BC1G_02461	107850	110468	Gene body and 3'UTR
Supercontig_1.25	226293	227589	BC1G_05416	223966	226956	Gene body and 3'UTR
Supercontig_1.16	393031	394197	BC1G_03746	390672	393130	Gene body and 3'UTR
Supercontig_1.148	37561	39178	BC1G_14641	35184	37751	Gene body and 3'UTR
Supercontig_1.109	31769	33755	BC1G_12913	29355	32452	Gene body and 3'UTR
Supercontig_1.167	40914	41956	BC1G_15263	38495	40995	Gene body and 3'UTR
Supercontig_1.11	123935	124809	BC1G_02916	121508	124037	Gene body and 3'UTR
Supercontig_1.24	222112	224000	BC1G_05725	219679	222531	Gene body and 3'UTR
Supercontig_1.11	433061	435144	BC1G_03028	430606	433290	Gene body and 3'UTR
Supercontig_1.3	26435	28531	BC1G_00953	23957	26600	Gene body and 3'UTR
Supercontig_1.18	303480	305974	BC1G_04388	300995	303682	Gene body and 3'UTR
Supercontig_1.21	26002	27895	BC1G_03949	23512	26424	Gene body and 3'UTR
Supercontig_1.47	141523	143116	BC1G_08186	138972	141642	Gene body and 3'UTR
Supercontig_1.33	133475	136825	BC1G_06666	130882	134513	Gene body and 3'UTR
Supercontig_1.180	40957	42250	BC1G_15490	38330	41773	Gene body and 3'UTR
Supercontig_1.54	119190	119917	BC1G_09102	116560	119410	Gene body and 3'UTR
Supercontig_1.8	163995	165422	BC1G_02490	161356	164088	Gene body and 3'UTR
Supercontig_1.122	67173	68657	BC1G_13568	64450	67317	Gene body and 3'UTR
Supercontig_1.9	198585	199782	BC1G_02731	195836	198625	Gene body and 3'UTR
Supercontig_1.11	293257	295043	BC1G_02979	290473	294977	Gene body and 3'UTR
Supercontig_1.44	223135	224122	BC1G_07798	220339	223471	Gene body and 3'UTR
Supercontig_1.76	43324	45562	BC1G_11050	40522	44496	Gene body and 3'UTR
Supercontig_1.40	133481	134799	BC1G_07238	130676	134306	Gene body and 3'UTR
Supercontig_1.42	50993	52290	BC1G_07410	48169	51353	Gene body and 3'UTR
Supercontig_1.2	822784	826170	BC1G_00861	819922	823155	Gene body and 3'UTR
Supercontig_1.13	21240	24522	BC1G_03436	18371	21999	Gene body and 3'UTR
Supercontig_1.80	23043	24822	BC1G_10810	20168	23138	Gene body and 3'UTR
Supercontig_1.44	242128	243507	BC1G_07806	239222	242425	Gene body and 3'UTR
Supercontig_1.3	283592	284116	BC1G_01050	280675	283863	Gene body and 3'UTR
Supercontig_1.89	45948	46814	BC1G_11549	43025	46015	Gene body and 3'UTR
Supercontig_1.8	561075	564060	BC1G_02646	558140	562083	Gene body and 3'UTR
Supercontig_1.173	21204	22590	BC1G_15350	18258	22183	Gene body and 3'UTR
Supercontig_1.22	302522	304612	BC1G_05296	299546	304148	Gene body and 3'UTR
Supercontig_1.133	44698	47378	BC1G_14164	41695	45090	Gene body and 3'UTR
Supercontig_1.10	383442	385138	BC1G_03396	380376	384083	Gene body and 3'UTR
Supercontig_1.6	145647	146840	BC1G_01990	142568	146077	Gene body and 3'UTR
Supercontig_1.99	96581	98858	BC1G_12093	93485	96658	Gene body and 3'UTR
Supercontig_1.37	84573	85659	BC1G_06993	81454	84954	Gene body and 3'UTR
Supercontig_1.1	1111471	1113334	BC1G_00437	1108336	1111945	Gene body and 3'UTR
Supercontig_1.43	117752	119649	BC1G_07967	114612	118980	Gene body and 3'UTR
Supercontig_1.69	145820	147411	BC1G_10144	142643	146017	Gene body and 3'UTR
Supercontig_1.13	96107	97922	BC1G_03458	92922	96502	Gene body and 3'UTR
Supercontig_1.13	294094	294807	BC1G_03529	290884	294526	Gene body and 3'UTR
Supercontig_1.130	33114	34805	BC1G_13981	29877	33317	Gene body and 3'UTR
Supercontig_1.8	529761	530760	BC1G_02632	526512	530219	Gene body and 3'UTR
Supercontig_1.132	55617	56336	BC1G_14056	52303	55645	Gene body and 3'UTR
Supercontig_1.57	108649	110348	BC1G_08816	105317	108942	Gene body and 3'UTR
Supercontig_1.93	112695	114160	BC1G_12038	109362	113156	Gene body and 3'UTR
Supercontig_1.118	41303	43191	BC1G_13423	37969	41968	Gene body and 3'UTR
Supercontig_1.92	98754	100752	BC1G_11975	95372	100208	Gene body and 3'UTR
Supercontig_1.30	71100	72998	BC1G_05954	67681	72569	Gene body and 3'UTR
Supercontig_1.23	249837	250328	BC1G_04980	246406	250141	Gene body and 3'UTR
Supercontig_1.42	80795	82592	BC1G_07421	77359	80868	Gene body and 3'UTR
Supercontig_1.36	116823	118020	BC1G_07113	113385	117861	Gene body and 3'UTR
Supercontig_1.55	177871	179149	BC1G_08418	174397	177908	Gene body and 3'UTR
Supercontig_1.17	222181	224358	BC1G_04494	218689	222568	Gene body and 3'UTR
Supercontig_1.23	229538	231432	BC1G_04975	226044	229941	Gene body and 3'UTR
Supercontig_1.15	372405	373385	BC1G_04257	368795	372524	Gene body and 3'UTR
Supercontig_1.34	122792	124986	BC1G_06403	119061	124635	Gene body and 3'UTR
Supercontig_1.68	226327	228210	BC1G_10089	222518	227068	Gene body and 3'UTR
Supercontig_1.14	114663	115660	BC1G_03808	110802	115184	Gene body and 3'UTR
Supercontig_1.32	143110	144591	BC1G_06536	139101	144261	Gene body and 3'UTR
Supercontig_1.16	196454	198453	BC1G_03675	192423	198373	Gene body and 3'UTR
Supercontig_1.175	50949	52545	BC1G_15431	46821	51236	Gene body and 3'UTR
Supercontig_1.18	391182	393771	BC1G_04420	386997	391373	Gene body and 3'UTR
Supercontig_1.13	228719	230713	BC1G_03509	224406	228727	Gene body and 3'UTR
Supercontig_1.35	268079	269168	BC1G_06829	263750	268356	Gene body and 3'UTR
Supercontig_1.9	84361	85457	BC1G_02686	79960	84459	Gene body and 3'UTR
Supercontig_1.68	221514	222306	BC1G_10088	216935	221967	Gene body and 3'UTR
Supercontig_1.74	43707	44705	BC1G_10680	38971	44009	Gene body and 3'UTR
Supercontig_1.34	249211	251204	BC1G_06440	244256	249269	Gene body and 3'UTR
Supercontig_1.1	122397	122508	BC1G_00053	117177	122424	Gene body and 3'UTR
Supercontig_1.52	115488	116134	BC1G_09015	110255	115678	Gene body and 3'UTR
Supercontig_1.142	25146	26527	BC1G_14497	19748	26289	Gene body and 3'UTR
Supercontig_1.97	31001	32195	BC1G_12625	24963	31987	Gene body and 3'UTR
Supercontig_1.42	179520	180508	BC1G_07459	173210	180198	Gene body and 3'UTR
Supercontig_1.8	185395	187333	BC1G_02495	178697	187012	Gene body and 3'UTR
Supercontig_1.37	241433	243675	BC1G_07045	233570	241712	Gene body and 3'UTR
Supercontig_1.113	94021	98809	BC1G_12888	98681	100318	Promoter and Gene body
Supercontig_1.62	232886	237880	BC1G_09254	237401	239493	Promoter and Gene body
Supercontig_1.140	48774	53165	BC1G_14433	52765	53403	Promoter and Gene body
Supercontig_1.18	362472	366571	BC1G_04412	366240	368555	Promoter and Gene body
Supercontig_1.31	51694	55277	BC1G_06240	55218	55686	Promoter and Gene body
Supercontig_1.50	116845	120241	BC1G_08923	120150	120391	Promoter and Gene body
Supercontig_1.33	65850	69241	BC1G_06641	69022	69377	Promoter and Gene body
Supercontig_1.2	165492	169488	BC1G_00592	168648	171313	Promoter and Gene body
Supercontig_1.12	347989	351487	BC1G_03185	351081	352182	Promoter and Gene body
Supercontig_1.6	542474	545711	BC1G_02154	545554	546251	Promoter and Gene body
Supercontig_1.101	134723	138909	BC1G_12237	137790	139331	Promoter and Gene body
Supercontig_1.34	288841	292331	BC1G_06459	291900	293562	Promoter and Gene body
Supercontig_1.2	248445	251520	BC1G_00622	251426	252160	Promoter and Gene body
Supercontig_1.114	16936	19982	BC1G_13061	19805	20721	Promoter and Gene body
Supercontig_1.107	41356	44353	BC1G_13021	44212	46038	Promoter and Gene body
Supercontig_1.15	395900	399691	BC1G_04265	398743	399808	Promoter and Gene body
Supercontig_1.3	524419	527498	BC1G_01152	527246	529059	Promoter and Gene body
Supercontig_1.31	165839	169520	BC1G_06286	168659	171561	Promoter and Gene body
Supercontig_1.42	69014	72991	BC1G_07419	71830	73309	Promoter and Gene body
Supercontig_1.13	21240	24522	BC1G_03438	24043	24972	Promoter and Gene body
Supercontig_1.27	231540	234737	BC1G_05111	234340	234793	Promoter and Gene body
Supercontig_1.100	147349	151079	BC1G_12485	150140	151834	Promoter and Gene body
Supercontig_1.20	197697	201493	BC1G_04811	200486	203367	Promoter and Gene body
Supercontig_1.161	19022	21910	BC1G_14980	21793	22666	Promoter and Gene body
Supercontig_1.6	325017	328003	BC1G_02073	327787	328656	Promoter and Gene body
Supercontig_1.16	229396	232486	BC1G_03693	232164	233633	Promoter and Gene body
Supercontig_1.119	11130	15021	BC1G_13502	13855	15708	Promoter and Gene body
Supercontig_1.108	41914	45699	BC1G_12972	44637	45984	Promoter and Gene body
Supercontig_1.190	28199	31329	BC1G_15506	30873	34259	Promoter and Gene body
Supercontig_1.83	145838	148536	BC1G_11014	148454	149644	Promoter and Gene body
Supercontig_1.31	210646	213632	BC1G_06302	213237	214071	Promoter and Gene body
Supercontig_1.20	15748	18446	BC1G_04743	18333	19644	Promoter and Gene body
Supercontig_1.47	118531	121819	BC1G_08179	121098	123271	Promoter and Gene body
Supercontig_1.33	290146	293029	BC1G_06726	292709	293327	Promoter and Gene body
Supercontig_1.24	178699	181493	BC1G_05709	181261	182179	Promoter and Gene body
Supercontig_1.164	51894	54693	BC1G_15103	54445	56448	Promoter and Gene body
Supercontig_1.18	391182	393771	BC1G_04421	393693	395156	Promoter and Gene body
Supercontig_1.27	266193	269291	BC1G_05124	268701	271181	Promoter and Gene body
Supercontig_1.22	10230	13024	BC1G_05184	12736	15089	Promoter and Gene body
Supercontig_1.80	55046	58418	BC1G_10824	57536	58761	Promoter and Gene body
Supercontig_1.7	61504	64242	BC1G_02203	63980	64371	Promoter and Gene body
Supercontig_1.42	270384	273764	BC1G_07493	272859	274226	Promoter and Gene body
Supercontig_1.36	186924	189718	BC1G_07142	189397	191426	Promoter and Gene body
Supercontig_1.2	822784	826170	BC1G_00862	825255	826143	Promoter and Gene body
Supercontig_1.22	310667	314718	BC1G_05299	313138	315204	Promoter and Gene body
Supercontig_1.54	205199	208195	BC1G_09145	207661	208202	Promoter and Gene body
Supercontig_1.46	78197	80787	BC1G_07846	80655	81937	Promoter and Gene body
Supercontig_1.111	104017	107074	BC1G_13156	106472	107696	Promoter and Gene body
Supercontig_1.88	105246	108039	BC1G_11288	107692	109253	Promoter and Gene body
Supercontig_1.13	188656	191649	BC1G_03497	191095	192062	Promoter and Gene body
Supercontig_1.33	220027	222603	BC1G_06700	222453	224049	Promoter and Gene body
Supercontig_1.45	209834	212477	BC1G_08328	212238	212624	Promoter and Gene body
Supercontig_1.87	94835	98031	BC1G_11711	97235	98184	Promoter and Gene body
Supercontig_1.30	101591	104090	BC1G_05966	103975	105642	Promoter and Gene body
Supercontig_1.81	108319	111012	BC1G_11516	110697	113187	Promoter and Gene body
Supercontig_1.148	1429	3923	BC1G_14630	3782	4180	Promoter and Gene body
Supercontig_1.14	15934	18829	BC1G_03768	18276	19586	Promoter and Gene body
Supercontig_1.41	163423	166105	BC1G_07569	165744	167243	Promoter and Gene body
Supercontig_1.29	116150	118519	BC1G_06123	118461	120722	Promoter and Gene body
Supercontig_1.50	163093	165520	BC1G_08937	165389	167375	Promoter and Gene body
Supercontig_1.30	8960	11305	BC1G_05929	11246	15713	Promoter and Gene body
Supercontig_1.71	38724	41196	BC1G_10291	40998	41849	Promoter and Gene body
Supercontig_1.7	25700	28096	BC1G_02191	27974	28818	Promoter and Gene body
Supercontig_1.52	87856	90344	BC1G_09010	90113	96717	Promoter and Gene body
Supercontig_1.2	829793	832377	BC1G_00865	832045	835904	Promoter and Gene body
Supercontig_1.6	367804	370174	BC1G_02092	370037	370774	Promoter and Gene body
Supercontig_1.22	382749	385248	BC1G_05327	384978	389946	Promoter and Gene body
Supercontig_1.138	33632	35924	BC1G_14336	35855	36514	Promoter and Gene body
Supercontig_1.6	404758	407353	BC1G_02105	406975	407418	Promoter and Gene body
Supercontig_1.98	125934	128526	BC1G_12355	128141	128910	Promoter and Gene body
Supercontig_1.30	62700	65078	BC1G_05953	64894	66412	Promoter and Gene body
Supercontig_1.105	48748	51039	BC1G_12703	50935	53583	Promoter and Gene body
Supercontig_1.10	151326	153996	BC1G_03302	153462	154260	Promoter and Gene body
Supercontig_1.76	163226	165481	BC1G_11103	165357	167829	Promoter and Gene body
Supercontig_1.128	60299	63397	BC1G_13952	62426	66695	Promoter and Gene body
Supercontig_1.92	135387	139285	BC1G_11987	137511	139886	Promoter and Gene body
Supercontig_1.137	71371	73559	BC1G_13909	73470	75717	Promoter and Gene body
Supercontig_1.38	157685	159971	BC1G_06907	159768	161595	Promoter and Gene body
Supercontig_1.31	169843	172130	BC1G_06287	171923	175373	Promoter and Gene body
Supercontig_1.10	11671	14216	BC1G_03236	13744	16059	Promoter and Gene body
Supercontig_1.43	235554	237726	BC1G_08020	237608	239646	Promoter and Gene body
Supercontig_1.73	110795	113347	BC1G_10624	112848	114036	Promoter and Gene body
Supercontig_1.85	119633	121925	BC1G_11788	121680	124614	Promoter and Gene body
Supercontig_1.69	12545	15039	BC1G_10095	14590	16155	Promoter and Gene body
Supercontig_1.178	11015	13413	BC1G_15533	13051	14001	Promoter and Gene body
Supercontig_1.94	17553	19692	BC1G_12120	19581	20532	Promoter and Gene body
Supercontig_1.161	37968	40246	BC1G_14990	39996	42111	Promoter and Gene body
Supercontig_1.62	242283	244480	BC1G_09258	244308	244595	Promoter and Gene body
Supercontig_1.61	198556	200786	BC1G_09610	200566	201727	Promoter and Gene body
Supercontig_1.15	197248	199439	BC1G_04186	199256	201428	Promoter and Gene body
Supercontig_1.45	85616	87707	BC1G_08273	87622	87894	Promoter and Gene body
Supercontig_1.137	33878	35974	BC1G_13896	35880	37654	Promoter and Gene body
Supercontig_1.33	85546	88535	BC1G_06649	87546	90604	Promoter and Gene body
Supercontig_1.51	210215	212410	BC1G_08652	212205	214381	Promoter and Gene body
Supercontig_1.2	954097	956295	BC1G_00924	956077	956319	Promoter and Gene body
Supercontig_1.33	121975	124063	BC1G_06663	123950	125251	Promoter and Gene body
Supercontig_1.46	87997	90285	BC1G_07852	89970	91045	Promoter and Gene body
Supercontig_1.12	383635	385687	BC1G_03199	385598	386902	Promoter and Gene body
Supercontig_1.84	162062	164458	BC1G_11166	164025	166238	Promoter and Gene body
Supercontig_1.30	174842	176950	BC1G_05993	176804	179455	Promoter and Gene body
Supercontig_1.54	243804	245996	BC1G_09163	245762	246766	Promoter and Gene body
Supercontig_1.48	165976	168271	BC1G_07671	167927	169475	Promoter and Gene body
Supercontig_1.65	117912	120007	BC1G_09950	119862	120505	Promoter and Gene body
Supercontig_1.30	130024	132420	BC1G_05974	131973	132851	Promoter and Gene body
Supercontig_1.72	161439	164061	BC1G_10558	163378	165522	Promoter and Gene body
Supercontig_1.55	240781	244771	BC1G_08449	242714	246968	Promoter and Gene body
Supercontig_1.110	44024	47115	BC1G_12765	45951	47683	Promoter and Gene body
Supercontig_1.55	65300	67293	BC1G_08376	67225	68739	Promoter and Gene body
Supercontig_1.139	55974	58261	BC1G_13701	57895	59694	Promoter and Gene body
Supercontig_1.53	36638	39024	BC1G_08048	38557	41079	Promoter and Gene body
Supercontig_1.20	145915	147913	BC1G_04792	147832	149394	Promoter and Gene body
Supercontig_1.40	271444	274000	BC1G_07289	273359	274102	Promoter and Gene body
Supercontig_1.57	81949	83948	BC1G_08806	83859	84833	Promoter and Gene body
Supercontig_1.19	109770	111764	BC1G_04627	111680	112741	Promoter and Gene body
Supercontig_1.69	117469	119641	BC1G_10134	119378	119728	Promoter and Gene body
Supercontig_1.43	101703	103689	BC1G_07963	103609	105013	Promoter and Gene body
Supercontig_1.28	344905	347294	BC1G_05918	346809	349076	Promoter and Gene body
Supercontig_1.50	126342	128334	BC1G_08926	128243	130002	Promoter and Gene body
Supercontig_1.122	86669	88767	BC1G_13577	88567	93286	Promoter and Gene body
Supercontig_1.8	64939	66935	BC1G_02445	66829	67499	Promoter and Gene body
Supercontig_1.3	588507	591100	BC1G_01182	590366	591199	Promoter and Gene body
Supercontig_1.45	132944	135642	BC1G_08293	134794	141299	Promoter and Gene body
Supercontig_1.105	78041	80224	BC1G_12717	79889	80992	Promoter and Gene body
Supercontig_1.50	228793	230791	BC1G_08969	230635	230802	Promoter and Gene body
Supercontig_1.28	274727	277024	BC1G_05895	276566	277721	Promoter and Gene body
Supercontig_1.32	265410	267497	BC1G_06589	267246	267740	Promoter and Gene body
Supercontig_1.8	458052	460240	BC1G_02607	459888	460841	Promoter and Gene body
Supercontig_1.39	46121	48013	BC1G_07309	47954	49976	Promoter and Gene body
Supercontig_1.14	277026	279415	BC1G_03878	278855	280568	Promoter and Gene body
Supercontig_1.53	75917	77810	BC1G_08063	77742	78912	Promoter and Gene body
Supercontig_1.56	98786	100697	BC1G_09668	100606	101582	Promoter and Gene body
Supercontig_1.4	11429	13524	BC1G_01340	13248	14106	Promoter and Gene body
Supercontig_1.131	15132	17025	BC1G_14118	16949	19225	Promoter and Gene body
Supercontig_1.110	130773	133557	BC1G_12800	132586	134600	Promoter and Gene body
Supercontig_1.112	25624	27523	BC1G_13282	27431	28002	Promoter and Gene body
Supercontig_1.3	350858	353035	BC1G_01081	352662	354718	Promoter and Gene body
Supercontig_1.116	41424	44216	BC1G_13187	43227	44328	Promoter and Gene body
Supercontig_1.133	44698	47378	BC1G_14165	46500	47551	Promoter and Gene body
Supercontig_1.67	142456	144326	BC1G_10243	144256	146014	Promoter and Gene body
Supercontig_1.92	93572	96333	BC1G_11975	95372	100208	Promoter and Gene body
Supercontig_1.63	159557	162051	BC1G_09505	161356	162483	Promoter and Gene body
Supercontig_1.30	149621	152118	BC1G_05983	151420	153481	Promoter and Gene body
Supercontig_1.103	101688	103768	BC1G_12525	103485	105058	Promoter and Gene body
Supercontig_1.28	1239	3156	BC1G_05794	3035	3649	Promoter and Gene body
Supercontig_1.58	84393	86390	BC1G_08706	86188	88999	Promoter and Gene body
Supercontig_1.19	12836	14924	BC1G_04593	14630	15067	Promoter and Gene body
Supercontig_1.22	283054	285299	BC1G_05288	284844	285487	Promoter and Gene body
Supercontig_1.23	156143	158004	BC1G_04947	157931	159157	Promoter and Gene body
Supercontig_1.39	146716	148614	BC1G_07347	148502	151235	Promoter and Gene body
Supercontig_1.45	241485	243449	BC1G_08343	243265	244067	Promoter and Gene body
Supercontig_1.27	247855	249939	BC1G_05115	249628	250556	Promoter and Gene body
Supercontig_1.85	100334	103224	BC1G_11779	102103	104065	Promoter and Gene body
Supercontig_1.3	781431	783324	BC1G_01266	783198	784100	Promoter and Gene body
Supercontig_1.39	116307	118381	BC1G_07335	118073	123960	Promoter and Gene body
Supercontig_1.68	45679	47576	BC1G_10017	47444	48345	Promoter and Gene body
Supercontig_1.12	298780	301872	BC1G_03164	300544	302511	Promoter and Gene body
Supercontig_1.139	95074	97063	BC1G_13713	96830	98730	Promoter and Gene body
Supercontig_1.4	571598	573891	BC1G_01571	573348	574136	Promoter and Gene body
Supercontig_1.30	288273	290369	BC1G_06041	290017	290459	Promoter and Gene body
Supercontig_1.61	5522	7415	BC1G_09541	7266	8899	Promoter and Gene body
Supercontig_1.27	384682	386579	BC1G_05177	386424	391005	Promoter and Gene body
Supercontig_1.31	258650	260605	BC1G_06314	260383	261066	Promoter and Gene body
Supercontig_1.81	93616	95609	BC1G_11510	95349	96138	Promoter and Gene body
Supercontig_1.61	21150	24595	BC1G_09544	22882	28225	Promoter and Gene body
Supercontig_1.90	111496	113692	BC1G_11444	113224	114906	Promoter and Gene body
Supercontig_1.20	335156	337372	BC1G_04863	336881	339126	Promoter and Gene body
Supercontig_1.11	442758	444551	BC1G_03034	444481	445290	Promoter and Gene body
Supercontig_1.81	113213	115412	BC1G_11517	114930	115493	Promoter and Gene body
Supercontig_1.39	31519	33318	BC1G_07301	33236	34735	Promoter and Gene body
Supercontig_1.104	151992	154190	BC1G_12424	153709	157175	Promoter and Gene body
Supercontig_1.1	100873	102765	BC1G_00048	102576	104904	Promoter and Gene body
Supercontig_1.130	85876	87770	BC1G_13998	87560	88218	Promoter and Gene body
Supercontig_1.125	99632	101623	BC1G_13795	101315	102819	Promoter and Gene body
Supercontig_1.19	24410	26608	BC1G_04597	26088	27284	Promoter and Gene body
Supercontig_1.151	69718	71813	BC1G_14547	71395	71778	Promoter and Gene body
Supercontig_1.91	68928	70820	BC1G_11628	70604	72343	Promoter and Gene body
Supercontig_1.61	41901	43993	BC1G_09549	43573	44385	Promoter and Gene body
Supercontig_1.10	83488	85616	BC1G_03274	85158	88019	Promoter and Gene body
Supercontig_1.78	107661	109465	BC1G_10466	109329	111571	Promoter and Gene body
Supercontig_1.26	14180	16201	BC1G_05486	15845	17131	Promoter and Gene body
Supercontig_1.109	130420	132497	BC1G_12954	132085	133873	Promoter and Gene body
Supercontig_1.30	258553	260408	BC1G_06029	260215	264167	Promoter and Gene body
Supercontig_1.17	395219	397463	BC1G_04577	396880	397917	Promoter and Gene body
Supercontig_1.167	28508	30500	BC1G_15258	30168	30465	Promoter and Gene body
Supercontig_1.142	48061	49953	BC1G_14507	49716	51057	Promoter and Gene body
Supercontig_1.98	145874	147621	BC1G_12362	147524	147817	Promoter and Gene body
Supercontig_1.80	96653	98646	BC1G_10839	98302	99042	Promoter and Gene body
Supercontig_1.127	12161	14130	BC1G_13719	13804	14881	Promoter and Gene body
Supercontig_1.76	43324	45562	BC1G_11051	44966	46397	Promoter and Gene body
Supercontig_1.49	128921	130712	BC1G_08510	130561	131878	Promoter and Gene body
Supercontig_1.20	79217	82212	BC1G_04772	80852	84152	Promoter and Gene body
Supercontig_1.235	1523	3410	BC1G_16155	3149	4341	Promoter and Gene body
Supercontig_1.55	154470	156168	BC1G_08413	156094	156757	Promoter and Gene body
Supercontig_1.46	259189	261282	BC1G_07917	260812	261949	Promoter and Gene body
Supercontig_1.13	96107	97922	BC1G_03459	97721	99313	Promoter and Gene body
Supercontig_1.203	567	2463	BC1G_15853	2180	5032	Promoter and Gene body
Supercontig_1.119	31726	34123	BC1G_13507	33328	35384	Promoter and Gene body
Supercontig_1.156	12388	14265	BC1G_14852	13990	16097	Promoter and Gene body
Supercontig_1.214	16568	18463	BC1G_15961	18166	18726	Promoter and Gene body
Supercontig_1.27	100831	103110	BC1G_05062	102429	106115	Promoter and Gene body
Supercontig_1.57	163138	164836	BC1G_08839	164728	165807	Promoter and Gene body
Supercontig_1.27	322164	324344	BC1G_05144	323753	324333	Promoter and Gene body
Supercontig_1.55	112340	114514	BC1G_08397	113929	115086	Promoter and Gene body
Supercontig_1.122	38458	40256	BC1G_13558	40047	41626	Promoter and Gene body
Supercontig_1.62	198597	200309	BC1G_09239	200185	200569	Promoter and Gene body
Supercontig_1.81	1665	3558	BC1G_11467	3250	4726	Promoter and Gene body
Supercontig_1.14	124370	126277	BC1G_03814	125949	126702	Promoter and Gene body
Supercontig_1.32	169406	171303	BC1G_06548	170982	171970	Promoter and Gene body
Supercontig_1.8	130456	132546	BC1G_02472	132030	133597	Promoter and Gene body
Supercontig_1.11	232972	234862	BC1G_02958	234545	234985	Promoter and Gene body
Supercontig_1.124	86734	88410	BC1G_13487	88299	89268	Promoter and Gene body
Supercontig_1.6	305242	307813	BC1G_02064	306807	311848	Promoter and Gene body
Supercontig_1.8	309852	311726	BC1G_02546	311415	311771	Promoter and Gene body
Supercontig_1.18	303480	305974	BC1G_04389	305043	306593	Promoter and Gene body
Supercontig_1.78	56533	58532	BC1G_10449	58095	61950	Promoter and Gene body
Supercontig_1.1	326119	328033	BC1G_00135	327679	328310	Promoter and Gene body
Supercontig_1.83	48072	50170	BC1G_10978	49630	52506	Promoter and Gene body
Supercontig_1.206	30559	32455	BC1G_15893	32115	33313	Promoter and Gene body
Supercontig_1.50	124442	126335	BC1G_08925	125991	127301	Promoter and Gene body
Supercontig_1.34	298103	300835	BC1G_06461	299650	301740	Promoter and Gene body
Supercontig_1.28	361901	363497	BC1G_05924	363444	364717	Promoter and Gene body
Supercontig_1.94	37684	39282	BC1G_12128	39226	40840	Promoter and Gene body
Supercontig_1.137	63871	65762	BC1G_13906	65412	66490	Promoter and Gene body
Supercontig_1.13	120334	122125	BC1G_03470	121870	122868	Promoter and Gene body
Supercontig_1.30	115490	117089	BC1G_05969	117021	118981	Promoter and Gene body
Supercontig_1.46	234843	236582	BC1G_07905	236373	237760	Promoter and Gene body
Supercontig_1.50	138994	141038	BC1G_08929	140519	142180	Promoter and Gene body
Supercontig_1.39	78038	79617	BC1G_07321	79562	82322	Promoter and Gene body
Supercontig_1.16	271828	274252	BC1G_03708	273347	276130	Promoter and Gene body
Supercontig_1.57	230636	232625	BC1G_08867	232154	234263	Promoter and Gene body
Supercontig_1.156	21875	23971	BC1G_14855	23386	24257	Promoter and Gene body
Supercontig_1.28	84043	86619	BC1G_05819	85552	88576	Promoter and Gene body
Supercontig_1.36	18940	20515	BC1G_07075	20443	21130	Promoter and Gene body
Supercontig_1.146	49827	51815	BC1G_14301	51322	54077	Promoter and Gene body
Supercontig_1.158	54380	56134	BC1G_14932	55874	58639	Promoter and Gene body
Supercontig_1.132	60614	62808	BC1G_14059	62104	63877	Promoter and Gene body
Supercontig_1.24	162498	164384	BC1G_05702	163987	164505	Promoter and Gene body
Supercontig_1.107	30854	33151	BC1G_13019	32330	37817	Promoter and Gene body
Supercontig_1.16	372691	375302	BC1G_03740	374165	377855	Promoter and Gene body
Supercontig_1.7	316873	318957	BC1G_02312	318343	319479	Promoter and Gene body
Supercontig_1.63	16483	18364	BC1G_09443	17953	19732	Promoter and Gene body
Supercontig_1.38	30128	31879	BC1G_06860	31594	32255	Promoter and Gene body
Supercontig_1.239	9912	11708	BC1G_16019	11375	12253	Promoter and Gene body
Supercontig_1.42	244191	246084	BC1G_07483	245654	247015	Promoter and Gene body
Supercontig_1.83	119522	121318	BC1G_11005	120980	123736	Promoter and Gene body
Supercontig_1.54	150606	152199	BC1G_09117	152062	152366	Promoter and Gene body
Supercontig_1.44	56229	57927	BC1G_07734	57677	58660	Promoter and Gene body
Supercontig_1.6	417795	419554	BC1G_02108	419243	422120	Promoter and Gene body
Supercontig_1.20	341269	342867	BC1G_04865	342715	343185	Promoter and Gene body
Supercontig_1.22	322266	325303	BC1G_05306	323709	325700	Promoter and Gene body
Supercontig_1.105	88897	90506	BC1G_12721	90339	92026	Promoter and Gene body
Supercontig_1.19	31486	33061	BC1G_04599	32924	33178	Promoter and Gene body
Supercontig_1.105	112626	114519	BC1G_12727	114064	115696	Promoter and Gene body
Supercontig_1.38	189655	191243	BC1G_06918	191091	191947	Promoter and Gene body
Supercontig_1.42	80795	82592	BC1G_07422	82221	82619	Promoter and Gene body
Supercontig_1.162	58445	59942	BC1G_15050	59867	61526	Promoter and Gene body
Supercontig_1.22	52308	54007	BC1G_05195	53729	58032	Promoter and Gene body
Supercontig_1.35	212423	214221	BC1G_06808	213843	216304	Promoter and Gene body
Supercontig_1.26	147556	149052	BC1G_05544	148975	150712	Promoter and Gene body
Supercontig_1.50	113143	114827	BC1G_08921	114561	116338	Promoter and Gene body
Supercontig_1.69	141230	142999	BC1G_10144	142643	146017	Promoter and Gene body
Supercontig_1.8	580309	582086	BC1G_02650	581719	582864	Promoter and Gene body
Supercontig_1.14	312746	314417	BC1G_03894	314152	315093	Promoter and Gene body
Supercontig_1.96	50227	51715	BC1G_12270	51629	54982	Promoter and Gene body
Supercontig_1.12	261985	263547	BC1G_03147	263386	264529	Promoter and Gene body
Supercontig_1.65	126218	128008	BC1G_09956	127616	128026	Promoter and Gene body
Supercontig_1.55	39869	41561	BC1G_08367	41266	43377	Promoter and Gene body
Supercontig_1.68	130942	132836	BC1G_10054	132338	133579	Promoter and Gene body
Supercontig_1.11	263957	266149	BC1G_02969	265351	267554	Promoter and Gene body
Supercontig_1.13	228719	230713	BC1G_03511	230111	245780	Promoter and Gene body
Supercontig_1.56	90764	92459	BC1G_09667	92155	94140	Promoter and Gene body
Supercontig_1.3	26435	28531	BC1G_00954	27819	31807	Promoter and Gene body
Supercontig_1.4	344138	346134	BC1G_01480	345518	346489	Promoter and Gene body
Supercontig_1.107	98595	100729	BC1G_13040	99968	101618	Promoter and Gene body
Supercontig_1.101	28678	30573	BC1G_12197	30047	31861	Promoter and Gene body
Supercontig_1.34	324246	325905	BC1G_06470	325614	326249	Promoter and Gene body
Supercontig_1.14	409757	411213	BC1G_03934	411121	412900	Promoter and Gene body
Supercontig_1.114	76263	78159	BC1G_13085	77625	78429	Promoter and Gene body
Supercontig_1.159	25112	26708	BC1G_14261	26474	29201	Promoter and Gene body
Supercontig_1.1	195355	197307	BC1G_00087	196712	197781	Promoter and Gene body
Supercontig_1.68	203254	204838	BC1G_10082	204608	206124	Promoter and Gene body
Supercontig_1.9	400048	401641	BC1G_02812	401399	402280	Promoter and Gene body
Supercontig_1.41	116652	118551	BC1G_07550	118001	118821	Promoter and Gene body
Supercontig_1.28	337726	339623	BC1G_05916	339074	341328	Promoter and Gene body
Supercontig_1.50	101889	103366	BC1G_08916	103236	103809	Promoter and Gene body
Supercontig_1.180	48566	50034	BC1G_15494	49908	52691	Promoter and Gene body
Supercontig_1.2	261751	263243	BC1G_00627	263092	265795	Promoter and Gene body
Supercontig_1.57	228334	230023	BC1G_08866	229671	230040	Promoter and Gene body
Supercontig_1.105	147631	149527	BC1G_12743	148963	150001	Promoter and Gene body
Supercontig_1.68	72677	75258	BC1G_10026	74008	75927	Promoter and Gene body
Supercontig_1.35	20491	22445	BC1G_06748	21822	23589	Promoter and Gene body
Supercontig_1.139	2347	4238	BC1G_13684	3676	4902	Promoter and Gene body
Supercontig_1.54	46861	48746	BC1G_09077	48183	49668	Promoter and Gene body
Supercontig_1.126	66463	68653	BC1G_13865	67783	69353	Promoter and Gene body
Supercontig_1.64	110585	112080	BC1G_09852	111898	115014	Promoter and Gene body
Supercontig_1.5	464309	466003	BC1G_01852	465620	466465	Promoter and Gene body
Supercontig_1.63	216965	219052	BC1G_09527	218273	219393	Promoter and Gene body
Supercontig_1.64	2131	4192	BC1G_09796	3428	5029	Promoter and Gene body
Supercontig_1.79	167858	169749	BC1G_11240	169143	171369	Promoter and Gene body
Supercontig_1.35	88534	90462	BC1G_06771	89816	91519	Promoter and Gene body
Supercontig_1.22	278183	279797	BC1G_05286	279464	280451	Promoter and Gene body
Supercontig_1.81	169737	171177	BC1G_11535	171013	175988	Promoter and Gene body
Supercontig_1.11	425969	427842	BC1G_03027	427243	429598	Promoter and Gene body
Supercontig_1.4	699917	701513	BC1G_01625	701184	702037	Promoter and Gene body
Supercontig_1.99	96581	98858	BC1G_12094	97848	101532	Promoter and Gene body
Supercontig_1.9	174688	176383	BC1G_02722	175948	176887	Promoter and Gene body
Supercontig_1.23	250930	252727	BC1G_04981	252179	253699	Promoter and Gene body
Supercontig_1.11	160791	162183	BC1G_02933	162036	162542	Promoter and Gene body
Supercontig_1.2	182468	184554	BC1G_00597	183709	185727	Promoter and Gene body
Supercontig_1.148	37561	39178	BC1G_14642	38801	39354	Promoter and Gene body
Supercontig_1.110	128816	130766	BC1G_12799	130056	131927	Promoter and Gene body
Supercontig_1.89	76861	78157	BC1G_11566	78090	80409	Promoter and Gene body
Supercontig_1.52	242483	243981	BC1G_09055	243709	245069	Promoter and Gene body
Supercontig_1.26	190756	192254	BC1G_05562	191981	192509	Promoter and Gene body
Supercontig_1.17	386590	388559	BC1G_04571	387815	388912	Promoter and Gene body
Supercontig_1.64	73686	75183	BC1G_09832	74911	77796	Promoter and Gene body
Supercontig_1.17	405169	406667	BC1G_04582	406393	408379	Promoter and Gene body
Supercontig_1.64	28717	30610	BC1G_09808	29940	30809	Promoter and Gene body
Supercontig_1.7	344473	346568	BC1G_02325	345695	347014	Promoter and Gene body
Supercontig_1.9	427599	429272	BC1G_02826	428820	430467	Promoter and Gene body
Supercontig_1.144	14585	16275	BC1G_14364	15805	16584	Promoter and Gene body
Supercontig_1.96	104036	105413	BC1G_12287	105256	108463	Promoter and Gene body
Supercontig_1.125	83644	85240	BC1G_13789	84863	85318	Promoter and Gene body
Supercontig_1.62	118521	120020	BC1G_09207	119735	120767	Promoter and Gene body
Supercontig_1.75	116463	117858	BC1G_10926	117673	119274	Promoter and Gene body
Supercontig_1.71	71801	73194	BC1G_10306	73002	73846	Promoter and Gene body
Supercontig_1.26	262078	263396	BC1G_05589	263274	267464	Promoter and Gene body
Supercontig_1.34	249211	251204	BC1G_06441	250405	251202	Promoter and Gene body
Supercontig_1.92	126871	128168	BC1G_11986	128065	128328	Promoter and Gene body
Supercontig_1.5	146925	148219	BC1G_01726	148113	151256	Promoter and Gene body
Supercontig_1.48	34431	35915	BC1G_07621	35616	37789	Promoter and Gene body
Supercontig_1.138	57027	58717	BC1G_14347	58203	62105	Promoter and Gene body
Supercontig_1.57	156335	157821	BC1G_08837	157507	159529	Promoter and Gene body
Supercontig_1.19	361759	363754	BC1G_04726	362931	366266	Promoter and Gene body
Supercontig_1.79	34231	35984	BC1G_11189	35400	36470	Promoter and Gene body
Supercontig_1.37	112579	113960	BC1G_07003	113745	114126	Promoter and Gene body
Supercontig_1.68	176526	177910	BC1G_10073	177692	178440	Promoter and Gene body
Supercontig_1.51	75931	77525	BC1G_08588	77094	78194	Promoter and Gene body
Supercontig_1.5	38685	39998	BC1G_01683	39842	40039	Promoter and Gene body
Supercontig_1.70	110740	112136	BC1G_10392	111897	112345	Promoter and Gene body
Supercontig_1.13	156112	157406	BC1G_03483	157266	159287	Promoter and Gene body
Supercontig_1.38	109174	111157	BC1G_06887	110327	111774	Promoter and Gene body
Supercontig_1.3	409269	411259	BC1G_01102	410418	412601	Promoter and Gene body
Supercontig_1.12	314017	315858	BC1G_03169	315155	316451	Promoter and Gene body
Supercontig_1.74	22707	24698	BC1G_10673	23842	26344	Promoter and Gene body
Supercontig_1.144	56705	59983	BC1G_14377	57827	61049	Promoter and Gene body
Supercontig_1.9	396149	398107	BC1G_02809	397265	398069	Promoter and Gene body
Supercontig_1.3	809180	810441	BC1G_01274	810295	811467	Promoter and Gene body
Supercontig_1.2	681538	682829	BC1G_00800	682651	683963	Promoter and Gene body
Supercontig_1.14	33	1430	BC1G_03761	1144	1445	Promoter and Gene body
Supercontig_1.75	43427	45498	BC1G_10896	44536	45500	Promoter and Gene body
Supercontig_1.37	247681	249554	BC1G_07047	248790	249713	Promoter and Gene body
Supercontig_1.77	31746	33044	BC1G_11328	32854	33818	Promoter and Gene body
Supercontig_1.91	32763	34043	BC1G_11620	33867	35943	Promoter and Gene body
Supercontig_1.3	563780	565674	BC1G_01168	564883	566577	Promoter and Gene body
Supercontig_1.100	22512	24202	BC1G_12436	23615	25207	Promoter and Gene body
Supercontig_1.58	156953	158150	BC1G_08735	158054	158509	Promoter and Gene body
Supercontig_1.69	189446	190845	BC1G_10164	190546	192492	Promoter and Gene body
Supercontig_1.41	23041	24668	BC1G_07509	24139	24731	Promoter and Gene body
Supercontig_1.37	220187	221562	BC1G_07039	221283	221693	Promoter and Gene body
Supercontig_1.64	208271	209460	BC1G_09892	209358	210431	Promoter and Gene body
Supercontig_1.54	15076	16464	BC1G_09066	16161	16793	Promoter and Gene body
Supercontig_1.186	1376	2561	BC1G_15455	2461	8699	Promoter and Gene body
Supercontig_1.234	133	1309	BC1G_16143	1217	2766	Promoter and Gene body
Supercontig_1.45	7072	8970	BC1G_08241	8155	9816	Promoter and Gene body
Supercontig_1.2	695665	697156	BC1G_00806	696747	698419	Promoter and Gene body
Supercontig_1.56	130113	131271	BC1G_09680	131192	134392	Promoter and Gene body
Supercontig_1.5	620379	621972	BC1G_01924	621453	622097	Promoter and Gene body
Supercontig_1.47	219486	220646	BC1G_08221	220554	221495	Promoter and Gene body
Supercontig_1.54	12478	13866	BC1G_09065	13546	14836	Promoter and Gene body
Supercontig_1.3	250003	251380	BC1G_01039	251070	252482	Promoter and Gene body
Supercontig_1.57	108649	110348	BC1G_08817	109715	111006	Promoter and Gene body
Supercontig_1.20	204902	206296	BC1G_04812	205967	207883	Promoter and Gene body
Supercontig_1.1	878864	880596	BC1G_00361	879928	880892	Promoter and Gene body
Supercontig_1.29	167247	168630	BC1G_06144	168310	169251	Promoter and Gene body
Supercontig_1.139	67994	69364	BC1G_13705	69056	71289	Promoter and Gene body
Supercontig_1.40	142405	143687	BC1G_07241	143458	143694	Promoter and Gene body
Supercontig_1.104	109386	110776	BC1G_12407	110439	111591	Promoter and Gene body
Supercontig_1.22	224233	225872	BC1G_05266	225285	228990	Promoter and Gene body
Supercontig_1.104	103781	104978	BC1G_12404	104826	104948	Promoter and Gene body
Supercontig_1.46	216203	217899	BC1G_07897	217247	218839	Promoter and Gene body
Supercontig_1.181	339	1529	BC1G_15434	1382	3313	Promoter and Gene body
Supercontig_1.86	146624	147723	BC1G_11864	147660	148588	Promoter and Gene body
Supercontig_1.99	17534	18838	BC1G_12060	18569	20081	Promoter and Gene body
Supercontig_1.88	25878	26974	BC1G_11256	26913	29027	Promoter and Gene body
Supercontig_1.89	65161	66456	BC1G_11560	66196	70364	Promoter and Gene body
Supercontig_1.34	146279	147468	BC1G_06412	147311	147739	Promoter and Gene body
Supercontig_1.53	103731	105106	BC1G_08077	104762	105198	Promoter and Gene body
Supercontig_1.12	354989	356673	BC1G_03187	356019	358949	Promoter and Gene body
Supercontig_1.54	179709	181101	BC1G_09131	180737	181339	Promoter and Gene body
Supercontig_1.132	88849	90033	BC1G_14070	89876	92395	Promoter and Gene body
Supercontig_1.8	300857	302045	BC1G_02542	301881	302719	Promoter and Gene body
Supercontig_1.20	51348	52544	BC1G_04758	52371	52517	Promoter and Gene body
Supercontig_1.174	16395	18007	BC1G_15327	17418	18196	Promoter and Gene body
Supercontig_1.46	142477	143550	BC1G_07869	143499	144829	Promoter and Gene body
Supercontig_1.10	452238	453336	BC1G_03424	453260	456749	Promoter and Gene body
Supercontig_1.3	638306	640300	BC1G_01203	639324	641063	Promoter and Gene body
Supercontig_1.56	84863	86016	BC1G_09664	85878	86274	Promoter and Gene body
Supercontig_1.1	973342	974427	BC1G_00396	974354	976205	Promoter and Gene body
Supercontig_1.29	168950	171326	BC1G_06145	169957	171474	Promoter and Gene body
Supercontig_1.87	27381	28464	BC1G_11681	28388	29620	Promoter and Gene body
Supercontig_1.58	124064	125155	BC1G_08721	125068	125679	Promoter and Gene body
Supercontig_1.174	40125	41993	BC1G_15334	41129	43277	Promoter and Gene body
Supercontig_1.4	380633	382327	BC1G_01497	381634	386590	Promoter and Gene body
Supercontig_1.3	575588	576778	BC1G_01174	576586	578052	Promoter and Gene body
Supercontig_1.60	181184	182355	BC1G_09414	182182	186616	Promoter and Gene body
Supercontig_1.68	98298	99410	BC1G_10039	99293	99918	Promoter and Gene body
Supercontig_1.148	43081	44377	BC1G_14646	44074	45099	Promoter and Gene body
Supercontig_1.19	279612	280651	BC1G_04692	280601	282613	Promoter and Gene body
Supercontig_1.124	83124	84709	BC1G_13485	84108	84688	Promoter and Gene body
Supercontig_1.43	229999	231150	BC1G_08014	230983	231171	Promoter and Gene body
Supercontig_1.3	151821	153319	BC1G_01002	152803	156334	Promoter and Gene body
Supercontig_1.52	123983	125480	BC1G_09018	124963	125600	Promoter and Gene body
Supercontig_1.6	357118	358898	BC1G_02087	358097	360387	Promoter and Gene body
Supercontig_1.75	22725	24018	BC1G_10886	23704	29915	Promoter and Gene body
Supercontig_1.138	52431	54962	BC1G_14345	53409	54984	Promoter and Gene body
Supercontig_1.25	226293	227589	BC1G_05417	227271	227682	Promoter and Gene body
Supercontig_1.9	68433	69788	BC1G_02682	69410	72638	Promoter and Gene body
Supercontig_1.17	390925	391954	BC1G_04573	391901	392838	Promoter and Gene body
Supercontig_1.71	67502	69000	BC1G_10305	68478	70562	Promoter and Gene body
Supercontig_1.190	15261	16428	BC1G_15499	16235	17923	Promoter and Gene body
Supercontig_1.17	222181	224358	BC1G_04495	223152	225789	Promoter and Gene body
Supercontig_1.23	347970	349563	BC1G_05013	348940	351057	Promoter and Gene body
Supercontig_1.78	83820	85418	BC1G_10459	84787	85731	Promoter and Gene body
Supercontig_1.5	126953	128142	BC1G_01717	127919	128823	Promoter and Gene body
Supercontig_1.95	106151	107443	BC1G_11919	107116	109880	Promoter and Gene body
Supercontig_1.97	23998	25995	BC1G_12625	24963	31987	Promoter and Gene body
Supercontig_1.121	2876	3975	BC1G_13331	3839	6139	Promoter and Gene body
Supercontig_1.48	153877	154971	BC1G_07666	154839	156160	Promoter and Gene body
Supercontig_1.35	268079	269168	BC1G_06830	269040	270084	Promoter and Gene body
Supercontig_1.15	102535	104532	BC1G_04148	103493	104674	Promoter and Gene body
Supercontig_1.77	11548	12843	BC1G_11319	12499	13905	Promoter and Gene body
Supercontig_1.64	164473	165558	BC1G_09872	165424	167023	Promoter and Gene body
Supercontig_1.17	287356	289131	BC1G_04521	288306	289103	Promoter and Gene body
Supercontig_1.86	107162	108454	BC1G_11847	108111	109283	Promoter and Gene body
Supercontig_1.119	3403	4599	BC1G_13499	4350	4848	Promoter and Gene body
Supercontig_1.81	163382	164877	BC1G_11533	164329	167883	Promoter and Gene body
Supercontig_1.6	348810	350799	BC1G_02084	349756	352492	Promoter and Gene body
Supercontig_1.33	116981	118974	BC1G_06660	117925	119210	Promoter and Gene body
Supercontig_1.51	93232	94423	BC1G_08596	94173	94556	Promoter and Gene body
Supercontig_1.5	569242	570230	BC1G_01902	570180	571366	Promoter and Gene body
Supercontig_1.42	201013	202009	BC1G_07467	201949	202681	Promoter and Gene body
Supercontig_1.64	89631	90980	BC1G_09841	90567	93676	Promoter and Gene body
Supercontig_1.64	47313	48401	BC1G_09815	48248	48696	Promoter and Gene body
Supercontig_1.188	18066	19153	BC1G_15687	19001	20076	Promoter and Gene body
Supercontig_1.18	225641	226642	BC1G_04363	226576	227627	Promoter and Gene body
Supercontig_1.164	11610	12608	BC1G_15080	12544	12720	Promoter and Gene body
Supercontig_1.76	168366	170260	BC1G_11104	169300	171788	Promoter and Gene body
Supercontig_1.104	93764	95058	BC1G_12399	94697	95896	Promoter and Gene body
Supercontig_1.41	144153	145251	BC1G_07561	145086	146969	Promoter and Gene body
Supercontig_1.58	25624	27287	BC1G_08681	26556	27380	Promoter and Gene body
Supercontig_1.37	262530	263716	BC1G_07053	263462	264125	Promoter and Gene body
Supercontig_1.74	163932	164923	BC1G_10721	164864	165624	Promoter and Gene body
Supercontig_1.114	7884	9782	BC1G_13058	8814	12369	Promoter and Gene body
Supercontig_1.47	161418	163116	BC1G_08196	162348	165734	Promoter and Gene body
Supercontig_1.104	90240	91358	BC1G_12398	91169	92435	Promoter and Gene body
Supercontig_1.27	314153	316052	BC1G_05140	315081	316746	Promoter and Gene body
Supercontig_1.3	143528	145182	BC1G_01001	144455	149618	Promoter and Gene body
Supercontig_1.16	363286	364984	BC1G_03737	364210	366492	Promoter and Gene body
Supercontig_1.45	185732	187025	BC1G_08316	186653	187708	Promoter and Gene body
Supercontig_1.68	103843	104933	BC1G_10042	104763	105228	Promoter and Gene body
Supercontig_1.63	85380	86456	BC1G_09474	86300	87001	Promoter and Gene body
Supercontig_1.50	86135	87222	BC1G_08909	87055	88045	Promoter and Gene body
Supercontig_1.25	318980	320975	BC1G_05452	319900	321939	Promoter and Gene body
Supercontig_1.27	177735	179289	BC1G_05089	178655	180543	Promoter and Gene body
Supercontig_1.1	1064663	1065857	BC1G_00422	1065582	1067529	Promoter and Gene body
Supercontig_1.172	38721	40218	BC1G_15237	39638	40220	Promoter and Gene body
Supercontig_1.74	107901	109056	BC1G_10702	108816	109338	Promoter and Gene body
Supercontig_1.72	158665	160064	BC1G_10557	159580	161756	Promoter and Gene body
Supercontig_1.15	45728	46822	BC1G_04126	46642	49011	Promoter and Gene body
Supercontig_1.33	150491	151474	BC1G_06671	151403	151900	Promoter and Gene body
Supercontig_1.14	193682	194774	BC1G_03847	194593	195752	Promoter and Gene body
Supercontig_1.170	7919	9312	BC1G_15292	8830	10982	Promoter and Gene body
Supercontig_1.38	185555	186943	BC1G_06915	186465	187583	Promoter and Gene body
Supercontig_1.3	847303	849500	BC1G_01292	848213	850689	Promoter and Gene body
Supercontig_1.16	378496	380483	BC1G_03741	379403	380446	Promoter and Gene body
Supercontig_1.120	60546	61537	BC1G_13658	61452	63204	Promoter and Gene body
Supercontig_1.120	110545	111841	BC1G_13682	111450	114607	Promoter and Gene body
Supercontig_1.98	49623	50672	BC1G_12328	50526	50831	Promoter and Gene body
Supercontig_1.150	30110	31105	BC1G_14889	31013	32308	Promoter and Gene body
Supercontig_1.181	36761	37859	BC1G_15450	37664	39123	Promoter and Gene body
Supercontig_1.2	488191	489567	BC1G_00724	489094	490953	Promoter and Gene body
Supercontig_1.68	84766	86664	BC1G_10032	85664	87075	Promoter and Gene body
Supercontig_1.91	47668	49648	BC1G_11625	48566	50629	Promoter and Gene body
Supercontig_1.64	147085	148183	BC1G_09866	147981	148750	Promoter and Gene body
Supercontig_1.76	124670	125664	BC1G_11085	125564	125653	Promoter and Gene body
Supercontig_1.12	307884	309074	BC1G_03167	308778	310535	Promoter and Gene body
Supercontig_1.105	115743	116724	BC1G_12729	116636	117336	Promoter and Gene body
Supercontig_1.5	319679	321196	BC1G_01786	320572	323282	Promoter and Gene body
Supercontig_1.115	35990	37538	BC1G_13379	36883	40515	Promoter and Gene body
Supercontig_1.41	232629	234219	BC1G_07599	233521	235494	Promoter and Gene body
Supercontig_1.82	98617	100707	BC1G_10774	99508	100717	Promoter and Gene body
Supercontig_1.167	20821	22006	BC1G_15254	21712	24991	Promoter and Gene body
Supercontig_1.150	23515	24707	BC1G_14887	24405	27443	Promoter and Gene body
Supercontig_1.74	43707	44705	BC1G_10681	44597	50641	Promoter and Gene body
Supercontig_1.34	213910	215569	BC1G_06428	214799	216167	Promoter and Gene body
Supercontig_1.37	228280	229573	BC1G_07043	229169	230953	Promoter and Gene body
Supercontig_1.83	128026	129115	BC1G_11008	128915	132407	Promoter and Gene body
Supercontig_1.164	146	1143	BC1G_15078	1034	2537	Promoter and Gene body
Supercontig_1.49	19973	21360	BC1G_08461	20860	24564	Promoter and Gene body
Supercontig_1.71	49362	50964	BC1G_10296	50247	51774	Promoter and Gene body
Supercontig_1.44	242128	243507	BC1G_07807	243013	244989	Promoter and Gene body
Supercontig_1.42	246755	247975	BC1G_07484	247640	250328	Promoter and Gene body
Supercontig_1.18	278929	280221	BC1G_04382	279813	280262	Promoter and Gene body
Supercontig_1.62	239192	240581	BC1G_09255	240072	241361	Promoter and Gene body
Supercontig_1.13	312811	313905	BC1G_03539	313690	314449	Promoter and Gene body
Supercontig_1.35	255179	256376	BC1G_06823	256057	257994	Promoter and Gene body
Supercontig_1.29	37811	38792	BC1G_06090	38689	40492	Promoter and Gene body
Supercontig_1.19	291348	292709	BC1G_04697	292225	292812	Promoter and Gene body
Supercontig_1.22	371995	373685	BC1G_05324	372872	374316	Promoter and Gene body
Supercontig_1.36	177536	179410	BC1G_07138	178413	180338	Promoter and Gene body
Supercontig_1.173	25707	26988	BC1G_15353	26583	27149	Promoter and Gene body
Supercontig_1.48	211887	213859	BC1G_07690	212762	214903	Promoter and Gene body
Supercontig_1.100	106692	108676	BC1G_12469	107567	110326	Promoter and Gene body
Supercontig_1.87	74967	76065	BC1G_11704	75842	79315	Promoter and Gene body
Supercontig_1.74	98497	99588	BC1G_10698	99371	99553	Promoter and Gene body
Supercontig_1.19	46568	47565	BC1G_04604	47442	48064	Promoter and Gene body
Supercontig_1.5	372518	373516	BC1G_01810	373391	373984	Promoter and Gene body
Supercontig_1.2	253545	254506	BC1G_00623	254414	254641	Promoter and Gene body
Supercontig_1.52	204042	205189	BC1G_09043	204908	205819	Promoter and Gene body
Supercontig_1.33	103076	104673	BC1G_06654	103942	107007	Promoter and Gene body
Supercontig_1.96	116870	118145	BC1G_12290	117735	120701	Promoter and Gene body
Supercontig_1.103	99177	101070	BC1G_12524	100040	101567	Promoter and Gene body
Supercontig_1.18	222139	223138	BC1G_04362	223002	224654	Promoter and Gene body
Supercontig_1.20	269648	270938	BC1G_04835	270510	271778	Promoter and Gene body
Supercontig_1.99	130907	131889	BC1G_12105	131769	134010	Promoter and Gene body
Supercontig_1.3	359649	361642	BC1G_01084	360510	362249	Promoter and Gene body
Supercontig_1.60	34444	36539	BC1G_09369	35304	36704	Promoter and Gene body
Supercontig_1.14	138664	139660	BC1G_03818	139522	139794	Promoter and Gene body
Supercontig_1.76	156329	157602	BC1G_11099	157187	158775	Promoter and Gene body
Supercontig_1.34	303079	304238	BC1G_06462	303934	304875	Promoter and Gene body
Supercontig_1.78	38274	40057	BC1G_10440	39128	40014	Promoter and Gene body
Supercontig_1.47	48168	49704	BC1G_08147	49021	52262	Promoter and Gene body
Supercontig_1.83	35167	36908	BC1G_10971	36019	37018	Promoter and Gene body
Supercontig_1.74	182183	183527	BC1G_10728	183035	185423	Promoter and Gene body
Supercontig_1.44	268139	269129	BC1G_07815	268991	271823	Promoter and Gene body
Supercontig_1.165	13097	14082	BC1G_15055	13948	14205	Promoter and Gene body
Supercontig_1.7	88229	89147	BC1G_02215	89077	89408	Promoter and Gene body
Supercontig_1.26	178158	179374	BC1G_05556	179006	180028	Promoter and Gene body
Supercontig_1.155	8547	10317	BC1G_14691	9395	11767	Promoter and Gene body
Supercontig_1.49	50331	51757	BC1G_08474	51178	51858	Promoter and Gene body
Supercontig_1.75	173889	174869	BC1G_10943	174734	175202	Promoter and Gene body
Supercontig_1.49	43366	44805	BC1G_08471	44209	45124	Promoter and Gene body
Supercontig_1.123	68997	70995	BC1G_13611	69840	74006	Promoter and Gene body
Supercontig_1.61	39198	40174	BC1G_09548	40040	40960	Promoter and Gene body
Supercontig_1.60	11952	12930	BC1G_09360	12788	14224	Promoter and Gene body
Supercontig_1.115	120410	121407	BC1G_13409	121245	121577	Promoter and Gene body
Supercontig_1.176	62	1159	BC1G_15395	897	1710	Promoter and Gene body
Supercontig_1.132	80036	81026	BC1G_14066	80871	82373	Promoter and Gene body
Supercontig_1.61	183695	184683	BC1G_09603	184529	186498	Promoter and Gene body
Supercontig_1.18	313580	314677	BC1G_04391	314413	315620	Promoter and Gene body
Supercontig_1.5	331662	332854	BC1G_01791	332495	334558	Promoter and Gene body
Supercontig_1.22	243327	245018	BC1G_05274	244158	245895	Promoter and Gene body
Supercontig_1.43	230686	231643	BC1G_08015	231516	232240	Promoter and Gene body
Supercontig_1.14	315953	317658	BC1G_03895	316782	319180	Promoter and Gene body
Supercontig_1.3	66544	68531	BC1G_00966	67372	68618	Promoter and Gene body
Supercontig_1.7	146784	147839	BC1G_02238	147611	148273	Promoter and Gene body
Supercontig_1.111	120580	121564	BC1G_13163	121406	122988	Promoter and Gene body
Supercontig_1.171	23423	25389	BC1G_15117	24247	26744	Promoter and Gene body
Supercontig_1.36	119090	120620	BC1G_07114	119912	122957	Promoter and Gene body
Supercontig_1.117	33831	34944	BC1G_13232	34651	35079	Promoter and Gene body
Supercontig_1.27	337611	339592	BC1G_05150	338430	339565	Promoter and Gene body
Supercontig_1.162	28553	30027	BC1G_15038	29371	30991	Promoter and Gene body
Supercontig_1.143	36532	37731	BC1G_14774	37350	40335	Promoter and Gene body
Supercontig_1.10	332901	334192	BC1G_03382	333716	334504	Promoter and Gene body
Supercontig_1.46	263578	264683	BC1G_07920	264393	266207	Promoter and Gene body
Supercontig_1.15	239934	240895	BC1G_04201	240749	242886	Promoter and Gene body
Supercontig_1.38	231136	232459	BC1G_06934	231948	233188	Promoter and Gene body
Supercontig_1.26	169343	170903	BC1G_05553	170154	170900	Promoter and Gene body
Supercontig_1.41	132444	133545	BC1G_07556	133255	133881	Promoter and Gene body
Supercontig_1.80	23043	24822	BC1G_10811	23854	27043	Promoter and Gene body
Supercontig_1.53	95838	98711	BC1G_08073	96648	99560	Promoter and Gene body
Supercontig_1.23	361634	362629	BC1G_05019	362444	364234	Promoter and Gene body
Supercontig_1.17	350972	353767	BC1G_04554	351780	353749	Promoter and Gene body
Supercontig_1.2	941276	943562	BC1G_00918	942084	943615	Promoter and Gene body
Supercontig_1.150	8319	10093	BC1G_14881	9126	11319	Promoter and Gene body
Supercontig_1.5	402217	404081	BC1G_01828	403022	404802	Promoter and Gene body
Supercontig_1.25	222496	223389	BC1G_05415	223300	223716	Promoter and Gene body
Supercontig_1.34	328743	330538	BC1G_06471	329545	330684	Promoter and Gene body
Supercontig_1.4	670068	671460	BC1G_01615	670870	672680	Promoter and Gene body
Supercontig_1.148	34382	35679	BC1G_14641	35184	37751	Promoter and Gene body
Supercontig_1.9	186486	187579	BC1G_02728	187288	189668	Promoter and Gene body
Supercontig_1.26	290877	292868	BC1G_05600	291677	293497	Promoter and Gene body
Supercontig_1.4	661166	662135	BC1G_01611	661966	663497	Promoter and Gene body
Supercontig_1.40	225599	226698	BC1G_07271	226397	229432	Promoter and Gene body
Supercontig_1.148	50881	52775	BC1G_14650	51678	53531	Promoter and Gene body
Supercontig_1.6	366064	367153	BC1G_02091	366859	368722	Promoter and Gene body
Supercontig_1.87	159609	161403	BC1G_11734	160404	163502	Promoter and Gene body
Supercontig_1.73	89000	90177	BC1G_10617	89790	90502	Promoter and Gene body
Supercontig_1.47	14226	15128	BC1G_08136	15012	15428	Promoter and Gene body
Supercontig_1.76	25274	26567	BC1G_11043	26059	26576	Promoter and Gene body
Supercontig_1.2	366195	367590	BC1G_00676	366980	368318	Promoter and Gene body
Supercontig_1.8	205194	206989	BC1G_02503	205975	207232	Promoter and Gene body
Supercontig_1.102	149595	150591	BC1G_12612	150371	150571	Promoter and Gene body
Supercontig_1.11	419857	421146	BC1G_03022	420632	421965	Promoter and Gene body
Supercontig_1.38	79670	80669	BC1G_06880	80445	82050	Promoter and Gene body
Supercontig_1.180	15564	17159	BC1G_15481	16338	17486	Promoter and Gene body
Supercontig_1.205	16140	17336	BC1G_15814	16914	18450	Promoter and Gene body
Supercontig_1.2	139980	141073	BC1G_00578	140753	142291	Promoter and Gene body
Supercontig_1.16	260704	261839	BC1G_03704	261476	262352	Promoter and Gene body
Supercontig_1.89	163757	164751	BC1G_11602	164528	165463	Promoter and Gene body
Supercontig_1.109	33858	35609	BC1G_12914	34629	36547	Promoter and Gene body
Supercontig_1.13	248120	249559	BC1G_03513	248891	251773	Promoter and Gene body
Supercontig_1.14	22134	24030	BC1G_03771	22903	24501	Promoter and Gene body
Supercontig_1.48	256215	257040	BC1G_07706	256983	257189	Promoter and Gene body
Supercontig_1.15	878	1966	BC1G_04108	1646	3885	Promoter and Gene body
Supercontig_1.2	244069	245443	BC1G_00618	244836	246995	Promoter and Gene body
Supercontig_1.125	87237	88235	BC1G_13790	88002	90346	Promoter and Gene body
Supercontig_1.135	79154	80436	BC1G_14252	79918	81033	Promoter and Gene body
Supercontig_1.14	189586	190479	BC1G_03844	190348	191281	Promoter and Gene body
Supercontig_1.14	105500	107255	BC1G_03807	106261	109386	Promoter and Gene body
Supercontig_1.2	371145	372987	BC1G_00678	371905	373249	Promoter and Gene body
Supercontig_1.22	201082	202073	BC1G_05257	201838	202941	Promoter and Gene body
Supercontig_1.11	177568	178604	BC1G_02941	178322	179665	Promoter and Gene body
Supercontig_1.67	175329	176782	BC1G_10256	176082	176999	Promoter and Gene body
Supercontig_1.4	274539	275536	BC1G_01453	275292	276153	Promoter and Gene body
Supercontig_1.27	373452	374451	BC1G_05172	374205	375206	Promoter and Gene body
Supercontig_1.14	300719	301710	BC1G_03887	301470	303497	Promoter and Gene body
Supercontig_1.52	134800	135688	BC1G_09020	135550	137916	Promoter and Gene body
Supercontig_1.27	310796	312151	BC1G_05138	311541	312833	Promoter and Gene body
Supercontig_1.76	54376	55864	BC1G_11056	55120	56916	Promoter and Gene body
Supercontig_1.9	198585	199782	BC1G_02732	199329	201900	Promoter and Gene body
Supercontig_1.30	256267	257252	BC1G_06027	257010	257968	Promoter and Gene body
Supercontig_1.103	79945	80930	BC1G_12516	80686	81171	Promoter and Gene body
Supercontig_1.123	53677	54542	BC1G_13606	54418	55285	Promoter and Gene body
Supercontig_1.17	312253	313235	BC1G_04533	312994	314765	Promoter and Gene body
Supercontig_1.1	1107595	1109327	BC1G_00437	1108336	1111945	Promoter and Gene body
Supercontig_1.165	39670	40919	BC1G_15071	40410	40994	Promoter and Gene body
Supercontig_1.8	556163	557092	BC1G_02645	556903	557558	Promoter and Gene body
Supercontig_1.56	58362	60257	BC1G_09651	59101	60597	Promoter and Gene body
Supercontig_1.60	53838	54834	BC1G_09374	54577	57136	Promoter and Gene body
Supercontig_1.16	19386	20798	BC1G_03608	20124	20807	Promoter and Gene body
Supercontig_1.105	102674	104237	BC1G_12724	103410	106908	Promoter and Gene body
Supercontig_1.3	210926	211796	BC1G_01025	211660	211934	Promoter and Gene body
Supercontig_1.105	728	2227	BC1G_12682	1459	2341	Promoter and Gene body
Supercontig_1.8	195793	196975	BC1G_02498	196523	197414	Promoter and Gene body
Supercontig_1.6	37674	38868	BC1G_01943	38404	39913	Promoter and Gene body
Supercontig_1.12	319019	320404	BC1G_03172	319745	320575	Promoter and Gene body
Supercontig_1.148	23181	24178	BC1G_14637	23906	26215	Promoter and Gene body
Supercontig_1.110	69369	70356	BC1G_12774	70093	70726	Promoter and Gene body
Supercontig_1.1	1202529	1204121	BC1G_00477	1203253	1205345	Promoter and Gene body
Supercontig_1.116	6646	7616	BC1G_13169	7369	9587	Promoter and Gene body
Supercontig_1.38	3327	4517	BC1G_06850	4049	4675	Promoter and Gene body
Supercontig_1.8	453222	454179	BC1G_02605	453943	454855	Promoter and Gene body
Supercontig_1.54	193621	194786	BC1G_09138	194340	195498	Promoter and Gene body
Supercontig_1.89	90062	91160	BC1G_11573	90780	91494	Promoter and Gene body
Supercontig_1.4	364246	365337	BC1G_01490	364964	366466	Promoter and Gene body
Supercontig_1.54	90580	91875	BC1G_09091	91296	92498	Promoter and Gene body
Supercontig_1.8	404821	406311	BC1G_02586	405537	415419	Promoter and Gene body
Supercontig_1.65	10111	12106	BC1G_09905	10824	12692	Promoter and Gene body
Supercontig_1.142	54772	57020	BC1G_14509	55484	58236	Promoter and Gene body
Supercontig_1.3	87040	87835	BC1G_00977	87751	88272	Promoter and Gene body
[truncated: 1,057 more rows]

## Sheet: CG
Table S6: Botrytis cinerea in vitro induced Differentially Methylated Regions for CGs overlapping with genes. DRMs overlapping with genes (i.e., regions presenting significantly different methylation levels between one sample and the other two samples (FDR<0.01)) were determined using a three sample Kruskal-Wallis test. Methylation levels were analyzed by sliding window analysis using swDMR. DMRs…
DMR location	DMR start	DMR end	Gene	Gen start	Gen end	DMR/Gene overlap
Supercontig_1.50	150276	151018	BC1G_08931	150211	151039	Gene body
Supercontig_1.12	367697	368576	BC1G_03190	366865	368665	Gene body
Supercontig_1.2	742252	743164	BC1G_00824	741183	743293	Gene body
Supercontig_1.1	250963	251900	BC1G_00104	246691	252057	Gene body
Supercontig_1.3	345087	345940	BC1G_01079	344057	346116	Gene body
Supercontig_1.150	31529	32092	BC1G_14889	31013	32308	Gene body
Supercontig_1.9	22406	23292	BC1G_02660	21073	23664	Gene body
Supercontig_1.138	53425	54569	BC1G_14345	53409	54984	Gene body
Supercontig_1.22	11115	11919	BC1G_05183	10941	12346	Gene body
Supercontig_1.20	69075	69699	BC1G_04765	68954	70283	Gene body
Supercontig_1.176	42483	43473	BC1G_15409	41328	44168	Gene body
Supercontig_1.97	3835	4898	BC1G_12616	3643	5819	Gene body
Supercontig_1.42	247866	248721	BC1G_07484	247640	250328	Gene body
Supercontig_1.98	90930	91547	BC1G_12341	89169	93180	Gene body
Supercontig_1.40	226846	227740	BC1G_07271	226397	229432	Gene body
Supercontig_1.23	247027	248291	BC1G_04980	246406	250141	Gene body
Supercontig_1.20	169448	170895	BC1G_04799	169239	172784	Gene body
Supercontig_1.126	11684	12388	BC1G_13841	11654	14491	Gene body
Supercontig_1.39	169548	170364	BC1G_07353	165781	172489	Gene body
Supercontig_1.12	428837	429688	BC1G_03220	428567	431852	Gene body
Supercontig_1.18	169913	171284	BC1G_04339	169233	169989	Gene body and 3'UTR
Supercontig_1.4	678271	679736	BC1G_01617	677094	678630	Gene body and 3'UTR
Supercontig_1.80	51178	52561	BC1G_10821	47129	51617	Gene body and 3'UTR
Supercontig_1.188	14307	15237	BC1G_15684	9583	14358	Gene body and 3'UTR
Supercontig_1.18	368509	369393	BC1G_04412	366240	368555	Gene body and 3'UTR
Supercontig_1.20	233007	233852	BC1G_04820	231987	233017	Gene body and 3'UTR
Supercontig_1.203	33272	34266	BC1G_15864	33074	33504	Gene body and 3'UTR
Supercontig_1.4	542859	543584	BC1G_01559	539498	542875	Gene body and 3'UTR
Supercontig_1.3	563660	565099	BC1G_01167	562260	564443	Gene body and 3'UTR
Supercontig_1.114	65027	65930	BC1G_13081	63669	65297	Gene body and 3'UTR
Supercontig_1.1	954647	955464	BC1G_00386	953838	954845	Gene body and 3'UTR
Supercontig_1.33	215936	216782	BC1G_06697	215670	216384	Gene body and 3'UTR
Supercontig_1.2	273157	274089	BC1G_00631	272326	273692	Gene body and 3'UTR
Supercontig_1.6	177735	178555	BC1G_02001	173251	178180	Gene body and 3'UTR
Supercontig_1.40	95439	96298	BC1G_07225	94537	95947	Gene body and 3'UTR
Supercontig_1.1	1036978	1037867	BC1G_00412	1035937	1037568	Gene body and 3'UTR
Supercontig_1.17	5608	6985	BC1G_04428	974	6686	Gene body and 3'UTR
Supercontig_1.1	1032903	1033768	BC1G_00411	1029372	1033512	Gene body and 3'UTR
Supercontig_1.55	63911	64976	BC1G_08375	62550	64724	Gene body and 3'UTR
Supercontig_1.3	353899	354827	BC1G_01081	352662	354718	Gene body and 3'UTR
Supercontig_1.2	531250	532227	BC1G_00740	530069	532131	Gene body and 3'UTR
Supercontig_1.18	169913	171284	BC1G_04340	170562	171339	Promoter and gene body
Supercontig_1.15	268600	269368	BC1G_04219	269024	269572	Promoter and gene body
Supercontig_1.39	124743	125573	BC1G_07336	125286	125854	Promoter and gene body
Supercontig_1.3	206367	207287	BC1G_01022	206829	207622	Promoter and gene body
Supercontig_1.19	109917	110724	BC1G_04626	110135	111070	Promoter and gene body
Supercontig_1.2	801994	802515	BC1G_00855	802199	802912	Promoter and gene body
Supercontig_1.2	484262	485769	BC1G_00723	485540	486241	Promoter and gene body
Supercontig_1.18	233026	233853	BC1G_04367	233306	234339	Promoter and gene body
Supercontig_1.18	362985	363939	BC1G_04410	363046	364466	Promoter and gene body
Supercontig_1.142	35970	37435	BC1G_14503	37226	37979	Promoter and gene body
Supercontig_1.12	319080	320022	BC1G_03172	319745	320575	Promoter and gene body
Supercontig_1.10	332965	333869	BC1G_03382	333716	334504	Promoter and gene body
Supercontig_1.16	30381	31333	BC1G_03611	30449	32017	Promoter and gene body
Supercontig_1.1	1118763	1119618	BC1G_00442	1119355	1120373	Promoter and gene body
Supercontig_1.3	357892	359369	BC1G_01083	358881	360128	Promoter and gene body
Supercontig_1.16	130038	131078	BC1G_03651	130311	131843	Promoter and gene body
Supercontig_1.164	6921	7880	BC1G_15079	7759	8976	Promoter and gene body
Supercontig_1.2	119099	119720	BC1G_00571	119211	120851	Promoter and gene body
Supercontig_1.188	14307	15237	BC1G_15685	14886	16446	Promoter and gene body
Supercontig_1.17	369033	370149	BC1G_04563	369577	371556	Promoter and gene body
Supercontig_1.3	563660	565099	BC1G_01168	564883	566577	Promoter and gene body
Supercontig_1.17	5608	6985	BC1G_04429	6827	8642	Promoter and gene body
Supercontig_1.22	263749	264683	BC1G_05281	263833	266444	Promoter and gene body
Supercontig_1.9	198955	199851	BC1G_02732	199329	201900	Promoter and gene body
Supercontig_1.2	231854	232839	BC1G_00613	232004	232582	Promoter, gene body and 3'UTR
Supercontig_1.50	7160	8818	BC1G_08876	7634	8664	Promoter, gene body and 3'UTR
Supercontig_1.47	91740	92375	BC1G_08165	91845	92258	Promoter, gene body and 3'UTR

## Sheet: CHG
Table S6: Botrytis cinerea in vitro induced Differentially Methylated Regions for CHGs overlapping with genes. DRMs overlapping with genes (i.e., regions presenting significantly different methylation levels between one sample and the other two samples (FDR<0.01)) were determined using a three sample Kruskal-Wallis test. Methylation levels were analyzed by sliding window analysis using swDMR. DMR…
DMR location	DMR start	DMR end	Gene	Gen start	Gen end	DMR/Gene overlap
Supercontig_1.3	345106	346073	BC1G_01079	344057	346116	Gene body
Supercontig_1.19	121203	121994	BC1G_04631	120189	122047	Gene body
Supercontig_1.39	186301	187069	BC1G_07360	185366	187152	Gene body
Supercontig_1.9	22367	23522	BC1G_02660	21073	23664	Gene body
Supercontig_1.138	53479	54814	BC1G_14345	53409	54984	Gene body
Supercontig_1.1	125307	126521	BC1G_00056	124981	126697	Gene body
Supercontig_1.52	155602	156512	BC1G_09029	155332	156731	Gene body
Supercontig_1.2	493475	495386	BC1G_00725	491584	495624	Gene body
Supercontig_1.22	11211	12035	BC1G_05183	10941	12346	Gene body
Supercontig_1.101	68447	69435	BC1G_12214	67645	69786	Gene body
Supercontig_1.20	26476	27573	BC1G_04746	24413	28113	Gene body
Supercontig_1.67	20835	21876	BC1G_10189	20487	22436	Gene body
Supercontig_1.5	46077	47761	BC1G_01686	45978	48322	Gene body
Supercontig_1.100	26272	27167	BC1G_12437	25779	27756	Gene body
Supercontig_1.69	44438	45023	BC1G_10103	44387	45790	Gene body
Supercontig_1.120	38251	39218	BC1G_13646	36617	40453	Gene body
Supercontig_1.3	277037	278614	BC1G_01049	276856	279908	Gene body
Supercontig_1.9	199389	199548	BC1G_02732	199329	201900	Gene body
Supercontig_1.128	62683	63659	BC1G_13952	62426	66695	Gene body
Supercontig_1.50	11892	12994	BC1G_08878	10705	16342	Gene body
Supercontig_1.2	371178	372903	BC1G_00677	370740	371188	Gene body and 3'UTR
Supercontig_1.40	34120	35553	BC1G_07199	33076	34188	Gene body and 3'UTR
Supercontig_1.1	1044923	1046176	BC1G_00415	1041996	1045101	Gene body and 3'UTR
Supercontig_1.85	19575	21028	BC1G_11745	19199	19991	Gene body and 3'UTR
Supercontig_1.2	143094	144104	BC1G_00579	142757	143188	Gene body and 3'UTR
Supercontig_1.69	180209	181128	BC1G_10161	180130	180264	Gene body and 3'UTR
Supercontig_1.50	85692	86781	BC1G_08908	81942	85966	Gene body and 3'UTR
Supercontig_1.53	84256	85128	BC1G_08067	83512	84317	Gene body and 3'UTR
Supercontig_1.46	161834	162769	BC1G_07873	161435	161968	Gene body and 3'UTR
Supercontig_1.7	134597	135496	BC1G_02233	133563	134783	Gene body and 3'UTR
Supercontig_1.37	262511	263565	BC1G_07052	261998	262872	Gene body and 3'UTR
Supercontig_1.2	16407	17260	BC1G_00532	16071	16610	Gene body and 3'UTR
Supercontig_1.36	134851	135953	BC1G_07121	133994	135313	Gene body and 3'UTR
Supercontig_1.16	422789	424617	BC1G_03757	421734	423988	Gene body and 3'UTR
Supercontig_1.7	473066	474147	BC1G_02376	472635	473571	Gene body and 3'UTR
Supercontig_1.25	321795	322491	BC1G_05452	319900	321939	Gene body and 3'UTR
Supercontig_1.4	677341	679104	BC1G_01617	677094	678630	Gene body and 3'UTR
Supercontig_1.84	153709	154659	BC1G_11162	153725	154186	Gene body and 3'UTR
Supercontig_1.44	112351	112930	BC1G_07756	110181	112483	Gene body and 3'UTR
Supercontig_1.7	406168	407019	BC1G_02346	404753	406679	Gene body and 3'UTR
Supercontig_1.35	162293	163268	BC1G_06788	162127	162930	Gene body and 3'UTR
Supercontig_1.66	71602	72487	BC1G_09740	70638	72190	Gene body and 3'UTR
Supercontig_1.2	530945	532361	BC1G_00740	530069	532131	Gene body and 3'UTR
Supercontig_1.9	23094	23828	BC1G_02660	21073	23664	Gene body and 3'UTR
Supercontig_1.138	88160	89606	BC1G_14357	87884	89491	Gene body and 3'UTR
Supercontig_1.1	384685	385485	BC1G_00163	384119	385383	Gene body and 3'UTR
Supercontig_1.4	54280	54815	BC1G_01358	54084	54747	Gene body and 3'UTR
Supercontig_1.49	40760	42095	BC1G_08469	41393	42218	Promoter and gene body
Supercontig_1.10	412951	414013	BC1G_03406	413252	414160	Promoter and gene body
Supercontig_1.2	112400	113899	BC1G_00567	113271	114136	Promoter and gene body
Supercontig_1.6	369908	370489	BC1G_02092	370037	370774	Promoter and gene body
Supercontig_1.35	162293	163268	BC1G_06789	163244	163555	Promoter and gene body
Supercontig_1.2	371178	372903	BC1G_00678	371905	373249	Promoter and gene body
Supercontig_1.12	319372	320227	BC1G_03172	319745	320575	Promoter and gene body
Supercontig_1.1	1044923	1046176	BC1G_00416	1045293	1046542	Promoter and gene body
Supercontig_1.199	11419	12402	BC1G_15513	11514	12777	Promoter and gene body
Supercontig_1.9	56864	57671	BC1G_02676	57528	58071	Promoter and gene body
Supercontig_1.119	49316	50173	BC1G_13514	49749	50617	Promoter and gene body
Supercontig_1.6	509726	511572	BC1G_02139	511109	512055	Promoter and gene body
Supercontig_1.37	262511	263565	BC1G_07053	263462	264125	Promoter and gene body
Supercontig_1.20	15760	16777	BC1G_04742	16307	17489	Promoter and gene body
Supercontig_1.23	330285	331307	BC1G_05008	330625	332089	Promoter and gene body
Supercontig_1.20	68791	69483	BC1G_04765	68954	70283	Promoter and gene body
Supercontig_1.40	34120	35553	BC1G_07200	34547	36391	Promoter and gene body
Supercontig_1.7	473066	474147	BC1G_02377	473990	475067	Promoter and gene body
Supercontig_1.7	134597	135496	BC1G_02234	135120	136433	Promoter and gene body
Supercontig_1.85	19575	21028	BC1G_11746	20953	22109	Promoter and gene body
Supercontig_1.3	698876	700162	BC1G_01227	699894	701369	Promoter and gene body
Supercontig_1.22	139334	140098	BC1G_05228	139547	141360	Promoter and gene body
Supercontig_1.119	111332	112926	BC1G_13537	112242	114221	Promoter and gene body
Supercontig_1.100	25376	26367	BC1G_12437	25779	27756	Promoter and gene body
Supercontig_1.4	609753	610604	BC1G_01586	609959	612644	Promoter and gene body
Supercontig_1.16	363289	364381	BC1G_03737	364210	366492	Promoter and gene body
Supercontig_1.2	16407	17260	BC1G_00533	16981	19861	Promoter and gene body
Supercontig_1.16	272677	273412	BC1G_03708	273347	276130	Promoter and gene body
Supercontig_1.1	427139	428256	BC1G_00181	427785	433020	Promoter and gene body
Supercontig_1.3	698876	700162	BC1G_01226	699090	699269	Promoter, gene body and 3'UTR
Supercontig_1.3	206458	208197	BC1G_01022	206829	207622	Promoter, gene body and 3'UTR
Supercontig_1.2	231798	233054	BC1G_00613	232004	232582	Promoter, gene body and 3'UTR
Supercontig_1.35	31587	32369	BC1G_06753	31921	32082	Promoter, gene body and 3'UTR
Supercontig_1.36	26895	28244	BC1G_07078	27599	27976	Promoter, gene body and 3'UTR
Supercontig_1.182	32538	33787	BC1G_15582	32912	33524	Promoter, gene body and 3'UTR
Supercontig_1.2	143094	144104	BC1G_00580	143536	143931	Promoter, gene body and 3'UTR
Supercontig_1.14	36278	36952	BC1G_03779	36470	36880	Promoter, gene body and 3'UTR

## Sheet: CHH
Table S6: Botrytis cinerea in vitro induced Differentially Methylated Regions for CHHs overlapping with genes. DRMs overlapping with genes (i.e., regions presenting significantly different methylation levels between one sample and the other two samples (FDR<0.01)) were determined using a three sample Kruskal-Wallis test. Methylation levels were analyzed by sliding window analysis using swDMR. DMR…
DMR location	DMR start	DMR end	Gene	Gen start	Gen end	DMR/Gene overlap
Supercontig_1.41	1315	1535	BC1G_07500	567	1488	Gene body
Supercontig_1.22	201865	202982	BC1G_05257	201838	202941	Gene body
Supercontig_1.191	35806	36578	BC1G_15563	35238	36539	Gene body
Supercontig_1.119	19273	20105	BC1G_13503	18517	20066	Gene body
Supercontig_1.28	128577	129548	BC1G_05838	128453	129512	Gene body
Supercontig_1.64	39608	40153	BC1G_09811	38658	40125	Gene body
Supercontig_1.29	129824	129977	BC1G_06126	128978	129959	Gene body
Supercontig_1.83	58984	60834	BC1G_10981	58445	60827	Gene body
Supercontig_1.56	80989	81847	BC1G_09660	80614	81842	Gene body
Supercontig_1.127	75805	76969	BC1G_13741	74800	76964	Gene body
Supercontig_1.57	163675	164280	BC1G_08838	161783	164276	Gene body
Supercontig_1.27	29594	30719	BC1G_05034	29218	30720	Gene body
Supercontig_1.8	22563	23492	BC1G_02436	22458	23496	Gene body
Supercontig_1.85	146859	147098	BC1G_11796	146260	147111	Gene body
Supercontig_1.40	170848	171916	BC1G_07251	170715	171931	Gene body
Supercontig_1.36	270392	270756	BC1G_07177	269634	270783	Gene body
Supercontig_1.186	51313	52270	BC1G_15475	50115	52300	Gene body
Supercontig_1.55	188785	189110	BC1G_08422	187823	189142	Gene body
Supercontig_1.9	410700	412138	BC1G_02819	410523	412176	Gene body
Supercontig_1.17	345202	346101	BC1G_04550	344927	346143	Gene body
Supercontig_1.191	35398	36494	BC1G_15563	35238	36539	Gene body
Supercontig_1.9	159901	159989	BC1G_02716	159305	160038	Gene body
Supercontig_1.25	183878	184681	BC1G_05402	182498	184733	Gene body
Supercontig_1.52	17176	18735	BC1G_08982	10910	18788	Gene body
Supercontig_1.9	25035	26046	BC1G_02661	24252	26114	Gene body
Supercontig_1.56	65660	67042	BC1G_09654	65272	67111	Gene body
Supercontig_1.3	253600	254691	BC1G_01040	253577	254761	Gene body
Supercontig_1.8	331172	332736	BC1G_02556	330975	332809	Gene body
Supercontig_1.9	22291	23583	BC1G_02660	21073	23664	Gene body
Supercontig_1.55	220950	221624	BC1G_08438	220985	221710	Gene body
Supercontig_1.52	249634	250594	BC1G_09058	249489	250690	Gene body
Supercontig_1.13	184619	185786	BC1G_03495	184524	185887	Gene body
Supercontig_1.94	59356	60435	BC1G_12136	59097	60543	Gene body
Supercontig_1.24	281861	282847	BC1G_05753	280839	282976	Gene body
Supercontig_1.36	183559	185809	BC1G_07140	183090	185946	Gene body
Supercontig_1.42	281610	281861	BC1G_07497	281603	282001	Gene body
Supercontig_1.107	80013	80751	BC1G_13034	79854	80905	Gene body
Supercontig_1.142	42721	44601	BC1G_14505	42307	44755	Gene body
Supercontig_1.53	113904	114184	BC1G_08080	112738	114338	Gene body
Supercontig_1.151	25171	26631	BC1G_14531	24808	26788	Gene body
Supercontig_1.1	238820	239900	BC1G_00100	238802	240058	Gene body
Supercontig_1.2	665257	666101	BC1G_00794	665015	666261	Gene body
Supercontig_1.4	54251	54585	BC1G_01358	54084	54747	Gene body
Supercontig_1.53	253889	254965	BC1G_08127	251325	255132	Gene body
Supercontig_1.52	104052	105627	BC1G_09013	104085	105797	Gene body
Supercontig_1.36	134157	135137	BC1G_07121	133994	135313	Gene body
Supercontig_1.2	540301	541091	BC1G_00743	538535	541272	Gene body
Supercontig_1.24	181383	181992	BC1G_05709	181261	182179	Gene body
Supercontig_1.85	71661	72549	BC1G_11768	71498	72736	Gene body
Supercontig_1.24	221548	222336	BC1G_05725	219679	222531	Gene body
Supercontig_1.8	140716	142090	BC1G_02476	139952	142290	Gene body
Supercontig_1.2	549852	551354	BC1G_00750	549665	551564	Gene body
Supercontig_1.14	317190	318970	BC1G_03895	316782	319180	Gene body
Supercontig_1.31	169459	171345	BC1G_06286	168659	171561	Gene body
Supercontig_1.2	777839	777934	BC1G_00840	777304	778156	Gene body
Supercontig_1.62	85308	86073	BC1G_09195	84140	86299	Gene body
Supercontig_1.1	120739	122192	BC1G_00053	117177	122424	Gene body
Supercontig_1.6	113217	114281	BC1G_01975	108461	114537	Gene body
Supercontig_1.3	831942	832956	BC1G_01285	831494	833216	Gene body
Supercontig_1.12	301099	302251	BC1G_03164	300544	302511	Gene body
Supercontig_1.25	183194	184472	BC1G_05402	182498	184733	Gene body
Supercontig_1.44	252454	253618	BC1G_07810	251143	253879	Gene body
Supercontig_1.235	3161	4057	BC1G_16155	3149	4341	Gene body
Supercontig_1.2	782169	783757	BC1G_00842	781602	784046	Gene body
Supercontig_1.6	340738	341955	BC1G_02081	340772	342259	Gene body
Supercontig_1.16	207717	208595	BC1G_03680	206351	208902	Gene body
Supercontig_1.41	86108	86183	BC1G_07532	82238	86492	Gene body
Supercontig_1.16	98653	99709	BC1G_03639	98484	100031	Gene body
Supercontig_1.19	120886	121700	BC1G_04631	120189	122047	Gene body
Supercontig_1.54	17350	17386	BC1G_09067	17371	17736	Gene body
Supercontig_1.203	7779	8502	BC1G_15855	7474	8863	Gene body
Supercontig_1.38	13144	14221	BC1G_06854	12702	14596	Gene body
Supercontig_1.2	376487	376865	BC1G_00680	376248	377244	Gene body
Supercontig_1.119	80199	81398	BC1G_13525	79532	81777	Gene body
Supercontig_1.17	209145	210141	BC1G_04489	207682	210534	Gene body
Supercontig_1.65	25481	26512	BC1G_09912	24102	26906	Gene body
Supercontig_1.114	107664	109244	BC1G_13103	107478	109645	Gene body
Supercontig_1.140	61089	61791	BC1G_14437	60758	62210	Gene body
Supercontig_1.7	347504	348692	BC1G_02326	347395	349112	Gene body
Supercontig_1.42	128840	129789	BC1G_07441	127734	130214	Gene body
Supercontig_1.68	71787	72688	BC1G_10025	70886	73122	Gene body
Supercontig_1.5	580099	581977	BC1G_01905	578223	582415	Gene body
Supercontig_1.1	908662	909640	BC1G_00370	908015	910082	Gene body
Supercontig_1.43	206108	208070	BC1G_08004	205915	208514	Gene body
Supercontig_1.60	134724	135975	BC1G_09399	133781	136420	Gene body
Supercontig_1.146	45227	46137	BC1G_14297	43626	46595	Gene body
Supercontig_1.77	63321	64279	BC1G_11342	63176	64745	Gene body
Supercontig_1.23	133803	135694	BC1G_04938	132305	136161	Gene body
Supercontig_1.123	113735	114919	BC1G_13630	113614	115407	Gene body
Supercontig_1.71	116939	117574	BC1G_10316	116876	118069	Gene body
Supercontig_1.61	226058	227030	BC1G_09622	226005	227530	Gene body
Supercontig_1.157	52835	53482	BC1G_14402	51094	53986	Gene body
Supercontig_1.4	620598	621649	BC1G_01591	620607	622155	Gene body
Supercontig_1.99	58977	60281	BC1G_12076	56491	60789	Gene body
Supercontig_1.20	337498	338592	BC1G_04863	336881	339126	Gene body
Supercontig_1.11	257028	257762	BC1G_02966	256106	258310	Gene body
Supercontig_1.20	11396	13792	BC1G_04741	11357	14353	Gene body
Supercontig_1.88	116477	117468	BC1G_11290	114988	118031	Gene body
Supercontig_1.61	184907	185902	BC1G_09603	184529	186498	Gene body
Supercontig_1.3	300279	301272	BC1G_01058	300061	301871	Gene body
Supercontig_1.4	409017	409315	BC1G_01508	407293	409917	Gene body
Supercontig_1.65	210566	211957	BC1G_09993	210311	212560	Gene body
Supercontig_1.34	322090	322178	BC1G_06468	321935	322795	Gene body
Supercontig_1.22	336056	337151	BC1G_05310	336069	337771	Gene body
Supercontig_1.4	394521	395509	BC1G_01501	394433	396143	Gene body
Supercontig_1.34	180397	181292	BC1G_06421	180096	181940	Gene body
Supercontig_1.97	100151	101086	BC1G_12659	99335	101759	Gene body
Supercontig_1.173	13742	14807	BC1G_15346	13056	15497	Gene body
Supercontig_1.11	256637	257615	BC1G_02966	256106	258310	Gene body
Supercontig_1.48	149145	150123	BC1G_07663	148985	150824	Gene body
Supercontig_1.64	144311	145499	BC1G_09864	142631	146203	Gene body
Supercontig_1.20	163992	164265	BC1G_04797	163292	164980	Gene body
Supercontig_1.5	217566	219537	BC1G_01746	217248	220253	Gene body
Supercontig_1.3	109113	110646	BC1G_00984	109095	111368	Gene body
Supercontig_1.51	86803	87483	BC1G_08593	86764	88221	Gene body
Supercontig_1.12	300532	301769	BC1G_03164	300544	302511	Gene body
Supercontig_1.156	14305	15339	BC1G_14852	13990	16097	Gene body
Supercontig_1.35	43748	45618	BC1G_06755	43179	46378	Gene body
Supercontig_1.13	309294	310414	BC1G_03538	309180	311178	Gene body
Supercontig_1.83	86	1180	BC1G_10952	95	1960	Gene body
Supercontig_1.188	11511	13573	BC1G_15684	9583	14358	Gene body
Supercontig_1.176	26139	27521	BC1G_15404	25876	28312	Gene body
Supercontig_1.14	107013	108590	BC1G_03807	106261	109386	Gene body
Supercontig_1.4	383918	385791	BC1G_01497	381634	386590	Gene body
Supercontig_1.44	221631	222616	BC1G_07798	220339	223471	Gene body
Supercontig_1.6	451350	452840	BC1G_02119	450949	453723	Gene body
Supercontig_1.155	15901	17132	BC1G_14692	13865	18030	Gene body
Supercontig_1.22	363491	365081	BC1G_05321	362887	365984	Gene body
Supercontig_1.101	122890	124565	BC1G_12231	120486	125488	Gene body
Supercontig_1.12	353760	354744	BC1G_03186	353661	355687	Gene body
Supercontig_1.156	3462	3632	BC1G_14847	3311	4576	Gene body
Supercontig_1.66	212303	213429	BC1G_09789	212097	214396	Gene body
Supercontig_1.11	360398	361472	BC1G_03004	359828	362461	Gene body
Supercontig_1.52	92978	95722	BC1G_09010	90113	96717	Gene body
Supercontig_1.82	6649	8289	BC1G_10737	5588	9287	Gene body
Supercontig_1.101	70593	73475	BC1G_12215	70319	74506	Gene body
Supercontig_1.110	113593	115120	BC1G_12793	112927	116174	Gene body
Supercontig_1.35	265468	267302	BC1G_06829	263750	268356	Gene body
Supercontig_1.45	137439	140241	BC1G_08293	134794	141299	Gene body
Supercontig_1.4	407830	408841	BC1G_01508	407293	409917	Gene body
Supercontig_1.84	155439	156508	BC1G_11163	155183	157585	Gene body
Supercontig_1.3	470699	471460	BC1G_01127	470162	472537	Gene body
Supercontig_1.18	220439	220729	BC1G_04361	219901	221838	Gene body
Supercontig_1.37	238243	240593	BC1G_07045	233570	241712	Gene body
Supercontig_1.35	66532	67506	BC1G_06763	66550	68662	Gene body
Supercontig_1.168	60307	61032	BC1G_15183	58539	62218	Gene body
Supercontig_1.107	89945	90861	BC1G_13037	89790	92055	Gene body
Supercontig_1.148	68320	69067	BC1G_14656	67982	70265	Gene body
Supercontig_1.10	373501	374460	BC1G_03393	373073	375658	Gene body
Supercontig_1.148	35593	36547	BC1G_14641	35184	37751	Gene body
Supercontig_1.2	781644	782839	BC1G_00842	781602	784046	Gene body
Supercontig_1.28	138705	139527	BC1G_05842	137536	140741	Gene body
Supercontig_1.23	98745	100099	BC1G_04925	97963	101319	Gene body
Supercontig_1.144	58915	59808	BC1G_14377	57827	61049	Gene body
Supercontig_1.102	6897	7892	BC1G_12552	6932	9161	Gene body
Supercontig_1.69	210381	210787	BC1G_10170	210394	212056	Gene body
Supercontig_1.99	58512	59483	BC1G_12076	56491	60789	Gene body
Supercontig_1.15	53031	54120	BC1G_04128	52295	55488	Gene body
Supercontig_1.20	81398	82748	BC1G_04772	80852	84152	Gene body
Supercontig_1.15	235245	236898	BC1G_04200	234404	238303	Gene body
Supercontig_1.56	204044	205039	BC1G_09705	203361	206450	Gene body
Supercontig_1.165	6916	8201	BC1G_15052	6212	9649	Gene body
Supercontig_1.28	133058	134234	BC1G_05840	132735	135745	Gene body
Supercontig_1.27	102721	104593	BC1G_05062	102429	106115	Gene body
Supercontig_1.1	824478	825836	BC1G_00337	823690	827427	Gene body
Supercontig_1.1	976744	977058	BC1G_00397	976699	978660	Gene body
Supercontig_1.47	181880	183454	BC1G_08204	181753	185068	Gene body
Supercontig_1.25	193383	194370	BC1G_05405	193014	196025	Gene body
Supercontig_1.43	198219	199848	BC1G_08002	197650	201630	Gene body
Supercontig_1.1	1108926	1110106	BC1G_00437	1108336	1111945	Gene body
Supercontig_1.138	58758	60242	BC1G_14347	58203	62105	Gene body
Supercontig_1.94	47985	48999	BC1G_12132	47508	50885	Gene body
Supercontig_1.23	239708	241367	BC1G_04978	239588	243265	Gene body
Supercontig_1.98	63013	64064	BC1G_12331	62709	65996	Gene body
Supercontig_1.70	131452	132116	BC1G_10399	128031	134069	Gene body
Supercontig_1.35	70559	71494	BC1G_06764	70477	73457	Gene body
Supercontig_1.53	221571	222617	BC1G_08114	220077	224659	Gene body
Supercontig_1.16	374996	375790	BC1G_03740	374165	377855	Gene body
Supercontig_1.6	184438	185291	BC1G_02005	184423	187368	Gene body
Supercontig_1.30	261232	262037	BC1G_06029	260215	264167	Gene body
Supercontig_1.70	130954	131936	BC1G_10399	128031	134069	Gene body
Supercontig_1.64	143289	144067	BC1G_09864	142631	146203	Gene body
Supercontig_1.125	31577	32229	BC1G_13765	31280	34486	Gene body
Supercontig_1.80	103409	105238	BC1G_10841	102808	107615	Gene body
Supercontig_1.123	70355	71513	BC1G_13611	69840	74006	Gene body
Supercontig_1.42	231520	232483	BC1G_07478	231280	235105	Gene body
Supercontig_1.165	47560	48428	BC1G_15073	44783	51073	Gene body
Supercontig_1.52	70005	70912	BC1G_09004	69951	73630	Gene body
Supercontig_1.112	122347	123935	BC1G_13328	121070	126717	Gene body
Supercontig_1.122	47326	49297	BC1G_13561	46892	52095	Gene body
Supercontig_1.18	357783	357865	BC1G_04408	356428	360682	Gene body
Supercontig_1.23	147440	148102	BC1G_04944	146280	150951	Gene body
Supercontig_1.188	9697	11462	BC1G_15684	9583	14358	Gene body
Supercontig_1.90	84110	85508	BC1G_11432	80948	88557	Gene body
Supercontig_1.27	386643	387829	BC1G_05177	386424	391005	Gene body
Supercontig_1.23	146872	147722	BC1G_04944	146280	150951	Gene body
Supercontig_1.23	233105	234261	BC1G_04977	231756	238116	Gene body
Supercontig_1.5	236250	237915	BC1G_01752	235308	241868	Gene body
Supercontig_1.1	117617	118420	BC1G_00053	117177	122424	Gene body
Supercontig_1.38	102098	103030	BC1G_06885	101225	107921	Gene body
Supercontig_1.71	171658	171796	BC1G_10334	171557	178352	Gene body
Supercontig_1.52	10897	11529	BC1G_08982	10910	18788	Gene body
Supercontig_1.75	125171	126050	BC1G_10928	123029	134885	Gene body
Supercontig_1.22	236288	237747	BC1G_05269	236337	236731	Gene body and 3'UTR
Supercontig_1.3	745734	747180	BC1G_01245	745774	745928	Gene body and 3'UTR
Supercontig_1.48	210523	212645	BC1G_07689	210560	211643	Gene body and 3'UTR
Supercontig_1.22	65649	67491	BC1G_05198	65685	66011	Gene body and 3'UTR
Supercontig_1.23	377218	377947	BC1G_05025	377248	377349	Gene body and 3'UTR
Supercontig_1.14	247037	248605	BC1G_03867	247066	247326	Gene body and 3'UTR
Supercontig_1.15	380778	382849	BC1G_04260	380797	381090	Gene body and 3'UTR
Supercontig_1.138	26	1701	BC1G_14323	44	1227	Gene body and 3'UTR
Supercontig_1.3	613449	614518	BC1G_01192	613467	614063	Gene body and 3'UTR
Supercontig_1.1	526861	528543	BC1G_00216	526876	528327	Gene body and 3'UTR
Supercontig_1.33	151391	153097	BC1G_06671	151403	151900	Gene body and 3'UTR
Supercontig_1.93	105006	105965	BC1G_12036	105017	105661	Gene body and 3'UTR
Supercontig_1.18	395438	396454	BC1G_04422	395445	395866	Gene body and 3'UTR
Supercontig_1.87	8191	9252	BC1G_11671	8198	8718	Gene body and 3'UTR
Supercontig_1.3	210792	213822	BC1G_01024	210792	211169	Gene body and 3'UTR
Supercontig_1.4	622877	625169	BC1G_01592	622876	624265	Gene body and 3'UTR
Supercontig_1.11	103178	104063	BC1G_02909	103177	103649	Gene body and 3'UTR
Supercontig_1.20	341273	342344	BC1G_04864	341272	342002	Gene body and 3'UTR
Supercontig_1.151	72561	73814	BC1G_14548	72559	73433	Gene body and 3'UTR
Supercontig_1.9	205994	207148	BC1G_02735	205990	207062	Gene body and 3'UTR
Supercontig_1.32	38951	39761	BC1G_06491	38946	39365	Gene body and 3'UTR
Supercontig_1.4	275302	276206	BC1G_01453	275292	276153	Gene body and 3'UTR
Supercontig_1.4	790260	791162	BC1G_01664	790246	790781	Gene body and 3'UTR
Supercontig_1.51	39238	40387	BC1G_08574	39223	40083	Gene body and 3'UTR
Supercontig_1.49	211394	212761	BC1G_08548	211379	212559	Gene body and 3'UTR
Supercontig_1.142	11981	13048	BC1G_14492	11965	12328	Gene body and 3'UTR
Supercontig_1.116	44845	46815	BC1G_13188	44829	46174	Gene body and 3'UTR
Supercontig_1.3	246027	246970	BC1G_01036	246003	246104	Gene body and 3'UTR
Supercontig_1.17	287366	288999	BC1G_04520	287341	287481	Gene body and 3'UTR
Supercontig_1.8	19997	22408	BC1G_02434	19961	20140	Gene body and 3'UTR
Supercontig_1.69	180168	181219	BC1G_10161	180130	180264	Gene body and 3'UTR
Supercontig_1.78	139969	142122	BC1G_10478	139930	141170	Gene body and 3'UTR
Supercontig_1.56	84882	86825	BC1G_09663	84839	85141	Gene body and 3'UTR
Supercontig_1.35	152705	154779	BC1G_06785	152659	153074	Gene body and 3'UTR
Supercontig_1.146	50157	50958	BC1G_14300	50109	50207	Gene body and 3'UTR
Supercontig_1.1	375409	377495	BC1G_00160	375359	377246	Gene body and 3'UTR
Supercontig_1.28	84070	86440	BC1G_05818	84019	84399	Gene body and 3'UTR
Supercontig_1.125	99699	101769	BC1G_13793	99648	100288	Gene body and 3'UTR
Supercontig_1.1	1208634	1210007	BC1G_00480	1208583	1209808	Gene body and 3'UTR
Supercontig_1.53	64835	66202	BC1G_08058	64783	65567	Gene body and 3'UTR
Supercontig_1.92	1649	2100	BC1G_11937	1596	1862	Gene body and 3'UTR
Supercontig_1.3	631182	633124	BC1G_01200	631124	632290	Gene body and 3'UTR
Supercontig_1.102	23840	25884	BC1G_12558	23773	24085	Gene body and 3'UTR
Supercontig_1.1	990659	992803	BC1G_00401	990592	991061	Gene body and 3'UTR
Supercontig_1.14	5701	6583	BC1G_03764	5632	6118	Gene body and 3'UTR
Supercontig_1.50	229621	230789	BC1G_08968	229551	229952	Gene body and 3'UTR
Supercontig_1.13	172822	173807	BC1G_03490	172751	173455	Gene body and 3'UTR
Supercontig_1.40	173532	175016	BC1G_07252	173452	173672	Gene body and 3'UTR
Supercontig_1.22	184560	185552	BC1G_05249	184476	184773	Gene body and 3'UTR
Supercontig_1.17	297350	301041	BC1G_04525	297261	298763	Gene body and 3'UTR
Supercontig_1.127	69970	70746	BC1G_13739	69880	70562	Gene body and 3'UTR
Supercontig_1.22	21283	22974	BC1G_05186	21192	22583	Gene body and 3'UTR
Supercontig_1.3	208542	210614	BC1G_01023	208444	209978	Gene body and 3'UTR
Supercontig_1.30	164794	165766	BC1G_05988	164695	165374	Gene body and 3'UTR
Supercontig_1.1	464854	466242	BC1G_00187	464751	465381	Gene body and 3'UTR
Supercontig_1.69	37081	39181	BC1G_10101	36971	37382	Gene body and 3'UTR
Supercontig_1.6	574373	575844	BC1G_02165	574263	574817	Gene body and 3'UTR
Supercontig_1.38	227422	230163	BC1G_06931	227311	227738	Gene body and 3'UTR
Supercontig_1.29	223695	224874	BC1G_06166	223583	224689	Gene body and 3'UTR
Supercontig_1.10	340835	342757	BC1G_03384	340722	342356	Gene body and 3'UTR
Supercontig_1.148	28292	30687	BC1G_14638	28166	28586	Gene body and 3'UTR
Supercontig_1.2	517038	517982	BC1G_00733	516912	517070	Gene body and 3'UTR
Supercontig_1.64	168463	169351	BC1G_09874	168334	168692	Gene body and 3'UTR
Supercontig_1.1	162814	163872	BC1G_00073	162682	163470	Gene body and 3'UTR
Supercontig_1.7	28112	29603	BC1G_02191	27974	28818	Gene body and 3'UTR
Supercontig_1.9	162621	165679	BC1G_02717	162482	163709	Gene body and 3'UTR
Supercontig_1.54	198664	200131	BC1G_09140	198525	198878	Gene body and 3'UTR
Supercontig_1.6	381483	384471	BC1G_02096	381343	382552	Gene body and 3'UTR
Supercontig_1.126	91080	92165	BC1G_13879	90940	91278	Gene body and 3'UTR
Supercontig_1.87	154329	155612	BC1G_11732	154189	154845	Gene body and 3'UTR
Supercontig_1.67	141002	142877	BC1G_10241	140854	141680	Gene body and 3'UTR
Supercontig_1.30	102531	103679	BC1G_05964	102382	103071	Gene body and 3'UTR
Supercontig_1.34	139552	140623	BC1G_06409	139403	140403	Gene body and 3'UTR
Supercontig_1.6	431052	433138	BC1G_02112	430900	432303	Gene body and 3'UTR
Supercontig_1.7	70809	73108	BC1G_02206	70654	70911	Gene body and 3'UTR
Supercontig_1.159	34267	37451	BC1G_14264	34110	35286	Gene body and 3'UTR
Supercontig_1.142	49884	51667	BC1G_14507	49716	51057	Gene body and 3'UTR
Supercontig_1.38	242810	243989	BC1G_06938	242640	242981	Gene body and 3'UTR
Supercontig_1.27	139913	141504	BC1G_05077	139742	140382	Gene body and 3'UTR
Supercontig_1.8	202006	202990	BC1G_02501	201835	202218	Gene body and 3'UTR
Supercontig_1.115	89133	89930	BC1G_13393	88962	89695	Gene body and 3'UTR
Supercontig_1.3	504672	506307	BC1G_01142	504496	504846	Gene body and 3'UTR
Supercontig_1.2	16249	18784	BC1G_00532	16071	16610	Gene body and 3'UTR
Supercontig_1.33	240814	243922	BC1G_06708	240635	241632	Gene body and 3'UTR
Supercontig_1.83	190536	192176	BC1G_11030	190357	190664	Gene body and 3'UTR
Supercontig_1.55	156275	157860	BC1G_08413	156094	156757	Gene body and 3'UTR
Supercontig_1.92	101297	103085	BC1G_11976	101114	101681	Gene body and 3'UTR
Supercontig_1.84	161013	165453	BC1G_11165	160829	162954	Gene body and 3'UTR
Supercontig_1.18	280001	280731	BC1G_04382	279813	280262	Gene body and 3'UTR
Supercontig_1.7	393059	394414	BC1G_02342	392870	393370	Gene body and 3'UTR
Supercontig_1.123	97065	98356	BC1G_13623	96873	97196	Gene body and 3'UTR
Supercontig_1.180	48787	51466	BC1G_15493	48594	49390	Gene body and 3'UTR
Supercontig_1.13	247995	249270	BC1G_03512	247799	248590	Gene body and 3'UTR
Supercontig_1.107	106939	110813	BC1G_13042	106732	108913	Gene body and 3'UTR
Supercontig_1.4	494022	495312	BC1G_01540	493813	494370	Gene body and 3'UTR
Supercontig_1.1	752375	753350	BC1G_00312	752160	752528	Gene body and 3'UTR
Supercontig_1.27	249846	251232	BC1G_05115	249628	250556	Gene body and 3'UTR
Supercontig_1.227	6147	7721	BC1G_16036	5928	6874	Gene body and 3'UTR
Supercontig_1.33	33595	34783	BC1G_06627	33372	34483	Gene body and 3'UTR
Supercontig_1.8	340995	342324	BC1G_02562	340770	341792	Gene body and 3'UTR
Supercontig_1.5	221253	223247	BC1G_01747	221027	221645	Gene body and 3'UTR
Supercontig_1.2	248482	251520	BC1G_00620	248255	248623	Gene body and 3'UTR
Supercontig_1.151	20639	22724	BC1G_14528	20412	21288	Gene body and 3'UTR
Supercontig_1.356	270	1157	BC1G_16258	30	1099	Gene body and 3'UTR
Supercontig_1.101	94085	97070	BC1G_12223	93844	96322	Gene body and 3'UTR
Supercontig_1.2	370987	372957	BC1G_00677	370740	371188	Gene body and 3'UTR
Supercontig_1.4	746782	748037	BC1G_01644	746522	746973	Gene body and 3'UTR
Supercontig_1.62	244569	245607	BC1G_09258	244308	244595	Gene body and 3'UTR
Supercontig_1.116	64837	66902	BC1G_13196	64573	66423	Gene body and 3'UTR
Supercontig_1.6	405546	407249	BC1G_02104	405270	405599	Gene body and 3'UTR
Supercontig_1.10	135975	137131	BC1G_03293	135698	136474	Gene body and 3'UTR
Supercontig_1.4	784935	786020	BC1G_01662	784634	785595	Gene body and 3'UTR
Supercontig_1.97	24064	25364	BC1G_12624	23761	24100	Gene body and 3'UTR
Supercontig_1.133	46809	49001	BC1G_14165	46500	47551	Gene body and 3'UTR
Supercontig_1.61	86731	87930	BC1G_09569	86414	87224	Gene body and 3'UTR
Supercontig_1.50	150530	151471	BC1G_08931	150211	151039	Gene body and 3'UTR
Supercontig_1.80	63366	64934	BC1G_10826	63042	64145	Gene body and 3'UTR
Supercontig_1.1	525461	526279	BC1G_00215	525132	525767	Gene body and 3'UTR
Supercontig_1.49	30142	32804	BC1G_08463	29812	31035	Gene body and 3'UTR
Supercontig_1.132	2863	4182	BC1G_14040	2533	3724	Gene body and 3'UTR
Supercontig_1.24	84508	85477	BC1G_05671	84178	85066	Gene body and 3'UTR
Supercontig_1.70	198358	199258	BC1G_10427	198024	199110	Gene body and 3'UTR
Supercontig_1.4	66359	67478	BC1G_01364	66013	66954	Gene body and 3'UTR
Supercontig_1.4	740528	742342	BC1G_01641	740181	740862	Gene body and 3'UTR
Supercontig_1.36	31417	33278	BC1G_07080	31070	32558	Gene body and 3'UTR
Supercontig_1.63	202173	204929	BC1G_09521	201824	204800	Gene body and 3'UTR
Supercontig_1.58	26909	28360	BC1G_08681	26556	27380	Gene body and 3'UTR
Supercontig_1.12	287186	288171	BC1G_03158	286832	287674	Gene body and 3'UTR
Supercontig_1.8	423451	424816	BC1G_02590	423093	424754	Gene body and 3'UTR
Supercontig_1.4	70201	71357	BC1G_01366	69837	70741	Gene body and 3'UTR
Supercontig_1.81	15186	16567	BC1G_11472	14822	16057	Gene body and 3'UTR
Supercontig_1.78	113069	113403	BC1G_10467	112699	113205	Gene body and 3'UTR
Supercontig_1.54	201998	203902	BC1G_09142	201625	202028	Gene body and 3'UTR
Supercontig_1.34	203560	205370	BC1G_06424	203186	204388	Gene body and 3'UTR
Supercontig_1.162	18596	19995	BC1G_15034	18215	18627	Gene body and 3'UTR
Supercontig_1.86	40761	44116	BC1G_11818	40377	42433	Gene body and 3'UTR
Supercontig_1.36	66903	68540	BC1G_07096	66518	67247	Gene body and 3'UTR
Supercontig_1.65	135627	136924	BC1G_09960	135223	135968	Gene body and 3'UTR
Supercontig_1.3	207241	208217	BC1G_01022	206829	207622	Gene body and 3'UTR
Supercontig_1.1	237623	238552	BC1G_00099	237205	238068	Gene body and 3'UTR
Supercontig_1.2	802622	803360	BC1G_00855	802199	802912	Gene body and 3'UTR
Supercontig_1.7	16757	18500	BC1G_02186	16331	16790	Gene body and 3'UTR
Supercontig_1.5	373824	374745	BC1G_01810	373391	373984	Gene body and 3'UTR
Supercontig_1.3	255601	256553	BC1G_01041	255168	256106	Gene body and 3'UTR
Supercontig_1.70	168965	170452	BC1G_10415	168532	170118	Gene body and 3'UTR
Supercontig_1.93	105455	107065	BC1G_12036	105017	105661	Gene body and 3'UTR
Supercontig_1.3	437490	438707	BC1G_01111	437045	437539	Gene body and 3'UTR
Supercontig_1.23	31075	32252	BC1G_04898	30627	31593	Gene body and 3'UTR
Supercontig_1.78	70891	71817	BC1G_10453	70442	70909	Gene body and 3'UTR
Supercontig_1.1	300555	301489	BC1G_00125	300105	300902	Gene body and 3'UTR
Supercontig_1.32	311933	312995	BC1G_06605	311474	311976	Gene body and 3'UTR
Supercontig_1.47	188015	189185	BC1G_08206	187552	188681	Gene body and 3'UTR
Supercontig_1.164	22320	23488	BC1G_15087	21856	22901	Gene body and 3'UTR
Supercontig_1.45	244861	246818	BC1G_08344	244395	245433	Gene body and 3'UTR
Supercontig_1.134	21588	22393	BC1G_14007	21116	21922	Gene body and 3'UTR
Supercontig_1.10	268983	270210	BC1G_03352	268504	269178	Gene body and 3'UTR
Supercontig_1.33	312515	314262	BC1G_06735	312034	313377	Gene body and 3'UTR
Supercontig_1.2	801278	802449	BC1G_00854	800794	801828	Gene body and 3'UTR
Supercontig_1.2	685127	686619	BC1G_00801	684636	685775	Gene body and 3'UTR
Supercontig_1.76	59024	60815	BC1G_11057	58532	59503	Gene body and 3'UTR
Supercontig_1.1	1102315	1103242	BC1G_00435	1101821	1102469	Gene body and 3'UTR
Supercontig_1.46	168818	169796	BC1G_07876	168315	168890	Gene body and 3'UTR
Supercontig_1.144	5398	6395	BC1G_14360	4895	5750	Gene body and 3'UTR
Supercontig_1.30	174892	176529	BC1G_05992	174388	175905	Gene body and 3'UTR
Supercontig_1.56	138115	140021	BC1G_09682	137610	138241	Gene body and 3'UTR
Supercontig_1.4	540003	543160	BC1G_01559	539498	542875	Gene body and 3'UTR
Supercontig_1.203	10288	12119	BC1G_15856	9782	10447	Gene body and 3'UTR
Supercontig_1.35	199738	201635	BC1G_06803	199227	199964	Gene body and 3'UTR
Supercontig_1.27	307698	308502	BC1G_05136	307184	307747	Gene body and 3'UTR
Supercontig_1.50	115087	118784	BC1G_08921	114561	116338	Gene body and 3'UTR
Supercontig_1.82	120750	121929	BC1G_10782	120221	120886	Gene body and 3'UTR
Supercontig_1.2	992561	995448	BC1G_00940	992031	992595	Gene body and 3'UTR
Supercontig_1.34	268602	269772	BC1G_06445	268069	268721	Gene body and 3'UTR
Supercontig_1.197	11574	13538	BC1G_15717	11040	11988	Gene body and 3'UTR
Supercontig_1.130	69821	72615	BC1G_13991	69283	70347	Gene body and 3'UTR
Supercontig_1.4	13799	15638	BC1G_01340	13248	14106	Gene body and 3'UTR
Supercontig_1.23	298052	299680	BC1G_04999	297488	298066	Gene body and 3'UTR
Supercontig_1.5	128484	129639	BC1G_01717	127919	128823	Gene body and 3'UTR
Supercontig_1.1	48732	49821	BC1G_00026	48159	49115	Gene body and 3'UTR
Supercontig_1.235	1523	3158	BC1G_16154	950	2887	Gene body and 3'UTR
Supercontig_1.129	36010	37066	BC1G_13809	35433	36790	Gene body and 3'UTR
Supercontig_1.1	660471	661929	BC1G_00269	659890	661717	Gene body and 3'UTR
Supercontig_1.80	60580	62750	BC1G_10825	59997	61364	Gene body and 3'UTR
Supercontig_1.37	262583	263593	BC1G_07052	261998	262872	Gene body and 3'UTR
Supercontig_1.75	23056	23911	BC1G_10885	22471	23255	Gene body and 3'UTR
Supercontig_1.15	28456	29361	BC1G_04118	27862	28991	Gene body and 3'UTR
Supercontig_1.110	130657	133995	BC1G_12799	130056	131927	Gene body and 3'UTR
Supercontig_1.2	439084	440257	BC1G_00705	438481	439572	Gene body and 3'UTR
Supercontig_1.103	27582	29656	BC1G_12492	26978	27781	Gene body and 3'UTR
Supercontig_1.3	415131	417176	BC1G_01103	414526	416252	Gene body and 3'UTR
Supercontig_1.3	7412	8499	BC1G_00946	6801	7598	Gene body and 3'UTR
Supercontig_1.29	45868	47220	BC1G_06092	45255	46245	Gene body and 3'UTR
Supercontig_1.144	14691	16964	BC1G_14363	14069	15398	Gene body and 3'UTR
Supercontig_1.6	14735	16282	BC1G_01934	14113	15894	Gene body and 3'UTR
Supercontig_1.80	18181	19601	BC1G_10809	17551	18311	Gene body and 3'UTR
Supercontig_1.134	56464	57422	BC1G_14022	55832	57229	Gene body and 3'UTR
Supercontig_1.41	172038	173774	BC1G_07571	171395	172926	Gene body and 3'UTR
Supercontig_1.57	246440	247709	BC1G_08872	245787	246618	Gene body and 3'UTR
Supercontig_1.206	7225	8685	BC1G_15883	6571	7402	Gene body and 3'UTR
Supercontig_1.2	667714	669673	BC1G_00795	667052	668177	Gene body and 3'UTR
Supercontig_1.91	78346	81294	BC1G_11631	77679	79017	Gene body and 3'UTR
Supercontig_1.150	7573	9432	BC1G_14880	6906	8297	Gene body and 3'UTR
Supercontig_1.203	739	2007	BC1G_15852	67	1218	Gene body and 3'UTR
Supercontig_1.42	87644	87974	BC1G_07424	86968	87865	Gene body and 3'UTR
Supercontig_1.4	274466	275547	BC1G_01452	273786	274996	Gene body and 3'UTR
Supercontig_1.10	210540	213393	BC1G_03327	209858	211958	Gene body and 3'UTR
Supercontig_1.250	11297	12725	BC1G_16122	10614	11685	Gene body and 3'UTR
Supercontig_1.35	318907	319809	BC1G_06847	318224	319626	Gene body and 3'UTR
Supercontig_1.3	344746	346543	BC1G_01079	344057	346116	Gene body and 3'UTR
Supercontig_1.137	14710	15967	BC1G_13888	14017	14760	Gene body and 3'UTR
Supercontig_1.4	173538	175613	BC1G_01407	172843	174980	Gene body and 3'UTR
Supercontig_1.102	63225	64210	BC1G_12578	62509	63832	Gene body and 3'UTR
Supercontig_1.2	45837	47166	BC1G_00544	45117	46102	Gene body and 3'UTR
Supercontig_1.7	423260	424442	BC1G_02353	422528	423502	Gene body and 3'UTR
Supercontig_1.159	47601	49047	BC1G_14268	46868	47970	Gene body and 3'UTR
Supercontig_1.33	187451	188501	BC1G_06686	186708	187454	Gene body and 3'UTR
Supercontig_1.39	114251	115791	BC1G_07333	113496	114394	Gene body and 3'UTR
Supercontig_1.37	229924	232200	BC1G_07043	229169	230953	Gene body and 3'UTR
Supercontig_1.40	108148	109112	BC1G_07230	107392	108986	Gene body and 3'UTR
Supercontig_1.65	76550	77489	BC1G_09934	75792	76844	Gene body and 3'UTR
Supercontig_1.15	790	2654	BC1G_04107	23	1103	Gene body and 3'UTR
Supercontig_1.34	242914	243987	BC1G_06439	242145	243539	Gene body and 3'UTR
Supercontig_1.124	41113	43037	BC1G_13468	40335	41684	Gene body and 3'UTR
Supercontig_1.3	606765	607641	BC1G_01189	605987	607362	Gene body and 3'UTR
Supercontig_1.81	163384	164575	BC1G_11532	162601	163435	Gene body and 3'UTR
Supercontig_1.57	122958	123582	BC1G_08822	122175	123302	Gene body and 3'UTR
Supercontig_1.36	132108	133935	BC1G_07120	131323	132287	Gene body and 3'UTR
Supercontig_1.4	605959	606827	BC1G_01584	605172	606548	Gene body and 3'UTR
Supercontig_1.62	31142	32164	BC1G_09174	30350	31267	Gene body and 3'UTR
Supercontig_1.23	209032	210418	BC1G_04969	208236	209500	Gene body and 3'UTR
Supercontig_1.61	40843	41542	BC1G_09548	40040	40960	Gene body and 3'UTR
Supercontig_1.50	81136	82494	BC1G_08907	80328	81446	Gene body and 3'UTR
Supercontig_1.77	60445	61654	BC1G_11341	59636	61139	Gene body and 3'UTR
Supercontig_1.148	52494	53757	BC1G_14650	51678	53531	Gene body and 3'UTR
Supercontig_1.90	138919	139873	BC1G_11451	138098	139224	Gene body and 3'UTR
Supercontig_1.6	625457	626427	BC1G_02180	624635	625968	Gene body and 3'UTR
Supercontig_1.8	128345	129961	BC1G_02470	127520	128699	Gene body and 3'UTR
Supercontig_1.1	197545	199526	BC1G_00087	196712	197781	Gene body and 3'UTR
Supercontig_1.103	55375	57561	BC1G_12502	54518	55900	Gene body and 3'UTR
Supercontig_1.54	166863	167786	BC1G_09124	166006	166965	Gene body and 3'UTR
Supercontig_1.5	402178	404066	BC1G_01827	401310	402525	Gene body and 3'UTR
Supercontig_1.15	7820	9483	BC1G_04111	6945	8220	Gene body and 3'UTR
Supercontig_1.14	44129	46481	BC1G_03781	43249	44386	Gene body and 3'UTR
Supercontig_1.16	304953	306284	BC1G_03719	304073	305619	Gene body and 3'UTR
Supercontig_1.8	96321	97683	BC1G_02456	95440	96503	Gene body and 3'UTR
Supercontig_1.26	29937	30905	BC1G_05494	29054	30062	Gene body and 3'UTR
Supercontig_1.100	22449	24141	BC1G_12435	21564	22989	Gene body and 3'UTR
Supercontig_1.56	58347	59341	BC1G_09650	57456	58713	Gene body and 3'UTR
Supercontig_1.57	103021	103862	BC1G_08815	102130	103613	Gene body and 3'UTR
Supercontig_1.209	19630	20637	BC1G_15902	18735	19985	Gene body and 3'UTR
Supercontig_1.38	218469	220454	BC1G_06927	217572	218919	Gene body and 3'UTR
Supercontig_1.6	260343	262238	BC1G_02036	259441	261405	Gene body and 3'UTR
Supercontig_1.36	34290	36656	BC1G_07081	33383	36592	Gene body and 3'UTR
Supercontig_1.5	550589	552075	BC1G_01893	549679	551274	Gene body and 3'UTR
Supercontig_1.33	154115	156099	BC1G_06672	153201	155901	Gene body and 3'UTR
Supercontig_1.50	56183	58417	BC1G_08894	55264	56248	Gene body and 3'UTR
Supercontig_1.7	74959	76513	BC1G_02209	74011	75281	Gene body and 3'UTR
Supercontig_1.26	179964	181848	BC1G_05556	179006	180028	Gene body and 3'UTR
Supercontig_1.25	251061	253055	BC1G_05425	250094	251340	Gene body and 3'UTR
Supercontig_1.27	236803	238179	BC1G_05112	235833	237840	Gene body and 3'UTR
Supercontig_1.18	64506	66351	BC1G_04298	63531	65015	Gene body and 3'UTR
Supercontig_1.54	160763	161792	BC1G_09122	159783	161026	Gene body and 3'UTR
Supercontig_1.20	134926	135339	BC1G_04787	133934	135061	Gene body and 3'UTR
Supercontig_1.86	34133	35115	BC1G_11813	33122	34261	Gene body and 3'UTR
Supercontig_1.99	82602	83643	BC1G_12087	81586	83178	Gene body and 3'UTR
Supercontig_1.1	26122	30716	BC1G_00011	25105	26869	Gene body and 3'UTR
Supercontig_1.2	261423	262363	BC1G_00626	260400	261667	Gene body and 3'UTR
Supercontig_1.162	20199	21537	BC1G_15035	19172	21313	Gene body and 3'UTR
Supercontig_1.36	130832	131800	BC1G_07119	129799	130845	Gene body and 3'UTR
Supercontig_1.39	46678	48288	BC1G_07307	45638	46686	Gene body and 3'UTR
Supercontig_1.3	298140	299325	BC1G_01056	297088	298256	Gene body and 3'UTR
Supercontig_1.3	733247	735001	BC1G_01240	732175	734248	Gene body and 3'UTR
Supercontig_1.38	24960	26705	BC1G_06858	23880	26132	Gene body and 3'UTR
Supercontig_1.12	354747	357143	BC1G_03186	353661	355687	Gene body and 3'UTR
Supercontig_1.7	102826	103907	BC1G_02220	101729	103051	Gene body and 3'UTR
Supercontig_1.43	147810	149085	BC1G_07977	146709	148176	Gene body and 3'UTR
Supercontig_1.42	213043	213911	BC1G_07471	211941	213066	Gene body and 3'UTR
Supercontig_1.4	274889	275946	BC1G_01452	273786	274996	Gene body and 3'UTR
Supercontig_1.5	438342	439599	BC1G_01840	437236	438958	Gene body and 3'UTR
Supercontig_1.8	508434	511100	BC1G_02626	507319	508884	Gene body and 3'UTR
Supercontig_1.31	349959	351323	BC1G_06348	348843	350402	Gene body and 3'UTR
Supercontig_1.14	52571	53504	BC1G_03785	51453	52921	Gene body and 3'UTR
Supercontig_1.8	344699	345608	BC1G_02563	343578	345255	Gene body and 3'UTR
Supercontig_1.35	165123	167305	BC1G_06790	163994	166339	Gene body and 3'UTR
Supercontig_1.47	168826	170120	BC1G_08198	167688	169315	Gene body and 3'UTR
Supercontig_1.24	357566	359948	BC1G_05787	356420	358858	Gene body and 3'UTR
Supercontig_1.37	44526	46555	BC1G_06982	43377	46439	Gene body and 3'UTR
Supercontig_1.6	362031	363301	BC1G_02088	360881	362831	Gene body and 3'UTR
Supercontig_1.13	120649	122558	BC1G_03469	119459	120874	Gene body and 3'UTR
Supercontig_1.138	20800	22493	BC1G_14330	19604	21504	Gene body and 3'UTR
Supercontig_1.27	179857	181658	BC1G_05089	178655	180543	Gene body and 3'UTR
Supercontig_1.130	81428	83345	BC1G_13995	80220	82838	Gene body and 3'UTR
Supercontig_1.1	240011	241689	BC1G_00100	238802	240058	Gene body and 3'UTR
Supercontig_1.68	41048	41921	BC1G_10014	39827	41704	Gene body and 3'UTR
Supercontig_1.82	37999	39786	BC1G_10750	36763	38030	Gene body and 3'UTR
Supercontig_1.1	1037176	1039196	BC1G_00412	1035937	1037568	Gene body and 3'UTR
Supercontig_1.38	3357	4422	BC1G_06849	2115	3419	Gene body and 3'UTR
Supercontig_1.17	402754	403746	BC1G_04580	401508	403476	Gene body and 3'UTR
Supercontig_1.50	141793	145271	BC1G_08929	140519	142180	Gene body and 3'UTR
Supercontig_1.3	706330	707469	BC1G_01229	705040	706480	Gene body and 3'UTR
Supercontig_1.50	74341	75510	BC1G_08903	73027	74529	Gene body and 3'UTR
Supercontig_1.58	173275	174461	BC1G_08740	171955	173534	Gene body and 3'UTR
Supercontig_1.173	30040	30935	BC1G_15355	28704	30106	Gene body and 3'UTR
Supercontig_1.16	274691	276887	BC1G_03708	273347	276130	Gene body and 3'UTR
Supercontig_1.1	661234	662176	BC1G_00269	659890	661717	Gene body and 3'UTR
Supercontig_1.16	85021	87128	BC1G_03634	83672	85024	Gene body and 3'UTR
Supercontig_1.2	214894	216292	BC1G_00607	213544	215340	Gene body and 3'UTR
Supercontig_1.1	91107	93005	BC1G_00045	89735	91771	Gene body and 3'UTR
Supercontig_1.165	30440	31526	BC1G_15063	29034	31129	Gene body and 3'UTR
Supercontig_1.1	1064746	1067427	BC1G_00421	1063336	1064908	Gene body and 3'UTR
Supercontig_1.69	211819	212858	BC1G_10170	210394	212056	Gene body and 3'UTR
Supercontig_1.42	227022	227713	BC1G_07475	225583	227179	Gene body and 3'UTR
Supercontig_1.49	29345	30600	BC1G_08462	27901	29552	Gene body and 3'UTR
Supercontig_1.2	366436	367664	BC1G_00675	364988	366445	Gene body and 3'UTR
Supercontig_1.14	105514	106684	BC1G_03806	104064	105564	Gene body and 3'UTR
Supercontig_1.226	3545	5431	BC1G_16084	2094	3902	Gene body and 3'UTR
Supercontig_1.110	134050	136618	BC1G_12800	132586	134600	Gene body and 3'UTR
Supercontig_1.150	14193	15436	BC1G_14882	12723	14903	Gene body and 3'UTR
Supercontig_1.47	137046	138921	BC1G_08184	135570	137119	Gene body and 3'UTR
Supercontig_1.91	114914	116265	BC1G_11648	113433	115607	Gene body and 3'UTR
Supercontig_1.54	127301	128217	BC1G_09105	125820	127816	Gene body and 3'UTR
Supercontig_1.12	310261	311243	BC1G_03167	308778	310535	Gene body and 3'UTR
Supercontig_1.26	169335	170440	BC1G_05551	167846	169345	Gene body and 3'UTR
Supercontig_1.144	41159	42360	BC1G_14372	39667	41376	Gene body and 3'UTR
Supercontig_1.23	301870	304497	BC1G_05000	300361	302529	Gene body and 3'UTR
Supercontig_1.71	125430	127727	BC1G_10318	123908	126014	Gene body and 3'UTR
Supercontig_1.4	744516	746454	BC1G_01643	742992	745854	Gene body and 3'UTR
Supercontig_1.5	620628	621607	BC1G_01923	619086	620913	Gene body and 3'UTR
Supercontig_1.142	54435	55275	BC1G_14508	52890	54797	Gene body and 3'UTR
Supercontig_1.56	52854	54417	BC1G_09648	51306	53003	Gene body and 3'UTR
Supercontig_1.74	192964	194023	BC1G_10732	191414	193455	Gene body and 3'UTR
Supercontig_1.111	120492	123149	BC1G_13162	118939	120762	Gene body and 3'UTR
Supercontig_1.3	600155	602978	BC1G_01186	598577	600540	Gene body and 3'UTR
Supercontig_1.1	185806	186632	BC1G_00081	184227	186360	Gene body and 3'UTR
Supercontig_1.2	382880	383829	BC1G_00683	381298	383534	Gene body and 3'UTR
Supercontig_1.80	21755	24146	BC1G_10810	20168	23138	Gene body and 3'UTR
Supercontig_1.83	1688	2815	BC1G_10952	95	1960	Gene body and 3'UTR
Supercontig_1.48	214367	215549	BC1G_07690	212762	214903	Gene body and 3'UTR
Supercontig_1.31	254930	256485	BC1G_06311	253302	254980	Gene body and 3'UTR
Supercontig_1.83	119531	120568	BC1G_11004	117897	119719	Gene body and 3'UTR
Supercontig_1.4	565610	567987	BC1G_01567	563938	565737	Gene body and 3'UTR
Supercontig_1.52	105773	106843	BC1G_09013	104085	105797	Gene body and 3'UTR
Supercontig_1.80	56710	58408	BC1G_10823	55019	56928	Gene body and 3'UTR
Supercontig_1.98	8347	9570	BC1G_12309	6606	8692	Gene body and 3'UTR
Supercontig_1.132	8348	11883	BC1G_14041	6595	8456	Gene body and 3'UTR
Supercontig_1.43	36242	37796	BC1G_07936	34481	36382	Gene body and 3'UTR
Supercontig_1.34	60293	62087	BC1G_06375	58518	60623	Gene body and 3'UTR
Supercontig_1.29	343270	343980	BC1G_06214	341465	343469	Gene body and 3'UTR
Supercontig_1.42	92444	93635	BC1G_07427	90624	93235	Gene body and 3'UTR
Supercontig_1.1	11839	13030	BC1G_00005	10016	12049	Gene body and 3'UTR
Supercontig_1.54	193541	194532	BC1G_09137	191717	193582	Gene body and 3'UTR
Supercontig_1.17	308255	309427	BC1G_04530	306429	308986	Gene body and 3'UTR
Supercontig_1.10	278574	279853	BC1G_03355	276747	278642	Gene body and 3'UTR
Supercontig_1.9	22904	24957	BC1G_02660	21073	23664	Gene body and 3'UTR
Supercontig_1.44	112017	112976	BC1G_07756	110181	112483	Gene body and 3'UTR
Supercontig_1.30	173488	174383	BC1G_05991	171621	173523	Gene body and 3'UTR
Supercontig_1.114	7933	9807	BC1G_13057	6058	8422	Gene body and 3'UTR
Supercontig_1.1	186106	187020	BC1G_00081	184227	186360	Gene body and 3'UTR
Supercontig_1.40	115168	116136	BC1G_07232	113286	115206	Gene body and 3'UTR
Supercontig_1.42	109030	111024	BC1G_07433	107133	109373	Gene body and 3'UTR
Supercontig_1.141	46490	47375	BC1G_14575	44482	46643	Gene body and 3'UTR
Supercontig_1.2	111114	114387	BC1G_00566	109084	111246	Gene body and 3'UTR
Supercontig_1.78	126101	126851	BC1G_10472	124069	126440	Gene body and 3'UTR
Supercontig_1.4	713964	715256	BC1G_01630	711915	714062	Gene body and 3'UTR
Supercontig_1.83	183999	185026	BC1G_11026	181927	184179	Gene body and 3'UTR
Supercontig_1.33	93619	94632	BC1G_06650	91517	93957	Gene body and 3'UTR
Supercontig_1.148	70086	71548	BC1G_14656	67982	70265	Gene body and 3'UTR
Supercontig_1.7	444659	445826	BC1G_02363	442538	445034	Gene body and 3'UTR
Supercontig_1.22	212163	214821	BC1G_05262	209989	212919	Gene body and 3'UTR
Supercontig_1.4	57362	59235	BC1G_01359	55178	58277	Gene body and 3'UTR
Supercontig_1.57	172815	173734	BC1G_08841	170630	173056	Gene body and 3'UTR
Supercontig_1.1	202006	204067	BC1G_00089	199819	202734	Gene body and 3'UTR
Supercontig_1.34	221993	223387	BC1G_06430	219778	222934	Gene body and 3'UTR
Supercontig_1.4	169819	171110	BC1G_01406	167601	170827	Gene body and 3'UTR
Supercontig_1.11	419069	420247	BC1G_03021	416761	419645	Gene body and 3'UTR
Supercontig_1.2	348739	351315	BC1G_00665	346421	349204	Gene body and 3'UTR
Supercontig_1.128	57114	58106	BC1G_13948	54780	57130	Gene body and 3'UTR
Supercontig_1.158	28853	29705	BC1G_14920	26515	29216	Gene body and 3'UTR
Supercontig_1.134	64749	66621	BC1G_14024	62405	65244	Gene body and 3'UTR
Supercontig_1.9	201714	202900	BC1G_02732	199329	201900	Gene body and 3'UTR
Supercontig_1.99	27433	29119	BC1G_12062	24950	28899	Gene body and 3'UTR
Supercontig_1.157	53588	55369	BC1G_14402	51094	53986	Gene body and 3'UTR
Supercontig_1.23	242083	243558	BC1G_04978	239588	243265	Gene body and 3'UTR
Supercontig_1.16	376756	378776	BC1G_03740	374165	377855	Gene body and 3'UTR
Supercontig_1.7	563441	565585	BC1G_02410	560845	563932	Gene body and 3'UTR
Supercontig_1.35	9120	10146	BC1G_06742	6493	9734	Gene body and 3'UTR
Supercontig_1.14	223896	225028	BC1G_03857	221176	224351	Gene body and 3'UTR
Supercontig_1.38	246494	247861	BC1G_06939	243756	246990	Gene body and 3'UTR
Supercontig_1.80	26678	27642	BC1G_10811	23854	27043	Gene body and 3'UTR
Supercontig_1.4	253278	254228	BC1G_01442	250449	253439	Gene body and 3'UTR
Supercontig_1.167	4283	6019	BC1G_15247	1346	5680	Gene body and 3'UTR
Supercontig_1.34	222738	223631	BC1G_06430	219778	222934	Gene body and 3'UTR
Supercontig_1.29	292413	294049	BC1G_06195	289449	292795	Gene body and 3'UTR
Supercontig_1.23	109445	111295	BC1G_04929	106443	109756	Gene body and 3'UTR
Supercontig_1.24	170706	171751	BC1G_05704	167645	170969	Gene body and 3'UTR
Supercontig_1.42	51330	52240	BC1G_07410	48169	51353	Gene body and 3'UTR
Supercontig_1.97	139962	143491	BC1G_12674	136782	140592	Gene body and 3'UTR
Supercontig_1.1	1111535	1113910	BC1G_00437	1108336	1111945	Gene body and 3'UTR
Supercontig_1.133	44909	46678	BC1G_14164	41695	45090	Gene body and 3'UTR
Supercontig_1.212	27902	28903	BC1G_15943	24646	28644	Gene body and 3'UTR
Supercontig_1.7	108760	110514	BC1G_02221	105476	109006	Gene body and 3'UTR
Supercontig_1.1	1107427	1108867	BC1G_00436	1104141	1107572	Gene body and 3'UTR
Supercontig_1.30	235900	236850	BC1G_06016	232585	236045	Gene body and 3'UTR
Supercontig_1.23	229606	231166	BC1G_04975	226044	229941	Gene body and 3'UTR
Supercontig_1.61	114048	115929	BC1G_09579	110311	114345	Gene body and 3'UTR
Supercontig_1.55	47834	49783	BC1G_08368	43714	48069	Gene body and 3'UTR
Supercontig_1.46	182172	184293	BC1G_07881	177709	183025	Gene body and 3'UTR
Supercontig_1.30	72460	73693	BC1G_05954	67681	72569	Gene body and 3'UTR
Supercontig_1.3	149301	151235	BC1G_01001	144455	149618	Gene body and 3'UTR
Supercontig_1.1	122317	123229	BC1G_00053	117177	122424	Gene body and 3'UTR
Supercontig_1.37	241195	242136	BC1G_07045	233570	241712	Gene body and 3'UTR
Supercontig_1.20	133457	134435	BC1G_04786	125743	133547	Gene body and 3'UTR
Supercontig_1.13	244416	246270	BC1G_03511	230111	245780	Gene body and 3'UTR
Supercontig_1.14	389023	390002	BC1G_03921	389087	390955	Promoter and gene body
Supercontig_1.11	215403	216583	BC1G_02950	215478	218646	Promoter and gene body
Supercontig_1.75	164298	164852	BC1G_10939	164375	165376	Promoter and gene body
Supercontig_1.19	393178	394570	BC1G_04737	393259	395399	Promoter and gene body
Supercontig_1.206	18054	19917	BC1G_15887	18139	20379	Promoter and gene body
Supercontig_1.117	87059	88235	BC1G_13251	87151	88577	Promoter and gene body
Supercontig_1.3	120277	122746	BC1G_00989	120383	125195	Promoter and gene body
Supercontig_1.65	210204	211243	BC1G_09993	210311	212560	Promoter and gene body
Supercontig_1.119	27533	29525	BC1G_13505	27645	31555	Promoter and gene body
Supercontig_1.3	439038	440076	BC1G_01112	439153	440279	Promoter and gene body
Supercontig_1.3	717964	720318	BC1G_01234	718082	720292	Promoter and gene body
Supercontig_1.47	60125	61284	BC1G_08153	60249	64970	Promoter and gene body
Supercontig_1.23	23569	24864	BC1G_04896	23695	26194	Promoter and gene body
Supercontig_1.38	23746	24818	BC1G_06858	23880	26132	Promoter and gene body
Supercontig_1.1	370603	372085	BC1G_00157	370739	372577	Promoter and gene body
Supercontig_1.110	8061	9781	BC1G_12748	8199	10743	Promoter and gene body
Supercontig_1.46	61240	62213	BC1G_07839	61378	64780	Promoter and gene body
Supercontig_1.68	39684	39981	BC1G_10014	39827	41704	Promoter and gene body
Supercontig_1.12	263242	264072	BC1G_03147	263386	264529	Promoter and gene body
Supercontig_1.26	167695	168738	BC1G_05551	167846	169345	Promoter and gene body
Supercontig_1.52	147153	148421	BC1G_09027	147308	149280	Promoter and gene body
Supercontig_1.58	86030	87186	BC1G_08706	86188	88999	Promoter and gene body
Supercontig_1.99	89816	90877	BC1G_12091	89975	91345	Promoter and gene body
Supercontig_1.105	113900	114901	BC1G_12727	114064	115696	Promoter and gene body
Supercontig_1.19	381971	382956	BC1G_04732	382137	383690	Promoter and gene body
Supercontig_1.36	92968	93894	BC1G_07105	93138	96524	Promoter and gene body
Supercontig_1.27	215532	216505	BC1G_05104	215706	219964	Promoter and gene body
Supercontig_1.148	67801	68888	BC1G_14656	67982	70265	Promoter and gene body
Supercontig_1.25	352220	353214	BC1G_05466	352412	355247	Promoter and gene body
Supercontig_1.13	119265	120375	BC1G_03469	119459	120874	Promoter and gene body
Supercontig_1.80	170796	171715	BC1G_10868	170990	171946	Promoter and gene body
Supercontig_1.75	23508	24379	BC1G_10886	23704	29915	Promoter and gene body
Supercontig_1.128	62225	63379	BC1G_13952	62426	66695	Promoter and gene body
Supercontig_1.58	124861	125465	BC1G_08721	125068	125679	Promoter and gene body
Supercontig_1.146	54239	56835	BC1G_14302	54451	57325	Promoter and gene body
Supercontig_1.83	175564	176621	BC1G_11024	175782	176665	Promoter and gene body
Supercontig_1.34	179875	180841	BC1G_06421	180096	181940	Promoter and gene body
Supercontig_1.139	96607	97660	BC1G_13713	96830	98730	Promoter and gene body
Supercontig_1.148	51452	52484	BC1G_14650	51678	53531	Promoter and gene body
Supercontig_1.25	249856	250839	BC1G_05425	250094	251340	Promoter and gene body
Supercontig_1.27	114560	115469	BC1G_05067	114799	115884	Promoter and gene body
Supercontig_1.93	152256	153103	BC1G_12052	152502	153446	Promoter and gene body
Supercontig_1.6	526756	527443	BC1G_02146	527011	527643	Promoter and gene body
Supercontig_1.97	128155	129219	BC1G_12672	128413	133781	Promoter and gene body
Supercontig_1.40	115168	116136	BC1G_07233	115433	116541	Promoter and gene body
Supercontig_1.1	124715	126478	BC1G_00056	124981	126697	Promoter and gene body
Supercontig_1.2	995450	996942	BC1G_00941	995717	996975	Promoter and gene body
Supercontig_1.128	54511	55578	BC1G_13948	54780	57130	Promoter and gene body
Supercontig_1.13	248615	249559	BC1G_03513	248891	251773	Promoter and gene body
Supercontig_1.43	93935	95694	BC1G_07959	94217	95979	Promoter and gene body
Supercontig_1.27	232113	233071	BC1G_05110	232404	233528	Promoter and gene body
Supercontig_1.27	178357	179640	BC1G_05089	178655	180543	Promoter and gene body
Supercontig_1.38	250065	251246	BC1G_06941	250390	253911	Promoter and gene body
Supercontig_1.56	201143	202752	BC1G_09704	201474	202760	Promoter and gene body
Supercontig_1.5	373824	374745	BC1G_01811	374163	374849	Promoter and gene body
Supercontig_1.76	168959	170043	BC1G_11104	169300	171788	Promoter and gene body
Supercontig_1.22	10597	11616	BC1G_05183	10941	12346	Promoter and gene body
Supercontig_1.49	50833	51709	BC1G_08474	51178	51858	Promoter and gene body
Supercontig_1.8	15499	17222	BC1G_02432	15862	17306	Promoter and gene body
Supercontig_1.39	183124	183708	BC1G_07359	183487	184404	Promoter and gene body
Supercontig_1.169	11087	12141	BC1G_15199	11461	12540	Promoter and gene body
Supercontig_1.12	211763	212940	BC1G_03127	212142	214186	Promoter and gene body
Supercontig_1.52	77947	79036	BC1G_09007	78329	79282	Promoter and gene body
Supercontig_1.33	285881	286977	BC1G_06723	286268	288789	Promoter and gene body
Supercontig_1.10	278574	279853	BC1G_03356	278971	281352	Promoter and gene body
Supercontig_1.15	234006	235173	BC1G_04200	234404	238303	Promoter and gene body
Supercontig_1.4	274889	275946	BC1G_01453	275292	276153	Promoter and gene body
Supercontig_1.38	230278	231206	BC1G_06933	230681	231311	Promoter and gene body
Supercontig_1.93	3787	4760	BC1G_11998	4194	4851	Promoter and gene body
Supercontig_1.6	527963	528909	BC1G_02147	528375	531440	Promoter and gene body
Supercontig_1.123	97065	98356	BC1G_13624	97479	99273	Promoter and gene body
Supercontig_1.119	20945	22880	BC1G_13504	21363	24928	Promoter and gene body
Supercontig_1.1	345938	346774	BC1G_00143	346356	347510	Promoter and gene body
Supercontig_1.17	272472	273165	BC1G_04515	272895	274112	Promoter and gene body
Supercontig_1.64	102914	104398	BC1G_09847	103338	105067	Promoter and gene body
Supercontig_1.94	155215	156208	BC1G_12181	155640	158021	Promoter and gene body
Supercontig_1.209	11235	12194	BC1G_15899	11663	12163	Promoter and gene body
Supercontig_1.56	12608	14184	BC1G_09632	13038	14340	Promoter and gene body
Supercontig_1.40	106961	107801	BC1G_07230	107392	108986	Promoter and gene body
Supercontig_1.1	287273	288211	BC1G_00120	287711	288409	Promoter and gene body
Supercontig_1.133	68720	69796	BC1G_14173	69173	72607	Promoter and gene body
Supercontig_1.86	34133	35115	BC1G_11814	34589	35680	Promoter and gene body
Supercontig_1.49	29345	30600	BC1G_08463	29812	31035	Promoter and gene body
Supercontig_1.40	225930	226776	BC1G_07271	226397	229432	Promoter and gene body
Supercontig_1.20	133457	134435	BC1G_04787	133934	135061	Promoter and gene body
Supercontig_1.38	91344	92740	BC1G_06883	91833	93629	Promoter and gene body
Supercontig_1.17	59790	62153	BC1G_04441	60280	63244	Promoter and gene body
Supercontig_1.36	130832	131800	BC1G_07120	131323	132287	Promoter and gene body
Supercontig_1.120	57119	58292	BC1G_13655	57611	58307	Promoter and gene body
Supercontig_1.1	765865	767136	BC1G_00321	766359	769705	Promoter and gene body
Supercontig_1.18	243010	243897	BC1G_04371	243508	244731	Promoter and gene body
Supercontig_1.20	137953	139139	BC1G_04788	138453	139483	Promoter and gene body
Supercontig_1.40	130163	131928	BC1G_07238	130676	134306	Promoter and gene body
Supercontig_1.32	40068	41939	BC1G_06492	40582	41896	Promoter and gene body
Supercontig_1.162	25957	27240	BC1G_15037	26472	28303	Promoter and gene body
Supercontig_1.101	119970	121376	BC1G_12231	120486	125488	Promoter and gene body
Supercontig_1.65	155813	157011	BC1G_09969	156334	157144	Promoter and gene body
Supercontig_1.121	13478	14207	BC1G_13334	14003	18462	Promoter and gene body
Supercontig_1.39	114251	115791	BC1G_07334	114777	116869	Promoter and gene body
Supercontig_1.116	26147	28402	BC1G_13179	26676	28716	Promoter and gene body
Supercontig_1.29	194943	196327	BC1G_06154	195472	196548	Promoter and gene body
Supercontig_1.14	7293	7946	BC1G_03766	7825	9952	Promoter and gene body
Supercontig_1.4	276669	278630	BC1G_01454	277204	281980	Promoter and gene body
Supercontig_1.191	31833	32911	BC1G_15562	32369	34011	Promoter and gene body
Supercontig_1.181	845	2412	BC1G_15434	1382	3313	Promoter and gene body
Supercontig_1.203	10288	12119	BC1G_15857	10826	12409	Promoter and gene body
Supercontig_1.32	273936	275617	BC1G_06592	274480	276557	Promoter and gene body
Supercontig_1.2	366436	367664	BC1G_00676	366980	368318	Promoter and gene body
Supercontig_1.17	65969	67649	BC1G_04443	66514	67932	Promoter and gene body
Supercontig_1.180	43293	44381	BC1G_15491	43844	44947	Promoter and gene body
Supercontig_1.56	49751	50825	BC1G_09647	50304	50867	Promoter and gene body
Supercontig_1.131	36372	37720	BC1G_14124	36930	38073	Promoter and gene body
Supercontig_1.151	82466	83537	BC1G_14553	83028	84652	Promoter and gene body
Supercontig_1.8	228896	230090	BC1G_02512	229460	232040	Promoter and gene body
Supercontig_1.24	222758	223620	BC1G_05726	223323	223949	Promoter and gene body
Supercontig_1.20	162725	163640	BC1G_04797	163292	164980	Promoter and gene body
Supercontig_1.105	143905	144953	BC1G_12742	144473	145342	Promoter and gene body
Supercontig_1.56	82347	83235	BC1G_09662	82915	84682	Promoter and gene body
Supercontig_1.148	34611	35542	BC1G_14641	35184	37751	Promoter and gene body
Supercontig_1.83	186236	187585	BC1G_11027	186811	189152	Promoter and gene body
Supercontig_1.162	18596	19995	BC1G_15035	19172	21313	Promoter and gene body
Supercontig_1.9	198749	199671	BC1G_02732	199329	201900	Promoter and gene body
Supercontig_1.14	99104	101381	BC1G_03804	99686	102466	Promoter and gene body
Supercontig_1.26	287481	288427	BC1G_05598	288063	289777	Promoter and gene body
Supercontig_1.53	133285	134335	BC1G_08086	133868	136740	Promoter and gene body
Supercontig_1.57	121590	122622	BC1G_08822	122175	123302	Promoter and gene body
Supercontig_1.47	170627	171654	BC1G_08200	171216	171869	Promoter and gene body
Supercontig_1.127	15251	16203	BC1G_13720	15840	17113	Promoter and gene body
Supercontig_1.83	85180	86155	BC1G_10991	85770	86957	Promoter and gene body
Supercontig_1.27	225724	227127	BC1G_05106	226318	227342	Promoter and gene body
Supercontig_1.114	13212	15109	BC1G_13059	13808	16251	Promoter and gene body
Supercontig_1.142	11981	13048	BC1G_14493	12577	14415	Promoter and gene body
Supercontig_1.1	122317	123229	BC1G_00054	122915	123552	Promoter and gene body
Supercontig_1.58	125936	126861	BC1G_08722	126537	128280	Promoter and gene body
Supercontig_1.54	198664	200131	BC1G_09141	199267	200578	Promoter and gene body
Supercontig_1.65	97127	98111	BC1G_09942	97730	100113	Promoter and gene body
Supercontig_1.165	39806	41004	BC1G_15071	40410	40994	Promoter and gene body
Supercontig_1.45	36662	37667	BC1G_08251	37267	37686	Promoter and gene body
Supercontig_1.3	298140	299325	BC1G_01057	298749	299456	Promoter and gene body
Supercontig_1.52	105773	106843	BC1G_09014	106382	109483	Promoter and gene body
Supercontig_1.162	28762	29808	BC1G_15038	29371	30991	Promoter and gene body
Supercontig_1.63	20616	21608	BC1G_09445	21225	21741	Promoter and gene body
Supercontig_1.1	752375	753350	BC1G_00313	752985	753473	Promoter and gene body
Supercontig_1.64	184749	185554	BC1G_09884	185365	188896	Promoter and gene body
Supercontig_1.3	817921	818640	BC1G_01277	818537	819043	Promoter and gene body
Supercontig_1.116	82775	83757	BC1G_13203	83393	83746	Promoter and gene body
Supercontig_1.44	131640	133496	BC1G_07765	132261	133616	Promoter and gene body
Supercontig_1.27	11962	13875	BC1G_05030	12593	14774	Promoter and gene body
Supercontig_1.29	45868	47220	BC1G_06093	46500	47401	Promoter and gene body
Supercontig_1.5	234674	235749	BC1G_01752	235308	241868	Promoter and gene body
Supercontig_1.46	223911	225882	BC1G_07900	224551	227379	Promoter and gene body
Supercontig_1.75	23056	23911	BC1G_10886	23704	29915	Promoter and gene body
Supercontig_1.31	254930	256485	BC1G_06312	255580	257079	Promoter and gene body
Supercontig_1.26	179964	181848	BC1G_05557	180615	182263	Promoter and gene body
Supercontig_1.36	177760	178864	BC1G_07138	178413	180338	Promoter and gene body
Supercontig_1.163	4956	7443	BC1G_15133	5615	8011	Promoter and gene body
Supercontig_1.54	239445	240830	BC1G_09161	240116	241380	Promoter and gene body
Supercontig_1.32	311933	312995	BC1G_06606	312605	313689	Promoter and gene body
Supercontig_1.52	156780	157848	BC1G_09030	157455	159284	Promoter and gene body
Supercontig_1.36	26916	27878	BC1G_07078	27599	27976	Promoter and gene body
Supercontig_1.8	195839	196782	BC1G_02498	196523	197414	Promoter and gene body
Supercontig_1.148	50992	51897	BC1G_14650	51678	53531	Promoter and gene body
Supercontig_1.1	873845	874716	BC1G_00358	874531	874977	Promoter and gene body
Supercontig_1.38	3357	4422	BC1G_06850	4049	4675	Promoter and gene body
Supercontig_1.2	970605	971689	BC1G_00930	971301	971644	Promoter and gene body
Supercontig_1.82	171688	173254	BC1G_10796	172386	175663	Promoter and gene body
Supercontig_1.3	114790	116629	BC1G_00986	115489	117043	Promoter and gene body
Supercontig_1.36	23896	24863	BC1G_07077	24595	26541	Promoter and gene body
Supercontig_1.3	90357	91348	BC1G_00978	91060	92882	Promoter and gene body
Supercontig_1.34	232192	233153	BC1G_06434	232896	233420	Promoter and gene body
Supercontig_1.52	109547	112631	BC1G_09015	110255	115678	Promoter and gene body
Supercontig_1.38	193924	195257	BC1G_06919	194633	199815	Promoter and gene body
Supercontig_1.1	706592	707435	BC1G_00288	707303	707515	Promoter and gene body
Supercontig_1.93	77468	78911	BC1G_12024	78181	80266	Promoter and gene body
Supercontig_1.33	187451	188501	BC1G_06687	188164	189609	Promoter and gene body
Supercontig_1.239	19674	20740	BC1G_16020	20388	21129	Promoter and gene body
Supercontig_1.4	740528	742342	BC1G_01642	741245	742508	Promoter and gene body
Supercontig_1.178	12334	13398	BC1G_15533	13051	14001	Promoter and gene body
Supercontig_1.56	198391	199255	BC1G_09703	199108	201054	Promoter and gene body
Supercontig_1.36	196572	198334	BC1G_07144	197291	198790	Promoter and gene body
Supercontig_1.93	105455	107065	BC1G_12037	106175	107966	Promoter and gene body
Supercontig_1.42	109030	111024	BC1G_07434	109753	111884	Promoter and gene body
Supercontig_1.137	14710	15967	BC1G_13889	15434	16188	Promoter and gene body
Supercontig_1.43	81734	83308	BC1G_07954	82459	83496	Promoter and gene body
Supercontig_1.22	201113	202552	BC1G_05257	201838	202941	Promoter and gene body
Supercontig_1.26	227160	228931	BC1G_05575	227889	229261	Promoter and gene body
Supercontig_1.2	16249	18784	BC1G_00533	16981	19861	Promoter and gene body
Supercontig_1.1	186106	187020	BC1G_00082	186838	188788	Promoter and gene body
Supercontig_1.8	205241	206382	BC1G_02503	205975	207232	Promoter and gene body
Supercontig_1.3	706330	707469	BC1G_01230	707065	707823	Promoter and gene body
Supercontig_1.36	206885	208178	BC1G_07149	207631	209487	Promoter and gene body
Supercontig_1.14	105514	106684	BC1G_03807	106261	109386	Promoter and gene body
Supercontig_1.188	28487	29445	BC1G_15692	29234	30058	Promoter and gene body
Supercontig_1.56	58347	59341	BC1G_09651	59101	60597	Promoter and gene body
Supercontig_1.57	247760	248999	BC1G_08873	248523	250290	Promoter and gene body
Supercontig_1.8	96321	97683	BC1G_02457	97089	100674	Promoter and gene body
Supercontig_1.63	30325	31407	BC1G_09450	31093	32210	Promoter and gene body
Supercontig_1.23	373169	374146	BC1G_05024	373941	374463	Promoter and gene body
Supercontig_1.93	122374	123465	BC1G_12042	123149	123786	Promoter and gene body
Supercontig_1.30	97068	98061	BC1G_05961	97843	98835	Promoter and gene body
Supercontig_1.22	61771	63811	BC1G_05197	62547	64403	Promoter and gene body
Supercontig_1.180	21020	22030	BC1G_15484	21801	23258	Promoter and gene body
Supercontig_1.4	391531	392716	BC1G_01500	392318	393766	Promoter and gene body
Supercontig_1.1	87582	88571	BC1G_00044	88375	88930	Promoter and gene body
Supercontig_1.51	117958	119325	BC1G_08608	118753	119962	Promoter and gene body
Supercontig_1.50	153983	155713	BC1G_08933	154779	155789	Promoter and gene body
Supercontig_1.54	193541	194532	BC1G_09138	194340	195498	Promoter and gene body
Supercontig_1.8	525707	527264	BC1G_02632	526512	530219	Promoter and gene body
Supercontig_1.50	81136	82494	BC1G_08908	81942	85966	Promoter and gene body
Supercontig_1.20	199679	202265	BC1G_04811	200486	203367	Promoter and gene body
Supercontig_1.75	21662	23051	BC1G_10885	22471	23255	Promoter and gene body
Supercontig_1.4	272977	273875	BC1G_01452	273786	274996	Promoter and gene body
Supercontig_1.48	150958	152819	BC1G_07665	151772	153544	Promoter and gene body
Supercontig_1.13	312873	314215	BC1G_03539	313690	314449	Promoter and gene body
Supercontig_1.33	324920	325984	BC1G_06739	325737	326801	Promoter and gene body
Supercontig_1.26	169335	170440	BC1G_05553	170154	170900	Promoter and gene body
Supercontig_1.62	244569	245607	BC1G_09259	245391	245638	Promoter and gene body
Supercontig_1.2	266332	267547	BC1G_00629	267157	268578	Promoter and gene body
Supercontig_1.5	620628	621607	BC1G_01924	621453	622097	Promoter and gene body
Supercontig_1.80	56710	58408	BC1G_10824	57536	58761	Promoter and gene body
Supercontig_1.4	274466	275547	BC1G_01453	275292	276153	Promoter and gene body
Supercontig_1.35	199738	201635	BC1G_06804	200568	202389	Promoter and gene body
Supercontig_1.30	322730	324416	BC1G_06055	323563	324606	Promoter and gene body
Supercontig_1.68	87725	88807	BC1G_10034	88558	89129	Promoter and gene body
Supercontig_1.1	1064746	1067427	BC1G_00422	1065582	1067529	Promoter and gene body
Supercontig_1.23	229606	231166	BC1G_04976	230445	231368	Promoter and gene body
Supercontig_1.10	135975	137131	BC1G_03294	136814	138321	Promoter and gene body
Supercontig_1.39	184525	186408	BC1G_07360	185366	187152	Promoter and gene body
Supercontig_1.87	8191	9252	BC1G_11672	9032	9480	Promoter and gene body
Supercontig_1.1	661234	662176	BC1G_00270	662075	662173	Promoter and gene body
Supercontig_1.10	332874	334425	BC1G_03382	333716	334504	Promoter and gene body
Supercontig_1.25	145058	146013	BC1G_05388	145900	146334	Promoter and gene body
Supercontig_1.5	402178	404066	BC1G_01828	403022	404802	Promoter and gene body
Supercontig_1.15	102649	104038	BC1G_04148	103493	104674	Promoter and gene body
Supercontig_1.123	107448	108767	BC1G_13628	108296	108733	Promoter and gene body
Supercontig_1.48	60698	61652	BC1G_07631	61547	63323	Promoter and gene body
Supercontig_1.15	228860	230480	BC1G_04198	229712	231308	Promoter and gene body
Supercontig_1.15	790	2654	BC1G_04108	1646	3885	Promoter and gene body
Supercontig_1.41	136427	137387	BC1G_07558	137286	138473	Promoter and gene body
Supercontig_1.2	45837	47166	BC1G_00545	46697	48265	Promoter and gene body
Supercontig_1.5	291900	293097	BC1G_01773	292760	293333	Promoter and gene body
Supercontig_1.82	12631	13813	BC1G_10741	13491	13898	Promoter and gene body
Supercontig_1.4	380765	382315	BC1G_01497	381634	386590	Promoter and gene body
Supercontig_1.163	678	1643	BC1G_15132	1547	1711	Promoter and gene body
Supercontig_1.8	499506	500501	BC1G_02624	500380	500607	Promoter and gene body
Supercontig_1.57	167186	168544	BC1G_08840	168061	168802	Promoter and gene body
Supercontig_1.37	262583	263593	BC1G_07053	263462	264125	Promoter and gene body
Supercontig_1.114	7933	9807	BC1G_13058	8814	12369	Promoter and gene body
Supercontig_1.3	143573	145132	BC1G_01001	144455	149618	Promoter and gene body
Supercontig_1.119	12971	13921	BC1G_13502	13855	15708	Promoter and gene body
Supercontig_1.40	109140	111029	BC1G_07231	110026	113089	Promoter and gene body
Supercontig_1.66	211208	212167	BC1G_09789	212097	214396	Promoter and gene body
Supercontig_1.91	47674	48760	BC1G_11625	48566	50629	Promoter and gene body
Supercontig_1.13	247995	249270	BC1G_03513	248891	251773	Promoter and gene body
Supercontig_1.97	24064	25364	BC1G_12625	24963	31987	Promoter and gene body
Supercontig_1.32	267074	268840	BC1G_06590	267980	270277	Promoter and gene body
Supercontig_1.40	205127	206715	BC1G_07267	206033	207654	Promoter and gene body
Supercontig_1.9	438163	440014	BC1G_02828	439070	440238	Promoter and gene body
Supercontig_1.1	1107427	1108867	BC1G_00437	1108336	1111945	Promoter and gene body
Supercontig_1.27	101513	102700	BC1G_05062	102429	106115	Promoter and gene body
Supercontig_1.58	26909	28360	BC1G_08682	27826	29578	Promoter and gene body
Supercontig_1.2	370987	372957	BC1G_00678	371905	373249	Promoter and gene body
Supercontig_1.25	285637	287430	BC1G_05438	286556	289922	Promoter and gene body
Supercontig_1.2	801278	802449	BC1G_00855	802199	802912	Promoter and gene body
Supercontig_1.95	36492	37671	BC1G_11886	37414	41292	Promoter and gene body
Supercontig_1.16	363287	364374	BC1G_03737	364210	366492	Promoter and gene body
Supercontig_1.102	63225	64210	BC1G_12579	64148	64621	Promoter and gene body
Supercontig_1.4	13799	15638	BC1G_01341	14726	16217	Promoter and gene body
Supercontig_1.39	43838	44883	BC1G_07306	44772	45215	Promoter and gene body
Supercontig_1.34	195907	197804	BC1G_06422	196843	197884	Promoter and gene body
Supercontig_1.45	133856	134908	BC1G_08293	134794	141299	Promoter and gene body
Supercontig_1.17	287366	288999	BC1G_04521	288306	289103	Promoter and gene body
Supercontig_1.5	420899	422126	BC1G_01833	421841	422964	Promoter and gene body
Supercontig_1.81	163384	164575	BC1G_11533	164329	167883	Promoter and gene body
Supercontig_1.38	242810	243989	BC1G_06939	243756	246990	Promoter and gene body
Supercontig_1.1	162814	163872	BC1G_00074	163761	164816	Promoter and gene body
Supercontig_1.43	147810	149085	BC1G_07978	148758	149580	Promoter and gene body
Supercontig_1.17	348153	349837	BC1G_04552	349107	350318	Promoter and gene body
Supercontig_1.53	158892	160845	BC1G_08094	159849	163426	Promoter and gene body
Supercontig_1.6	369078	370423	BC1G_02092	370037	370774	Promoter and gene body
Supercontig_1.27	249846	251232	BC1G_05116	250806	251620	Promoter and gene body
Supercontig_1.88	106729	107796	BC1G_11288	107692	109253	Promoter and gene body
Supercontig_1.116	4118	5712	BC1G_13168	5083	6985	Promoter and gene body
Supercontig_1.10	84192	85647	BC1G_03274	85158	88019	Promoter and gene body
Supercontig_1.7	28112	29603	BC1G_02192	29080	29805	Promoter and gene body
Supercontig_1.7	423260	424442	BC1G_02354	424232	424936	Promoter and gene body
Supercontig_1.3	638343	640214	BC1G_01203	639324	641063	Promoter and gene body
Supercontig_1.31	167666	168990	BC1G_06286	168659	171561	Promoter and gene body
Supercontig_1.165	30440	31526	BC1G_15064	31434	31613	Promoter and gene body
Supercontig_1.31	349959	351323	BC1G_06349	350960	351551	Promoter and gene body
Supercontig_1.63	32325	34072	BC1G_09451	33329	34100	Promoter and gene body
Supercontig_1.5	44974	46136	BC1G_01686	45978	48322	Promoter and gene body
Supercontig_1.40	175966	177131	BC1G_07254	176973	178901	Promoter and gene body
Supercontig_1.144	41159	42360	BC1G_14373	42168	46096	Promoter and gene body
Supercontig_1.141	17627	19180	BC1G_14562	18638	19159	Promoter and gene body
Supercontig_1.50	229621	230789	BC1G_08969	230635	230802	Promoter and gene body
Supercontig_1.15	7820	9483	BC1G_04112	8844	10585	Promoter and gene body
Supercontig_1.27	234805	236579	BC1G_05112	235833	237840	Promoter and gene body
Supercontig_1.100	106535	108610	BC1G_12469	107567	110326	Promoter and gene body
Supercontig_1.3	642239	645130	BC1G_01204	643274	646206	Promoter and gene body
Supercontig_1.1	990659	992803	BC1G_00402	991701	993106	Promoter and gene body
Supercontig_1.44	72695	74160	BC1G_07739	73750	74113	Promoter and gene body
Supercontig_1.7	469521	471352	BC1G_02375	470578	471501	Promoter and gene body
Supercontig_1.8	128345	129961	BC1G_02471	129402	131676	Promoter and gene body
Supercontig_1.56	50248	51397	BC1G_09648	51306	53003	Promoter and gene body
Supercontig_1.34	309412	310688	BC1G_06464	310473	311999	Promoter and gene body
Supercontig_1.2	348739	351315	BC1G_00666	349809	352232	Promoter and gene body
Supercontig_1.28	89943	92134	BC1G_05821	91024	92559	Promoter and gene body
Supercontig_1.128	10188	11761	BC1G_13929	11269	13275	Promoter and gene body
Supercontig_1.3	409336	411167	BC1G_01102	410418	412601	Promoter and gene body
Supercontig_1.16	367394	369585	BC1G_03738	368477	370661	Promoter and gene body
Supercontig_1.192	36642	38266	BC1G_15679	37726	38621	Promoter and gene body
Supercontig_1.22	236288	237747	BC1G_05270	237375	237702	Promoter and gene body
Supercontig_1.39	194020	195186	BC1G_07363	195117	201817	Promoter and gene body
Supercontig_1.50	74341	75510	BC1G_08904	75441	76626	Promoter and gene body
Supercontig_1.23	305254	307136	BC1G_05001	306356	307392	Promoter and gene body
Supercontig_1.27	38579	40658	BC1G_05038	39682	40798	Promoter and gene body
Supercontig_1.180	48787	51466	BC1G_15494	49908	52691	Promoter and gene body
Supercontig_1.76	59024	60815	BC1G_11058	60155	61989	Promoter and gene body
Supercontig_1.114	110675	112134	BC1G_13104	111807	112205	Promoter and gene body
Supercontig_1.38	246494	247861	BC1G_06940	247633	248046	Promoter and gene body
Supercontig_1.138	20800	22493	BC1G_14331	21940	23607	Promoter and gene body
Supercontig_1.14	247037	248605	BC1G_03868	248191	251060	Promoter and gene body
Supercontig_1.134	64749	66621	BC1G_14025	65915	67681	Promoter and gene body
Supercontig_1.100	22449	24141	BC1G_12436	23615	25207	Promoter and gene body
Supercontig_1.29	57768	59411	BC1G_06098	58935	59547	Promoter and gene body
Supercontig_1.5	438342	439599	BC1G_01841	439511	439759	Promoter and gene body
Supercontig_1.96	8522	10467	BC1G_12252	9702	10781	Promoter and gene body
Supercontig_1.234	23	1890	BC1G_16143	1217	2766	Promoter and gene body
Supercontig_1.23	245189	247548	BC1G_04980	246406	250141	Promoter and gene body
Supercontig_1.68	192749	194223	BC1G_10078	193966	194550	Promoter and gene body
Supercontig_1.13	120649	122558	BC1G_03470	121870	122868	Promoter and gene body
Supercontig_1.26	245116	246433	BC1G_05581	246340	248168	Promoter and gene body
Supercontig_1.4	361257	362685	BC1G_01488	362489	362948	Promoter and gene body
Supercontig_1.1	91107	93005	BC1G_00046	92341	95948	Promoter and gene body
Supercontig_1.63	25213	27206	BC1G_09448	26451	27512	Promoter and gene body
Supercontig_1.1	122845	124202	BC1G_00055	124091	124429	Promoter and gene body
Supercontig_1.12	9434	10909	BC1G_03052	10695	12174	Promoter and gene body
Supercontig_1.12	354747	357143	BC1G_03187	356019	358949	Promoter and gene body
Supercontig_1.15	380778	382849	BC1G_04261	382052	395057	Promoter and gene body
Supercontig_1.3	733247	735001	BC1G_01241	734522	735018	Promoter and gene body
Supercontig_1.39	46678	48288	BC1G_07309	47954	49976	Promoter and gene body
Supercontig_1.97	32670	34643	BC1G_12627	33949	35420	Promoter and gene body
Supercontig_1.67	142971	144348	BC1G_10243	144256	146014	Promoter and gene body
Supercontig_1.4	565610	567987	BC1G_01569	566910	568873	Promoter and gene body
Supercontig_1.83	61299	63271	BC1G_10983	62599	66167	Promoter and gene body
Supercontig_1.162	37960	39828	BC1G_15040	39262	41222	Promoter and gene body
Supercontig_1.124	41113	43037	BC1G_13469	42424	43198	Promoter and gene body
Supercontig_1.103	27582	29656	BC1G_12493	28911	30891	Promoter and gene body
Supercontig_1.12	217487	219189	BC1G_03129	218824	219506	Promoter and gene body
Supercontig_1.122	100214	101705	BC1G_13581	101552	102481	Promoter and gene body
Supercontig_1.9	22904	24957	BC1G_02661	24252	26114	Promoter and gene body
Supercontig_1.3	745734	747180	BC1G_01247	747083	747247	Promoter and gene body
Supercontig_1.22	223933	225438	BC1G_05266	225285	228990	Promoter and gene body
Supercontig_1.14	361015	362751	BC1G_03912	362376	364581	Promoter and gene body
Supercontig_1.30	111615	113173	BC1G_05968	112980	113976	Promoter and gene body
Supercontig_1.22	52318	53911	BC1G_05195	53729	58032	Promoter and gene body
Supercontig_1.6	405546	407249	BC1G_02105	406975	407418	Promoter and gene body
Supercontig_1.74	172934	174524	BC1G_10725	174364	178513	Promoter and gene body
Supercontig_1.78	56659	58495	BC1G_10449	58095	61950	Promoter and gene body
Supercontig_1.3	631182	633124	BC1G_01201	632623	633798	Promoter and gene body
Supercontig_1.7	16757	18500	BC1G_02187	18202	20783	Promoter and gene body
Supercontig_1.78	139969	142122	BC1G_10479	141436	142084	Promoter and gene body
Supercontig_1.28	84070	86440	BC1G_05819	85552	88576	Promoter and gene body
Supercontig_1.197	11574	13538	BC1G_15718	13060	14130	Promoter and gene body
Supercontig_1.130	81428	83345	BC1G_13996	82916	83659	Promoter and gene body
Supercontig_1.23	159880	161629	BC1G_04948	161371	162812	Promoter and gene body
Supercontig_1.16	294277	296041	BC1G_03716	295769	297302	Promoter and gene body
Supercontig_1.23	109445	111295	BC1G_04930	110943	112094	Promoter and gene body
Supercontig_1.137	23865	25639	BC1G_13892	25372	27753	Promoter and gene body
Supercontig_1.2	552434	554579	BC1G_00752	553946	556033	Promoter and gene body
Supercontig_1.44	232375	234250	BC1G_07803	233889	235733	Promoter and gene body
Supercontig_1.63	16436	18363	BC1G_09443	17953	19732	Promoter and gene body
Supercontig_1.30	115490	117088	BC1G_05969	117021	118981	Promoter and gene body
Supercontig_1.27	179857	181658	BC1G_05090	181405	181923	Promoter and gene body
Supercontig_1.150	7573	9432	BC1G_14881	9126	11319	Promoter and gene body
Supercontig_1.16	271791	273789	BC1G_03708	273347	276130	Promoter and gene body
Supercontig_1.1	1037176	1039196	BC1G_00413	1038740	1040232	Promoter and gene body
Supercontig_1.36	66903	68540	BC1G_07098	68478	71056	Promoter and gene body
Supercontig_1.18	238103	240492	BC1G_04369	239683	240816	Promoter and gene body
Supercontig_1.49	30142	32804	BC1G_08464	31725	34889	Promoter and gene body
Supercontig_1.102	23840	25884	BC1G_12559	25425	26337	Promoter and gene body
Supercontig_1.133	44909	46678	BC1G_14165	46500	47551	Promoter and gene body
Supercontig_1.10	210540	213393	BC1G_03328	212150	214171	Promoter and gene body
Supercontig_1.68	101062	102751	BC1G_10041	102672	103081	Promoter and gene body
Supercontig_1.125	99699	101769	BC1G_13795	101315	102819	Promoter and gene body
Supercontig_1.54	244145	246203	BC1G_09163	245762	246766	Promoter and gene body
Supercontig_1.5	142960	144845	BC1G_01724	144581	145584	Promoter and gene body
Supercontig_1.156	12353	14140	BC1G_14852	13990	16097	Promoter and gene body
Supercontig_1.18	64506	66351	BC1G_04299	66150	66425	Promoter and gene body
Supercontig_1.34	277902	279781	BC1G_06450	279549	280430	Promoter and gene body
Supercontig_1.6	417595	419544	BC1G_02108	419243	422120	Promoter and gene body
Supercontig_1.27	247975	249835	BC1G_05115	249628	250556	Promoter and gene body
Supercontig_1.4	462416	464315	BC1G_01528	464070	465237	Promoter and gene body
Supercontig_1.10	202704	204599	BC1G_03325	204365	204691	Promoter and gene body
Supercontig_1.41	172038	173774	BC1G_07572	173702	175453	Promoter and gene body
Supercontig_1.6	431052	433138	BC1G_02113	432753	433775	Promoter and gene body
Supercontig_1.45	241564	243352	BC1G_08343	243265	244067	Promoter and gene body
Supercontig_1.22	65649	67491	BC1G_05199	67355	68079	Promoter and gene body
Supercontig_1.7	31713	33696	BC1G_02195	33424	34526	Promoter and gene body
Supercontig_1.127	7154	9038	BC1G_13718	8873	9327	Promoter and gene body
Supercontig_1.97	10662	12652	BC1G_12619	12386	13589	Promoter and gene body
Supercontig_1.107	98237	100136	BC1G_13040	99968	101618	Promoter and gene body
Supercontig_1.3	415131	417176	BC1G_01104	416871	417359	Promoter and gene body
Supercontig_1.50	138759	140630	BC1G_08929	140519	142180	Promoter and gene body
Supercontig_1.7	276072	278018	BC1G_02292	277865	278395	Promoter and gene body
Supercontig_1.15	111260	113255	BC1G_04150	113055	115112	Promoter and gene body
Supercontig_1.27	383373	385302	BC1G_05176	385195	385759	Promoter and gene body
Supercontig_1.116	44845	46815	BC1G_13189	46672	47903	Promoter and gene body
Supercontig_1.7	192598	194552	BC1G_02255	194474	196600	Promoter and gene body
Supercontig_1.109	117843	119816	BC1G_12947	119720	120753	Promoter and gene body
Supercontig_1.1	1111535	1113910	BC1G_00439	1113424	1116067	Promoter and gene body
Supercontig_1.13	74887	77559	BC1G_03453	76804	78793	Promoter and gene body
Supercontig_1.110	130657	133995	BC1G_12800	132586	134600	Promoter and gene body
Supercontig_1.56	213957	216280	BC1G_09710	215900	218666	Promoter and gene body
Supercontig_1.6	482414	484470	BC1G_02128	484362	485434	Promoter and gene body
Supercontig_1.9	426828	428975	BC1G_02826	428820	430467	Promoter and gene body
Supercontig_1.16	274691	276887	BC1G_03709	276685	276906	Promoter and gene body
Supercontig_1.130	69821	72615	BC1G_13992	71826	74601	Promoter and gene body
Supercontig_1.37	229924	232200	BC1G_07044	231958	232847	Promoter and gene body
Supercontig_1.142	82554	85211	BC1G_14518	84600	86615	Promoter and gene body
Supercontig_1.161	37945	41020	BC1G_14990	39996	42111	Promoter and gene body
Supercontig_1.33	240814	243922	BC1G_06709	242869	249686	Promoter and gene body
Supercontig_1.103	55375	57561	BC1G_12504	57447	57805	Promoter and gene body
Supercontig_1.80	21755	24146	BC1G_10811	23854	27043	Promoter and gene body
Supercontig_1.110	134050	136618	BC1G_12801	136234	136794	Promoter and gene body
Supercontig_1.18	391428	395141	BC1G_04421	393693	395156	Promoter and gene body
Supercontig_1.8	508434	511100	BC1G_02628	510700	514743	Promoter and gene body
Supercontig_1.33	85249	87997	BC1G_06649	87546	90604	Promoter and gene body
Supercontig_1.9	162621	165679	BC1G_02718	165000	166118	Promoter and gene body
Supercontig_1.20	15752	19411	BC1G_04743	18333	19644	Promoter and gene body
Supercontig_1.86	40761	44116	BC1G_11819	43384	46327	Promoter and gene body
Supercontig_1.31	212765	216009	BC1G_06304	215619	216352	Promoter and gene body
Supercontig_1.19	40328	43357	BC1G_04602	43234	44531	Promoter and gene body
Supercontig_1.2	248482	251520	BC1G_00622	251426	252160	Promoter and gene body
Supercontig_1.84	161013	165453	BC1G_11166	164025	166238	Promoter and gene body
Supercontig_1.113	23016	26303	BC1G_12853	26165	26359	Promoter and gene body
Supercontig_1.25	281099	285230	BC1G_05437	284284	285216	Promoter and gene body
Supercontig_1.97	139962	143491	BC1G_12676	143375	143512	Promoter and gene body
Supercontig_1.107	106939	110813	BC1G_13043	110461	111833	Promoter and gene body
Supercontig_1.17	297350	301041	BC1G_04528	300905	302928	Promoter and gene body
Supercontig_1.18	362389	367467	BC1G_04412	366240	368555	Promoter and gene body
Supercontig_1.3	347874	353035	BC1G_01081	352662	354718	Promoter and gene body
Supercontig_1.85	119965	121729	BC1G_11788	121680	124614	Promoter
Supercontig_1.83	95297	96933	BC1G_10997	96884	98957	Promoter
Supercontig_1.23	31075	32252	BC1G_04899	32203	33933	Promoter
Supercontig_1.31	39854	41645	BC1G_06235	41598	45181	Promoter
Supercontig_1.37	241195	242136	BC1G_07046	242091	246253	Promoter
Supercontig_1.27	339744	341216	BC1G_05151	341173	341995	Promoter
Supercontig_1.68	99027	99335	BC1G_10039	99293	99918	Promoter
Supercontig_1.17	308255	309427	BC1G_04531	309386	310855	Promoter
Supercontig_1.34	320493	321976	BC1G_06468	321935	322795	Promoter
Supercontig_1.1	30726	32415	BC1G_00016	32381	32515	Promoter
Supercontig_1.43	83528	84881	BC1G_07955	84849	87424	Promoter
Supercontig_1.1	756987	757361	BC1G_00315	757329	757532	Promoter
Supercontig_1.64	168463	169351	BC1G_09875	169321	170199	Promoter
Supercontig_1.250	11297	12725	BC1G_16123	12697	13265	Promoter
Supercontig_1.140	62384	63363	BC1G_14438	63336	63464	Promoter
Supercontig_1.84	154356	155209	BC1G_11163	155183	157585	Promoter
Supercontig_1.159	25012	26499	BC1G_14261	26474	29201	Promoter
Supercontig_1.209	10528	11688	BC1G_15899	11663	12163	Promoter
Supercontig_1.150	14193	15436	BC1G_14883	15411	15554	Promoter
Supercontig_1.43	235593	237632	BC1G_08020	237608	239646	Promoter
Supercontig_1.30	164794	165766	BC1G_05989	165745	168221	Promoter
Supercontig_1.42	145807	146116	BC1G_07448	146095	146760	Promoter
Supercontig_1.35	161911	163265	BC1G_06789	163244	163555	Promoter
Supercontig_1.81	15186	16567	BC1G_11473	16547	18964	Promoter
Supercontig_1.3	617033	619229	BC1G_01195	619214	619489	Promoter
Supercontig_1.4	605959	606827	BC1G_01585	606813	607528	Promoter
Supercontig_1.46	222044	222996	BC1G_07899	222983	223825	Promoter
Supercontig_1.50	95459	96391	BC1G_08913	96378	97121	Promoter
Supercontig_1.235	1523	3158	BC1G_16155	3149	4341	Promoter
Supercontig_1.2	114923	116308	BC1G_00568	116299	117178	Promoter
Supercontig_1.55	111660	112655	BC1G_08396	112647	113642	Promoter
Supercontig_1.80	26678	27642	BC1G_10812	27635	28984	Promoter
Supercontig_1.4	746782	748037	BC1G_01645	747832	747981	Promoter, gene body and 3'UTR
Supercontig_1.492	16	1099	BC1G_16374	733	1041	Promoter, gene body and 3'UTR
Supercontig_1.22	326456	327429	BC1G_05307	326964	327365	Promoter, gene body and 3'UTR
Supercontig_1.2	685127	686619	BC1G_00802	686222	686551	Promoter, gene body and 3'UTR
Supercontig_1.2	529617	532202	BC1G_00740	530069	532131	Promoter, gene body and 3'UTR
Supercontig_1.53	82638	84395	BC1G_08067	83512	84317	Promoter, gene body and 3'UTR
Supercontig_1.135	52002	53529	BC1G_14239	52067	53451	Promoter, gene body and 3'UTR
Supercontig_1.7	70809	73108	BC1G_02207	72536	73026	Promoter, gene body and 3'UTR
Supercontig_1.55	156275	157860	BC1G_08414	157186	157778	Promoter, gene body and 3'UTR
Supercontig_1.44	68254	70051	BC1G_07737	68570	69969	Promoter, gene body and 3'UTR
Supercontig_1.170	17796	19826	BC1G_15294	18009	19744	Promoter, gene body and 3'UTR
Supercontig_1.7	391160	392441	BC1G_02341	392168	392356	Promoter, gene body and 3'UTR
Supercontig_1.213	25069	26155	BC1G_15975	25886	26068	Promoter, gene body and 3'UTR
Supercontig_1.99	36346	37403	BC1G_12066	36399	37312	Promoter, gene body and 3'UTR
Supercontig_1.7	74959	76513	BC1G_02210	75771	76416	Promoter, gene body and 3'UTR
Supercontig_1.13	43843	46326	BC1G_03443	44640	46227	Promoter, gene body and 3'UTR
Supercontig_1.7	386095	387294	BC1G_02339	386897	387183	Promoter, gene body and 3'UTR
Supercontig_1.130	77500	79057	BC1G_13994	77891	78943	Promoter, gene body and 3'UTR
Supercontig_1.14	44129	46481	BC1G_03782	45542	46366	Promoter, gene body and 3'UTR
Supercontig_1.5	196761	197803	BC1G_01739	197524	197688	Promoter, gene body and 3'UTR
Supercontig_1.1	197545	199526	BC1G_00088	198492	199410	Promoter, gene body and 3'UTR
Supercontig_1.29	306334	308519	BC1G_06201	307500	308400	Promoter, gene body and 3'UTR
Supercontig_1.164	28386	29492	BC1G_15090	29003	29367	Promoter, gene body and 3'UTR
Supercontig_1.10	62620	65008	BC1G_03262	64660	64882	Promoter, gene body and 3'UTR
Supercontig_1.5	582667	585327	BC1G_01906	583521	585198	Promoter, gene body and 3'UTR
Supercontig_1.30	72460	73693	BC1G_05955	73379	73561	Promoter, gene body and 3'UTR
Supercontig_1.24	360169	361121	BC1G_05788	360484	360987	Promoter, gene body and 3'UTR
Supercontig_1.226	3545	5431	BC1G_16085	4291	5294	Promoter, gene body and 3'UTR
Supercontig_1.5	221253	223247	BC1G_01748	222756	223109	Promoter, gene body and 3'UTR
Supercontig_1.27	317065	318048	BC1G_05141	317172	317897	Promoter, gene body and 3'UTR
Supercontig_1.117	126497	128230	BC1G_13268	127926	128078	Promoter, gene body and 3'UTR
Supercontig_1.7	76558	79312	BC1G_02211	77160	79157	Promoter, gene body and 3'UTR
Supercontig_1.36	59949	60890	BC1G_07093	60191	60733	Promoter, gene body and 3'UTR
Supercontig_1.48	165943	169635	BC1G_07671	167927	169475	Promoter, gene body and 3'UTR
Supercontig_1.111	120492	123149	BC1G_13163	121406	122988	Promoter, gene body and 3'UTR
Supercontig_1.3	75651	76715	BC1G_00970	75773	76536	Promoter, gene body and 3'UTR
Supercontig_1.101	117297	119064	BC1G_12230	117436	118884	Promoter, gene body and 3'UTR
Supercontig_1.31	53279	54359	BC1G_06239	53821	54178	Promoter, gene body and 3'UTR
Supercontig_1.30	101320	102355	BC1G_05963	101964	102170	Promoter, gene body and 3'UTR
Supercontig_1.111	125780	127121	BC1G_13166	126324	126935	Promoter, gene body and 3'UTR
Supercontig_1.2	667714	669673	BC1G_00796	668582	669486	Promoter, gene body and 3'UTR
Supercontig_1.24	223210	224136	BC1G_05726	223323	223949	Promoter, gene body and 3'UTR
Supercontig_1.160	51767	52713	BC1G_14959	52108	52516	Promoter, gene body and 3'UTR
Supercontig_1.48	179435	180318	BC1G_07676	179892	180113	Promoter, gene body and 3'UTR
Supercontig_1.16	85021	87128	BC1G_03635	86314	86919	Promoter, gene body and 3'UTR
Supercontig_1.5	550589	552075	BC1G_01894	551662	551862	Promoter, gene body and 3'UTR
Supercontig_1.8	212236	213384	BC1G_02505	212872	213169	Promoter, gene body and 3'UTR
Supercontig_1.50	202309	203247	BC1G_08956	202919	203032	Promoter, gene body and 3'UTR
Supercontig_1.20	371621	373453	BC1G_04878	372524	373237	Promoter, gene body and 3'UTR
Supercontig_1.469	217	1300	BC1G_16357	343	1078	Promoter, gene body and 3'UTR
Supercontig_1.22	185004	185896	BC1G_05250	185571	185669	Promoter, gene body and 3'UTR
Supercontig_1.14	18078	19825	BC1G_03768	18276	19586	Promoter, gene body and 3'UTR
Supercontig_1.30	102531	103679	BC1G_05965	103267	103431	Promoter, gene body and 3'UTR
Supercontig_1.2	111114	114387	BC1G_00567	113271	114136	Promoter, gene body and 3'UTR
Supercontig_1.17	97056	99535	BC1G_04456	98132	99284	Promoter, gene body and 3'UTR
Supercontig_1.71	125430	127727	BC1G_10319	127267	127470	Promoter, gene body and 3'UTR
Supercontig_1.47	137046	138921	BC1G_08185	137687	138664	Promoter, gene body and 3'UTR
Supercontig_1.46	182172	184293	BC1G_07882	183819	184034	Promoter, gene body and 3'UTR
Supercontig_1.27	90020	91194	BC1G_05056	90235	90934	Promoter, gene body and 3'UTR
Supercontig_1.14	379171	380957	BC1G_03917	379566	380696	Promoter, gene body and 3'UTR
Supercontig_1.3	303286	304472	BC1G_01059	303352	304209	Promoter, gene body and 3'UTR
Supercontig_1.93	74153	75113	BC1G_12023	74351	74847	Promoter, gene body and 3'UTR
Supercontig_1.102	42665	44236	BC1G_12569	43603	43969	Promoter, gene body and 3'UTR
Supercontig_1.9	282614	284097	BC1G_02760	282717	283829	Promoter, gene body and 3'UTR
Supercontig_1.6	500989	503461	BC1G_02135	501346	503192	Promoter, gene body and 3'UTR
Supercontig_1.3	158237	159710	BC1G_01003	158746	159439	Promoter, gene body and 3'UTR
Supercontig_1.29	292413	294049	BC1G_06196	293159	293776	Promoter, gene body and 3'UTR
Supercontig_1.51	249728	251553	BC1G_08668	250172	251277	Promoter, gene body and 3'UTR
Supercontig_1.175	22685	24452	BC1G_15422	23577	24175	Promoter, gene body and 3'UTR
Supercontig_1.83	190536	192176	BC1G_11031	191739	191894	Promoter, gene body and 3'UTR
Supercontig_1.50	56183	58417	BC1G_08895	57107	58135	Promoter, gene body and 3'UTR
Supercontig_1.128	60387	61864	BC1G_13951	61013	61578	Promoter, gene body and 3'UTR
Supercontig_1.120	84022	85400	BC1G_13669	84619	85110	Promoter, gene body and 3'UTR
Supercontig_1.7	391870	392647	BC1G_02341	392168	392356	Promoter, gene body and 3'UTR
Supercontig_1.3	355274	358023	BC1G_01082	356237	357724	Promoter, gene body and 3'UTR
Supercontig_1.175	25873	27685	BC1G_15423	26206	27384	Promoter, gene body and 3'UTR
Supercontig_1.115	91113	92047	BC1G_13394	91565	91744	Promoter, gene body and 3'UTR
Supercontig_1.163	678	1643	BC1G_15131	766	1340	Promoter, gene body and 3'UTR
Supercontig_1.58	232598	234383	BC1G_08764	233247	234074	Promoter, gene body and 3'UTR
Supercontig_1.20	191183	193014	BC1G_04808	191799	192705	Promoter, gene body and 3'UTR
Supercontig_1.38	227422	230163	BC1G_06932	229513	229851	Promoter, gene body and 3'UTR
Supercontig_1.179	32959	33836	BC1G_15382	33418	33519	Promoter, gene body and 3'UTR
Supercontig_1.35	161911	163265	BC1G_06788	162127	162930	Promoter, gene body and 3'UTR
Supercontig_1.2	517038	517982	BC1G_00734	517250	517640	Promoter, gene body and 3'UTR
Supercontig_1.69	226211	228020	BC1G_10175	226943	227672	Promoter, gene body and 3'UTR
Supercontig_1.54	130915	132690	BC1G_09106	131138	132341	Promoter, gene body and 3'UTR
Supercontig_1.2	248482	251520	BC1G_00621	250406	251155	Promoter, gene body and 3'UTR
Supercontig_1.63	21118	22106	BC1G_09445	21225	21741	Promoter, gene body and 3'UTR
Supercontig_1.36	66903	68540	BC1G_07097	68033	68173	Promoter, gene body and 3'UTR
Supercontig_1.23	212528	214372	BC1G_04971	213855	214001	Promoter, gene body and 3'UTR
Supercontig_1.17	297350	301041	BC1G_04527	300144	300662	Promoter, gene body and 3'UTR
Supercontig_1.144	14691	16964	BC1G_14364	15805	16584	Promoter, gene body and 3'UTR
Supercontig_1.1	30726	32415	BC1G_00015	31667	32032	Promoter, gene body and 3'UTR
Supercontig_1.23	103393	105967	BC1G_04928	104719	105582	Promoter, gene body and 3'UTR
Supercontig_1.45	244861	246818	BC1G_08345	245786	246429	Promoter, gene body and 3'UTR
Supercontig_1.29	347208	349579	BC1G_06218	348728	349189	Promoter, gene body and 3'UTR
Supercontig_1.133	46809	49001	BC1G_14166	48142	48611	Promoter, gene body and 3'UTR
Supercontig_1.23	144629	145886	BC1G_04943	145232	145491	Promoter, gene body and 3'UTR
Supercontig_1.8	170053	171875	BC1G_02492	170250	171479	Promoter, gene body and 3'UTR
Supercontig_1.31	39854	41645	BC1G_06234	40331	41244	Promoter, gene body and 3'UTR
Supercontig_1.1	875357	877448	BC1G_00359	876920	877039	Promoter, gene body and 3'UTR
Supercontig_1.3	102468	104209	BC1G_00981	103129	103800	Promoter, gene body and 3'UTR
Supercontig_1.49	93905	95332	BC1G_08496	94654	94911	Promoter, gene body and 3'UTR
Supercontig_1.51	40823	42815	BC1G_08575	41383	42392	Promoter, gene body and 3'UTR
Supercontig_1.82	37999	39786	BC1G_10751	38464	39344	Promoter, gene body and 3'UTR
Supercontig_1.138	51777	52838	BC1G_14344	51885	52393	Promoter, gene body and 3'UTR
Supercontig_1.70	96512	98205	BC1G_10385	97628	97756	Promoter, gene body and 3'UTR
Supercontig_1.48	208214	209993	BC1G_07688	209021	209541	Promoter, gene body and 3'UTR
Supercontig_1.3	526145	526884	BC1G_01151	526196	526423	Promoter, gene body and 3'UTR
Supercontig_1.35	304298	306019	BC1G_06843	304414	305550	Promoter, gene body and 3'UTR
Supercontig_1.25	251061	253055	BC1G_05426	251716	252582	Promoter, gene body and 3'UTR
Supercontig_1.132	20821	22006	BC1G_14048	21129	21524	Promoter, gene body and 3'UTR
Supercontig_1.48	140581	141636	BC1G_07660	140633	141151	Promoter, gene body and 3'UTR
Supercontig_1.7	183349	184105	BC1G_02252	183466	183618	Promoter, gene body and 3'UTR
Supercontig_1.148	70086	71548	BC1G_14657	70709	71059	Promoter, gene body and 3'UTR
Supercontig_1.14	138616	142006	BC1G_03820	141143	141514	Promoter, gene body and 3'UTR
Supercontig_1.8	19997	22408	BC1G_02435	21338	21914	Promoter, gene body and 3'UTR
Supercontig_1.50	52577	54873	BC1G_08893	53947	54372	Promoter, gene body and 3'UTR
Supercontig_1.53	200867	202590	BC1G_08106	200941	202086	Promoter, gene body and 3'UTR
Supercontig_1.4	713964	715256	BC1G_01631	714647	714748	Promoter, gene body and 3'UTR
Supercontig_1.33	136405	138386	BC1G_06668	137205	137876	Promoter, gene body and 3'UTR
Supercontig_1.46	171023	173407	BC1G_07878	171819	172891	Promoter, gene body and 3'UTR
Supercontig_1.151	20639	22724	BC1G_14529	22003	22197	Promoter, gene body and 3'UTR
Supercontig_1.56	50248	51397	BC1G_09647	50304	50867	Promoter, gene body and 3'UTR
Supercontig_1.93	43765	44613	BC1G_12010	43944	44075	Promoter, gene body and 3'UTR
Supercontig_1.35	165123	167305	BC1G_06791	166628	166765	Promoter, gene body and 3'UTR
Supercontig_1.43	102525	103582	BC1G_07962	102601	103040	Promoter, gene body and 3'UTR
Supercontig_1.56	84882	86825	BC1G_09664	85878	86274	Promoter, gene body and 3'UTR
Supercontig_1.1	26122	30716	BC1G_00013	29978	30163	Promoter, gene body and 3'UTR
Supercontig_1.68	87725	88807	BC1G_10033	87824	88234	Promoter, gene body and 3'UTR
Supercontig_1.97	139962	143491	BC1G_12675	141671	142916	Promoter, gene body and 3'UTR
Supercontig_1.19	109277	111655	BC1G_04626	110135	111070	Promoter, gene body and 3'UTR
Supercontig_1.31	212765	216009	BC1G_06303	214698	215422	Promoter, gene body and 3'UTR
Supercontig_1.22	52318	53911	BC1G_05194	52683	53324	Promoter, gene body and 3'UTR
Supercontig_1.75	21662	23051	BC1G_10884	22288	22455	Promoter, gene body and 3'UTR
Supercontig_1.7	563441	565585	BC1G_02411	564755	564964	Promoter, gene body and 3'UTR
Supercontig_1.1	420111	422308	BC1G_00177	420926	421676	Promoter, gene body and 3'UTR
Supercontig_1.3	745734	747180	BC1G_01246	746444	746548	Promoter, gene body and 3'UTR
Supercontig_1.10	71873	74004	BC1G_03267	72876	73370	Promoter, gene body and 3'UTR
Supercontig_1.26	169335	170440	BC1G_05552	169466	169798	Promoter, gene body and 3'UTR
Supercontig_1.12	319143	321219	BC1G_03172	319745	320575	Promoter, gene body and 3'UTR
Supercontig_1.50	8671	10671	BC1G_08877	9383	10025	Promoter, gene body and 3'UTR
Supercontig_1.1	122845	124202	BC1G_00054	122915	123552	Promoter, gene body and 3'UTR
Supercontig_1.138	53066	57324	BC1G_14346	56005	56673	Promoter, gene body and 3'UTR
Supercontig_1.34	277902	279781	BC1G_06449	278606	279121	Promoter, gene body and 3'UTR
Supercontig_1.3	140687	141762	BC1G_00999	140974	141096	Promoter, gene body and 3'UTR
Supercontig_1.61	42152	45053	BC1G_09549	43573	44385	Promoter, gene body and 3'UTR
Supercontig_1.61	114048	115929	BC1G_09580	114731	115258	Promoter, gene body and 3'UTR
Supercontig_1.44	72695	74160	BC1G_07738	72875	73486	Promoter, gene body and 3'UTR
Supercontig_1.2	829897	831774	BC1G_00864	830388	831089	Promoter, gene body and 3'UTR
Supercontig_1.16	437606	438950	BC1G_03760	438083	438262	Promoter, gene body and 3'UTR
Supercontig_1.49	55534	56614	BC1G_08476	55648	55926	Promoter, gene body and 3'UTR
Supercontig_1.43	235593	237632	BC1G_08019	236600	236940	Promoter, gene body and 3'UTR
Supercontig_1.122	100214	101705	BC1G_13580	100862	101005	Promoter, gene body and 3'UTR
Supercontig_1.1	324827	326309	BC1G_00133	325373	325594	Promoter, gene body and 3'UTR
Supercontig_1.80	32960	34848	BC1G_10815	33504	34129	Promoter, gene body and 3'UTR
Supercontig_1.14	1793	3175	BC1G_03762	2327	2455	Promoter, gene body and 3'UTR
Supercontig_1.29	142381	144238	BC1G_06134	142846	143509	Promoter, gene body and 3'UTR
Supercontig_1.39	46678	48288	BC1G_07308	47037	47558	Promoter, gene body and 3'UTR
Supercontig_1.4	462416	464315	BC1G_01527	463213	463584	Promoter, gene body and 3'UTR
Supercontig_1.63	20616	21608	BC1G_09444	20783	20872	Promoter, gene body and 3'UTR
Supercontig_1.38	218469	220454	BC1G_06928	219201	219713	Promoter, gene body and 3'UTR
Supercontig_1.6	2848	3916	BC1G_01929	2980	3174	Promoter, gene body and 3'UTR
Supercontig_1.23	26269	28749	BC1G_04897	27676	27996	Promoter, gene body and 3'UTR
Supercontig_1.78	56659	58495	BC1G_10448	57100	57742	Promoter, gene body and 3'UTR
Supercontig_1.30	140453	142597	BC1G_05979	141186	141842	Promoter, gene body and 3'UTR
Supercontig_1.128	10188	11761	BC1G_13928	10449	11003	Promoter, gene body and 3'UTR
Supercontig_1.151	69730	71208	BC1G_14546	69922	70450	Promoter, gene body and 3'UTR
Supercontig_1.1	1111535	1113910	BC1G_00438	1113016	1113138	Promoter, gene body and 3'UTR
Supercontig_1.41	24069	25520	BC1G_07509	24139	24731	Promoter, gene body and 3'UTR
Supercontig_1.107	98237	100136	BC1G_13039	98712	99345	Promoter, gene body and 3'UTR
Supercontig_1.141	17627	19180	BC1G_14561	17879	18387	Promoter, gene body and 3'UTR
Supercontig_1.3	822714	825054	BC1G_01279	823027	824258	Promoter, gene body and 3'UTR
Supercontig_1.156	12353	14140	BC1G_14851	13150	13341	Promoter, gene body and 3'UTR
Supercontig_1.23	212528	214372	BC1G_04970	212955	213567	Promoter, gene body and 3'UTR
Supercontig_1.67	142971	144348	BC1G_10242	143384	143533	Promoter, gene body and 3'UTR
Supercontig_1.7	108760	110514	BC1G_02222	109560	109697	Promoter, gene body and 3'UTR
Supercontig_1.56	213957	216280	BC1G_09709	214551	215458	Promoter, gene body and 3'UTR
Supercontig_1.45	241564	243352	BC1G_08342	242361	242528	Promoter, gene body and 3'UTR
Supercontig_1.125	99699	101769	BC1G_13794	100670	100943	Promoter, gene body and 3'UTR
Supercontig_1.95	36492	37671	BC1G_11885	36613	36841	Promoter, gene body and 3'UTR
Supercontig_1.103	55375	57561	BC1G_12503	56539	56718	Promoter, gene body and 3'UTR
Supercontig_1.7	544033	545928	BC1G_02402	544903	545076	Promoter, gene body and 3'UTR
Supercontig_1.10	91637	93577	BC1G_03276	92168	92674	Promoter, gene body and 3'UTR
Supercontig_1.27	222594	225588	BC1G_05105	222932	224680	Promoter, gene body and 3'UTR
Supercontig_1.5	142960	144845	BC1G_01723	143074	143930	Promoter, gene body and 3'UTR
Supercontig_1.55	47834	49783	BC1G_08369	48704	48862	Promoter, gene body and 3'UTR
Supercontig_1.49	158821	160535	BC1G_08520	159068	159613	Promoter, gene body and 3'UTR
Supercontig_1.82	12631	13813	BC1G_10740	12715	12873	Promoter, gene body and 3'UTR
Supercontig_1.113	23016	26303	BC1G_12852	23833	25360	Promoter, gene body and 3'UTR
Supercontig_1.1	240011	241689	BC1G_00101	240477	240746	Promoter, gene body and 3'UTR
Supercontig_1.7	31713	33696	BC1G_02194	32443	32749	Promoter, gene body and 3'UTR
Supercontig_1.50	141793	145271	BC1G_08930	143482	144306	Promoter, gene body and 3'UTR
Supercontig_1.2	266332	267547	BC1G_00628	266405	266563	Promoter, gene body and 3'UTR
Supercontig_1.68	101062	102751	BC1G_10040	101283	101753	Promoter, gene body and 3'UTR
Supercontig_1.83	61299	63271	BC1G_10982	61679	62261	Promoter, gene body and 3'UTR
Supercontig_1.32	147266	149100	BC1G_06538	147980	148084	Promoter, gene body and 3'UTR
Supercontig_1.46	161324	162998	BC1G_07873	161435	161968	Promoter, gene body and 3'UTR
Supercontig_1.1	26122	30716	BC1G_00012	27723	29647	Promoter, gene body and 3'UTR
Supercontig_1.210	11984	13548	BC1G_15926	12245	12475	Promoter, gene body and 3'UTR
Supercontig_1.32	267074	268840	BC1G_06589	267246	267740	Promoter, gene body and 3'UTR
Supercontig_1.50	115087	118784	BC1G_08922	116806	117672	Promoter, gene body and 3'UTR
Supercontig_1.1	330443	331979	BC1G_00136	330620	330832	Promoter, gene body and 3'UTR
Supercontig_1.132	8348	11883	BC1G_14043	10257	10725	Promoter, gene body and 3'UTR
Supercontig_1.19	40328	43357	BC1G_04601	41822	42174	Promoter, gene body and 3'UTR
Supercontig_1.14	138616	142006	BC1G_03819	140242	140781	Promoter, gene body and 3'UTR
Supercontig_1.1	30726	32415	BC1G_00014	30826	31149	Promoter, gene body and 3'UTR
Supercontig_1.9	407044	408923	BC1G_02817	407348	407649	Promoter, gene body and 3'UTR
Supercontig_1.33	85249	87997	BC1G_06648	86220	86708	Promoter, gene body and 3'UTR
Supercontig_1.29	347208	349579	BC1G_06217	347639	348264	Promoter, gene body and 3'UTR
Supercontig_1.36	187045	188922	BC1G_07141	187360	187590	Promoter, gene body and 3'UTR
Supercontig_1.13	188475	191065	BC1G_03496	188767	189692	Promoter, gene body and 3'UTR
Supercontig_1.43	235593	237632	BC1G_08018	235753	236252	Promoter, gene body and 3'UTR
Supercontig_1.13	74887	77559	BC1G_03452	75777	76174	Promoter, gene body and 3'UTR
Supercontig_1.3	617033	619229	BC1G_01194	617383	617820	Promoter, gene body and 3'UTR
Supercontig_1.17	297350	301041	BC1G_04526	299139	299627	Promoter, gene body and 3'UTR
Supercontig_1.4	462416	464315	BC1G_01526	462745	462900	Promoter, gene body and 3'UTR
Supercontig_1.14	361015	362751	BC1G_03911	361120	361293	Promoter, gene body and 3'UTR
Supercontig_1.63	25213	27206	BC1G_09447	25608	25739	Promoter, gene body and 3'UTR
Supercontig_1.7	276072	278018	BC1G_02291	276155	276541	Promoter, gene body and 3'UTR
Supercontig_1.7	469521	471352	BC1G_02374	469589	469864	Promoter, gene body and 3'UTR
Supercontig_1.10	202704	204599	BC1G_03324	202827	203096	Promoter, gene body and 3'UTR
Supercontig_1.83	9030	10703	BC1G_10955	9090	9191	Promoter, gene body and 3'UTR
Supercontig_1.127	7154	9038	BC1G_13717	7406	7525	Promoter, gene body and 3'UTR
Supercontig_1.47	211213	212998	BC1G_08216	211329	211469	Promoter, gene body and 3'UTR
Supercontig_1.44	140042	142322	BC1G_07767	140440	140784	Promoter, gene body and 3'UTR
Supercontig_1.63	16436	18363	BC1G_09442	16671	16823	Promoter, gene body and 3'UTR
Supercontig_1.23	103393	105967	BC1G_04927	103995	104414	Promoter, gene body and 3'UTR
Supercontig_1.7	31713	33696	BC1G_02193	31852	32130	Promoter, gene body and 3'UTR
Supercontig_1.8	508434	511100	BC1G_02627	509237	509499	Promoter, gene body and 3'UTR
Supercontig_1.97	10662	12652	BC1G_12618	10764	11045	Promoter, gene body and 3'UTR
Supercontig_1.48	150958	152819	BC1G_07664	151107	151196	Promoter, gene body and 3'UTR
Supercontig_1.4	565610	567987	BC1G_01568	566046	566357	Promoter, gene body and 3'UTR
Supercontig_1.3	600155	602978	BC1G_01187	601121	601324	Promoter, gene body and 3'UTR
Supercontig_1.148	60537	62706	BC1G_14652	60790	60975	Promoter, gene body and 3'UTR
Supercontig_1.17	97056	99535	BC1G_04455	97433	97707	Promoter, gene body and 3'UTR
Supercontig_1.18	362389	367467	BC1G_04411	365491	365586	Promoter, gene body and 3'UTR
Supercontig_1.3	210792	213822	BC1G_01025	211660	211934	Promoter, gene body and 3'UTR
Supercontig_1.20	15752	19411	BC1G_04742	16307	17489	Promoter, gene body and 3'UTR
Supercontig_1.31	212765	216009	BC1G_06302	213237	214071	Promoter, gene body and 3'UTR
Supercontig_1.35	31658	34026	BC1G_06753	31921	32082	Promoter, gene body and 3'UTR
Supercontig_1.132	8348	11883	BC1G_14042	9487	9877	Promoter, gene body and 3'UTR
Supercontig_1.161	37945	41020	BC1G_14989	38662	38814	Promoter, gene body and 3'UTR
Supercontig_1.14	138616	142006	BC1G_03818	139522	139794	Promoter, gene body and 3'UTR
Supercontig_1.138	53066	57324	BC1G_14345	53409	54984	Promoter, gene body and 3'UTR
Supercontig_1.25	281099	285230	BC1G_05436	282055	282663	Promoter, gene body and 3'UTR
Supercontig_1.18	362389	367467	BC1G_04410	363046	364466	Promoter, gene body and 3'UTR
Supercontig_1.3	347874	353035	BC1G_01080	348770	349789	Promoter, gene body and 3'UTR

## Sheet: C Recovery Pattern
Table S6: Botrytis cinerea in vitro induced Differentially Methylated Regions showing a recovery pattern for all Cs overlapping with genes. DRMs overlapping with genes (i.e., regions presenting significantly different methylation levels between one sample and the other two samples (FDR<0.01)) were determined using a three sample Kruskal-Wallis test. Methylation levels were analyzed by sliding win…
DMR location	DMR start	DMR end	Gene	Gen start	Gen end	DMR/Gene overlap
Supercontig_1.135	123899	125601	BC1G_10318	123908	126014	Gene body
Supercontig_1.70	24305	25717	BC1G_03241	24321	25787	Gene body
Supercontig_1.141	608517	609909	BC1G_01919	608521	610032	Gene body
Supercontig_1.61	929085	930481	BC1G_00910	929120	930811	Gene body
Supercontig_1.56	114466	115833	BC1G_11717	114514	118109	Gene body
Supercontig_1.6	37029	38320	BC1G_15407	37037	38639	Gene body
Supercontig_1.15	31480	32788	BC1G_05800	31522	34101	Gene body
Supercontig_1.27	159797	160995	BC1G_04796	159798	162018	Gene body
Supercontig_1.37	231841	232833	BC1G_01433	231843	233719	Gene body
Supercontig_1.33	45787	46751	BC1G_15492	45800	46874	Gene body
Supercontig_1.36	99148	100126	BC1G_08599	99180	100090	Gene body
Supercontig_1.8	11059	11418	BC1G_05637	11104	11400	Gene body
Supercontig_1.6	82522	82657	BC1G_09472	82544	83083	Gene body
Supercontig_1.47	142315	143665	BC1G_06670	141547	149706	Gene Body
Supercontig_1.3	6644	8043	BC1G_07817	6301	13848	Gene Body
Supercontig_1.27	180290	181637	BC1G_02495	178697	187012	Gene Body
Supercontig_1.40	181091	182086	BC1G_02495	178697	187012	Gene Body
Supercontig_1.222	508178	510061	BC1G_02391	506908	514642	Gene Body
Supercontig_1.9	428046	429060	BC1G_03759	427889	433393	Gene Body
Supercontig_1.42	140395	141554	BC1G_11159	140144	145489	Gene Body
Supercontig_1.167	224308	225163	BC1G_03332	223800	228811	Gene Body
Supercontig_1.19	288888	291170	BC1G_06838	287249	294651	Gene Body
Supercontig_1.32	198117	198514	BC1G_07363	195117	201817	Gene Body
Supercontig_1.62	582921	583356	BC1G_00767	582770	586500	Gene Body
Supercontig_1.39	148064	149057	BC1G_09403	146207	152098	Gene Body
Supercontig_1.29	46587	47886	BC1G_10681	44597	50641	Gene Body
Supercontig_1.32	17048	18046	BC1G_13461	16635	20772	Gene Body
Supercontig_1.64	32422	32680	BC1G_08572	31020	35273	Gene Body
Supercontig_1.51	55069	56359	BC1G_12638	54171	58916	Gene Body
Supercontig_1.27	334620	335932	BC1G_06060	334162	338483	Gene Body
Supercontig_1.50	118154	118243	BC1G_12290	117735	120701	Gene Body
Supercontig_1.6	79719	79902	BC1G_07321	79562	82322	Gene Body
Supercontig_1.156	103579	104574	BC1G_10622	102617	106612	Gene Body
Supercontig_1.146	137709	139006	BC1G_06897	137641	140930	Gene Body
Supercontig_1.100	298274	299315	BC1G_06045	297887	301238	Gene Body
Supercontig_1.17	54376	55560	BC1G_03786	53813	57472	Gene Body
Supercontig_1.8	170175	171204	BC1G_08417	170014	173053	Gene Body
Supercontig_1.71	123382	124357	BC1G_03648	121365	126203	Gene Body
Supercontig_1.5	90747	91746	BC1G_10836	90115	93588	Gene Body
Supercontig_1.12	854402	855399	BC1G_01294	852635	857235	Gene Body
Supercontig_1.24	215415	216414	BC1G_08653	215365	218210	Gene Body
Supercontig_1.48	92930	93863	BC1G_04453	92821	95595	Gene Body
Supercontig_1.10	54813	56304	BC1G_05195	53729	58032	Gene Body
Supercontig_1.203	117567	118561	BC1G_11082	116926	120271	Gene Body
Supercontig_1.76	387673	389670	BC1G_04420	386997	391373	Gene Body
Supercontig_1.16	215447	216840	BC1G_09995	214666	218539	Gene Body
Supercontig_1.37	399295	399960	BC1G_04738	396830	401646	Gene Body
Supercontig_1.6	161989	163281	BC1G_11996	161805	164965	Gene Body
Supercontig_1.96	97403	98399	BC1G_07960	96867	100063	Gene Body
Supercontig_1.44	77829	78583	BC1G_13707	77060	80247	Gene Body
Supercontig_1.16	339110	341108	BC1G_05781	337803	342768	Gene Body
Supercontig_1.46	322822	324014	BC1G_06208	322754	325669	Gene Body
Supercontig_1.24	95216	96675	BC1G_09197	94394	98320	Gene Body
Supercontig_1.99	59737	61040	BC1G_11420	56964	62661	Gene Body
Supercontig_1.77	247546	248531	BC1G_04980	246406	250141	Gene Body
Supercontig_1.105	118155	118679	BC1G_11082	116926	120271	Gene Body
Supercontig_1.38	512236	513151	BC1G_02628	510700	514743	Gene Body
Supercontig_1.6	18984	20951	BC1G_09635	18729	22521	Gene Body
Supercontig_1.38	63681	65077	BC1G_03626	63675	66638	Gene Body
Supercontig_1.6	75646	75740	BC1G_08269	75620	77284	Gene Body
Supercontig_1.8	43566	45732	BC1G_13130	42282	47276	Gene Body
Supercontig_1.1	655894	657082	BC1G_00268	652579	658608	Gene Body
Supercontig_1.33	187544	188440	BC1G_10730	186942	189951	Gene Body
Supercontig_1.9	210969	211157	BC1G_06006	210301	212630	Gene Body
Supercontig_1.11	118913	119460	BC1G_07234	118890	120904	Gene Body
Supercontig_1.156	301393	302392	BC1G_02981	301370	303827	Gene Body
Supercontig_1.20	124348	125501	BC1G_12898	121369	126927	Gene Body
Supercontig_1.57	48322	49813	BC1G_13945	48301	51211	Gene Body
Supercontig_1.37	55529	56395	BC1G_06097	54799	57678	Gene Body
Supercontig_1.63	12336	13619	BC1G_16096	12238	14901	Gene Body
Supercontig_1.90	148948	150010	BC1G_08297	148014	151226	Gene Body
Supercontig_1.77	247933	248931	BC1G_04980	246406	250141	Gene Body
Supercontig_1.8	79405	80307	BC1G_04916	79080	81515	Gene Body
Supercontig_1.118	125	2224	BC1G_15221	11	3394	Gene Body
Supercontig_1.118	188799	190447	BC1G_02254	188686	191606	Gene Body
Supercontig_1.55	208610	209804	BC1G_10432	208436	210949	Gene Body
Supercontig_1.12	61001	62710	BC1G_03964	60516	63793	Gene Body
Supercontig_1.69	101951	102541	BC1G_11359	101742	103618	Gene Body
Supercontig_1.203	230717	231870	BC1G_08660	230203	232938	Gene Body
Supercontig_1.27	76035	77130	BC1G_10830	75119	78190	Gene Body
Supercontig_1.7	194225	195319	BC1G_06801	192621	196376	Gene Body
Supercontig_1.128	97346	98667	BC1G_12523	97236	99692	Gene Body
Supercontig_1.1	1865	2968	BC1G_15895	1023	3980	Gene Body
Supercontig_1.68	39933	41026	BC1G_07622	39345	42032	Gene Body
Supercontig_1.13	109499	110483	BC1G_06399	109348	111468	Gene Body
Supercontig_1.29	189347	190845	BC1G_09783	188505	191805	Gene Body
Supercontig_1.159	20415	21569	BC1G_15742	19922	22526	Gene Body
Supercontig_1.41	140611	141604	BC1G_03476	139677	142558	Gene Body
Supercontig_1.93	38881	38971	BC1G_01943	38404	39913	Gene Body
Supercontig_1.24	177153	178100	BC1G_07993	176947	179039	Gene Body
Supercontig_1.1	29037	30036	BC1G_11409	27174	30973	Gene Body
Supercontig_1.12	184745	186442	BC1G_02005	184423	187368	Gene Body
Supercontig_1.109	67133	67331	BC1G_10827	65837	68245	Gene Body
Supercontig_1.9	574118	575108	BC1G_00236	573735	576019	Gene Body
Supercontig_1.125	148100	148887	BC1G_07013	147651	149796	Gene Body
Supercontig_1.175	567816	569451	BC1G_02412	566112	570356	Gene Body
Supercontig_1.56	161033	162057	BC1G_11165	160829	162954	Gene Body
Supercontig_1.67	190160	190940	BC1G_09783	188505	191805	Gene Body
Supercontig_1.143	812788	814177	BC1G_01275	812160	815027	Gene Body
Supercontig_1.23	91132	92330	BC1G_12341	89169	93180	Gene Body
Supercontig_1.22	191301	191696	BC1G_09699	191080	192495	Gene Body
Supercontig_1.98	301157	302142	BC1G_04528	300905	302928	Gene Body
Supercontig_1.8	42540	44217	BC1G_04124	40522	44996	Gene Body
Supercontig_1.3	18927	21221	BC1G_03436	18371	21999	Gene Body
Supercontig_1.204	201601	202596	BC1G_04811	200486	203367	Gene Body
Supercontig_1.122	116524	117498	BC1G_10780	116052	118242	Gene Body
Supercontig_1.188	178459	179953	BC1G_11243	177143	180689	Gene Body
Supercontig_1.38	59390	61121	BC1G_13734	58842	61850	Gene Body
Supercontig_1.37	116665	117661	BC1G_05221	115151	118387	Gene Body
Supercontig_1.103	193078	193194	BC1G_09700	192854	193918	Gene Body
Supercontig_1.125	462313	463493	BC1G_02836	462179	464212	Gene Body
Supercontig_1.1	111424	113810	BC1G_09204	110124	114524	Gene Body
Supercontig_1.68	477907	479246	BC1G_02379	477658	479951	Gene Body
Supercontig_1.11	545613	547039	BC1G_01160	545554	547739	Gene Body
Supercontig_1.57	138948	140608	BC1G_08293	134794	141299	Gene Body
Supercontig_1.84	275433	276727	BC1G_03522	275213	277408	Gene Body
Supercontig_1.44	351849	354048	BC1G_02567	351574	354723	Gene Body
Supercontig_1.33	21579	21871	BC1G_15742	19922	22526	Gene Body
Supercontig_1.13	165542	167337	BC1G_04170	164038	167972	Gene Body
Supercontig_1.79	277317	278216	BC1G_06719	277137	278843	Gene Body
Supercontig_1.20	19259	19455	BC1G_15687	19001	20076	Gene Body
Supercontig_1.52	93745	94844	BC1G_11354	93702	95462	Gene Body
Supercontig_1.91	77735	79125	BC1G_06767	76571	79737	Gene Body
Supercontig_1.30	407178	409070	BC1G_04425	405346	409669	Gene Body
Supercontig_1.6	388212	389348	BC1G_05327	384978	389946	Gene Body
Supercontig_1.210	123643	124727	BC1G_12168	123555	125324	Gene Body
Supercontig_1.5	134799	134826	BC1G_01986	133861	135414	Gene Body
Supercontig_1.92	204441	206430	BC1G_09991	204145	207014	Gene Body
Supercontig_1.171	116240	117532	BC1G_11717	114514	118109	Gene Body
Supercontig_1.50	105068	106364	BC1G_11077	104889	106930	Gene Body
Supercontig_1.35	220412	221410	BC1G_10088	216935	221967	Gene Body
Supercontig_1.47	267515	268507	BC1G_06716	267085	269052	Gene Body
Supercontig_1.64	27918	28660	BC1G_14261	26474	29201	Gene Body
Supercontig_1.65	60248	62143	BC1G_14273	57841	62682	Gene Body
Supercontig_1.80	66196	66995	BC1G_10110	65397	67529	Gene Body
Supercontig_1.19	42467	43964	BC1G_11050	40522	44496	Gene Body
Supercontig_1.23	203405	204588	BC1G_08544	202830	205114	Gene Body
Supercontig_1.65	354509	355319	BC1G_05162	353515	355830	Gene Body
Supercontig_1.48	107681	108447	BC1G_08816	105317	108942	Gene Body
Supercontig_1.11	9587	10580	BC1G_09440	9398	11073	Gene Body
Supercontig_1.84	33442	33518	BC1G_15562	32369	34011	Gene Body
Supercontig_1.9	10324	11291	BC1G_14691	9395	11767	Gene Body
Supercontig_1.28	93461	94971	BC1G_02690	92677	95443	Gene Body
Supercontig_1.12	124155	124578	BC1G_11926	123762	125040	Gene Body
Supercontig_1.10	221671	223010	BC1G_07798	220339	223471	Gene Body
Supercontig_1.178	131339	133334	BC1G_12672	128413	133781	Gene Body
Supercontig_1.1	130218	131401	BC1G_12416	129143	131842	Gene Body
Supercontig_1.56	580077	581976	BC1G_01905	578223	582415	Gene Body
Supercontig_1.63	21743	22738	BC1G_09364	21664	23161	Gene Body
Supercontig_1.5	28635	30465	BC1G_11044	27923	30887	Gene Body
Supercontig_1.26	43116	44603	BC1G_09813	42546	45007	Gene Body
Supercontig_1.22	139838	141527	BC1G_11794	139532	141924	Gene Body
Supercontig_1.10	392412	394342	BC1G_00167	391963	394722	Gene Body
Supercontig_1.7	183383	184780	BC1G_07785	183131	185159	Gene Body
Supercontig_1.9	63769	64962	BC1G_13703	62779	65339	Gene Body
Supercontig_1.2	96989	98829	BC1G_06772	93884	99200	Gene Body
Supercontig_1.3	12897	13802	BC1G_15794	12629	14161	Gene Body
Supercontig_1.4	1060067	1061957	BC1G_00420	1058302	1062316	Gene Body
Supercontig_1.31	158907	159888	BC1G_08627	158664	160245	Gene Body
Supercontig_1.108	88850	89948	BC1G_08808	88190	90302	Gene Body
Supercontig_1.104	92472	93361	BC1G_06518	92035	93712	Gene Body
Supercontig_1.58	121330	122612	BC1G_07114	119912	122957	Gene Body
Supercontig_1.137	6788	6857	BC1G_16048	5633	7183	Gene Body
Supercontig_1.13	149936	151131	BC1G_12051	149884	151452	Gene Body
Supercontig_1.38	81605	82862	BC1G_12087	81586	83178	Gene Body
Supercontig_1.7	80372	82064	BC1G_13202	80047	82378	Gene Body
Supercontig_1.107	146819	148598	BC1G_10931	146690	148909	Gene Body
Supercontig_1.13	414995	415989	BC1G_04272	414599	416290	Gene Body
Supercontig_1.68	132655	133754	BC1G_05536	129334	134043	Gene Body
Supercontig_1.132	38970	38987	BC1G_08467	38713	39270	Gene Body
Supercontig_1.3	126228	127312	BC1G_06125	125709	127595	Gene Body
Supercontig_1.5	839951	841049	BC1G_00343	839810	841330	Gene Body
Supercontig_1.158	96902	97899	BC1G_07226	96385	98179	Gene Body
Supercontig_1.1	214803	215897	BC1G_00093	213975	216176	Gene Body
Supercontig_1.57	95858	97091	BC1G_04310	89692	97358	Gene Body
Supercontig_1.105	377329	378373	BC1G_04258	375587	378639	Gene Body
Supercontig_1.29	122616	125038	BC1G_10049	122407	125301	Gene Body
Supercontig_1.129	48845	50144	BC1G_11336	47991	50405	Gene Body
Supercontig_1.90	57775	58810	BC1G_14057	56762	59070	Gene Body
Supercontig_1.42	304811	305101	BC1G_06732	302928	305334	Gene Body
Supercontig_1.49	98814	100452	BC1G_02457	97089	100674	Gene Body
Supercontig_1.131	119615	122206	BC1G_00053	117177	122424	Gene Body
Supercontig_1.36	8508	9500	BC1G_03602	8507	9716	Gene Body
Supercontig_1.26	148369	149463	BC1G_03824	148027	149676	Gene Body
Supercontig_1.2	152478	154374	BC1G_11661	152354	154585	Gene Body
Supercontig_1.34	404350	405640	BC1G_03750	402595	405850	Gene Body
Supercontig_1.16	294138	295334	BC1G_04232	293660	295536	Gene Body
Supercontig_1.4	184240	185227	BC1G_10728	183035	185423	Gene Body
Supercontig_1.14	193991	195385	BC1G_02497	191654	195581	Gene Body
Supercontig_1.22	60158	60700	BC1G_12211	59988	60886	Gene Body
Supercontig_1.44	392656	393648	BC1G_04885	392287	393830	Gene Body
Supercontig_1.42	391905	392948	BC1G_03746	390672	393130	Gene Body
Supercontig_1.83	30446	32439	BC1G_13808	30345	32618	Gene Body
Supercontig_1.4	821985	822981	BC1G_00861	819922	823155	Gene Body
Supercontig_1.11	175823	178196	BC1G_10334	171557	178352	Gene Body
Supercontig_1.40	54408	55491	BC1G_14056	52303	55645	Gene Body
Supercontig_1.137	264887	266056	BC1G_07920	264393	266207	Gene Body
Supercontig_1.4	102392	103067	BC1G_08712	98359	103207	Gene Body
Supercontig_1.145	111107	112196	BC1G_13629	109023	112335	Gene Body
Supercontig_1.197	323544	325643	BC1G_05912	323389	325777	Gene Body
Supercontig_1.3	277622	278782	BC1G_01768	277227	278915	Gene Body
Supercontig_1.1	165479	166469	BC1G_06676	164705	166602	Gene Body
Supercontig_1.27	136441	137636	BC1G_12174	136199	137767	Gene Body
Supercontig_1.34	292429	294518	BC1G_03883	291645	294646	Gene Body
Supercontig_1.12	105152	105347	BC1G_01709	104144	105473	Gene Body
Supercontig_1.26	8706	9683	BC1G_13543	8599	9802	Gene Body
Supercontig_1.53	7779	8752	BC1G_15855	7474	8863	Gene Body
Supercontig_1.33	2329	3215	BC1G_15987	31	3322	Gene Body
Supercontig_1.81	48569	50465	BC1G_11052	46836	50571	Gene Body
Supercontig_1.114	7598	8594	BC1G_15455	2461	8699	Gene Body
Supercontig_1.13	61962	63450	BC1G_09186	61667	63547	Gene Body
Supercontig_1.52	38840	40534	BC1G_15789	37825	40627	Gene Body
Supercontig_1.94	40709	41805	BC1G_06492	40582	41896	Gene Body
Supercontig_1.68	362944	364032	BC1G_01085	362791	364123	Gene Body
Supercontig_1.8	24093	26051	BC1G_06858	23880	26132	Gene Body
Supercontig_1.99	184362	185359	BC1G_09232	183840	185434	Gene Body
Supercontig_1.28	321677	322873	BC1G_05772	321642	322932	Gene Body
Supercontig_1.142	72462	73611	BC1G_09190	71615	73669	Gene Body
Supercontig_1.2	9558	10733	BC1G_12905	9499	10790	Gene Body
Supercontig_1.33	206604	207646	BC1G_03326	205433	207693	Gene Body
Supercontig_1.14	143689	144167	BC1G_09587	143369	144204	Gene Body
Supercontig_1.31	622000	622070	BC1G_01924	621453	622097	Gene Body
Supercontig_1.45	212541	212800	BC1G_08856	211649	212827	Gene Body
Supercontig_1.190	122728	123711	BC1G_11005	120980	123736	Gene Body
Supercontig_1.5	178130	178422	BC1G_10073	177692	178440	Gene Body
Supercontig_1.13	104580	105673	BC1G_06118	103846	105691	Gene Body
Supercontig_1.22	359512	359804	BC1G_02794	359438	359819	Gene Body
Supercontig_1.50	139158	139261	BC1G_08726	139090	139272	Gene Body
Supercontig_1.27	285422	286687	BC1G_06324	283973	286690	Gene Body
Supercontig_1.27	100364	101327	BC1G_07430	96920	101329	Gene Body
Supercontig_1.6	52163	53025	BC1G_12386	50419	53021	Gene Body
Supercontig_1.116	42679	43774	BC1G_12203	40278	43769	Gene Body
Supercontig_1.8	8187	9392	BC1G_12617	7194	9384	Gene Body
Supercontig_1.44	105116	105208	BC1G_08077	104762	105198	Gene Body
Supercontig_1.131	333759	334575	BC1G_01791	332495	334558	Gene Body
Supercontig_1.12	137366	138860	BC1G_08725	135675	138837	Gene Body
Supercontig_1.2	378172	379191	BC1G_05326	375757	379164	Gene Body
Supercontig_1.2	165317	165406	BC1G_10939	164375	165376	Gene Body
Supercontig_1.96	363597	364157	BC1G_01085	362791	364123	Gene Body
Supercontig_1.56	170139	170927	BC1G_08739	168653	170892	Gene Body
Supercontig_1.20	420872	422155	BC1G_02108	419243	422120	Gene Body
Supercontig_1.31	71052	72437	BC1G_08800	70432	72394	Gene Body
Supercontig_1.113	11307	12285	BC1G_16014	9328	12240	Gene Body
Supercontig_1.137	130024	132420	BC1G_05973	130068	130160	Gene body and 3'UTR
Supercontig_1.56	335156	337372	BC1G_04862	335177	335500	Gene body and 3'UTR
Supercontig_1.51	22050	24143	BC1G_14565	22085	23503	Gene body and 3'UTR
Supercontig_1.1	15655	17536	BC1G_13689	15663	16568	Gene body and 3'UTR
Supercontig_1.220	606421	608311	BC1G_01918	606439	607908	Gene body and 3'UTR
Supercontig_1.42	62781	64652	BC1G_12772	62787	64244	Gene body and 3'UTR
Supercontig_1.85	365109	366981	BC1G_05168	365130	365663	Gene body and 3'UTR
Supercontig_1.61	197747	199545	BC1G_04350	197761	197982	Gene body and 3'UTR
Supercontig_1.90	265279	267016	BC1G_03148	265290	266262	Gene body and 3'UTR
Supercontig_1.42	423060	424816	BC1G_02590	423093	424754	Gene body and 3'UTR
Supercontig_1.49	171756	173249	BC1G_05554	171791	172322	Gene body and 3'UTR
Supercontig_1.33	12640	14135	BC1G_16038	12686	13316	Gene body and 3'UTR
Supercontig_1.56	48566	50034	BC1G_15493	48594	49390	Gene body and 3'UTR
Supercontig_1.93	653	2115	BC1G_10002	690	945	Gene body and 3'UTR
Supercontig_1.27	37783	39210	BC1G_10893	37815	38551	Gene body and 3'UTR
Supercontig_1.4	43893	45272	BC1G_01685	43940	44647	Gene body and 3'UTR
Supercontig_1.42	87383	88677	BC1G_10992	87408	87728	Gene body and 3'UTR
Supercontig_1.2	173016	174293	BC1G_05705	173064	173549	Gene body and 3'UTR
Supercontig_1.42	22971	24169	BC1G_14419	22986	23543	Gene body and 3'UTR
Supercontig_1.3	65267	66451	BC1G_11060	65290	65499	Gene body and 3'UTR
Supercontig_1.3	97434	98624	BC1G_04924	97479	97634	Gene body and 3'UTR
Supercontig_1.11	79670	80669	BC1G_06879	79702	80182	Gene body and 3'UTR
Supercontig_1.68	78877	79851	BC1G_13524	78885	79040	Gene body and 3'UTR
Supercontig_1.30	37811	38792	BC1G_06089	37850	38117	Gene body and 3'UTR
Supercontig_1.60	293257	295043	BC1G_02979	290473	294977	Gene body and 3'UTR
Supercontig_1.85	33062	34958	BC1G_08464	31725	34889	Gene body and 3'UTR
Supercontig_1.30	18755	20451	BC1G_15887	18139	20379	Gene body and 3'UTR
Supercontig_1.91	73346	74609	BC1G_14276	71849	74531	Gene body and 3'UTR
Supercontig_1.128	22189	23187	BC1G_16002	22175	23104	Gene body and 3'UTR
Supercontig_1.199	97975	99063	BC1G_00047	97000	98979	Gene body and 3'UTR
Supercontig_1.17	122397	122508	BC1G_00053	117177	122424	Gene body and 3'UTR
Supercontig_1.99	258542	259164	BC1G_03348	258398	259079	Gene body and 3'UTR
Supercontig_1.95	67544	68837	BC1G_12712	67051	68752	Gene body and 3'UTR
Supercontig_1.112	202248	203585	BC1G_09611	202173	203497	Gene body and 3'UTR
Supercontig_1.1	784818	786010	BC1G_00843	784725	785922	Gene body and 3'UTR
Supercontig_1.24	59981	60553	BC1G_09185	59822	60462	Gene body and 3'UTR
Supercontig_1.17	31733	33719	BC1G_03776	30896	33625	Gene body and 3'UTR
Supercontig_1.73	144319	145811	BC1G_10930	143287	145717	Gene body and 3'UTR
Supercontig_1.109	194888	195926	BC1G_04183	194869	195830	Gene body and 3'UTR
Supercontig_1.120	110475	111468	BC1G_06525	110043	111370	Gene body and 3'UTR
Supercontig_1.8	158254	158613	BC1G_08735	158054	158509	Gene body and 3'UTR
Supercontig_1.30	66076	67821	BC1G_15107	65791	67708	Gene body and 3'UTR
Supercontig_1.48	121654	122650	BC1G_11925	120321	122534	Gene body and 3'UTR
Supercontig_1.38	145356	146354	BC1G_05542	145231	146236	Gene body and 3'UTR
Supercontig_1.35	567742	568994	BC1G_01569	566910	568873	Gene body and 3'UTR
Supercontig_1.4	150216	151380	BC1G_11991	149534	151255	Gene body and 3'UTR
Supercontig_1.6	5468	6044	BC1G_14911	5243	5914	Gene body and 3'UTR
Supercontig_1.1	152058	153231	BC1G_08732	151975	153095	Gene body and 3'UTR
Supercontig_1.33	83784	85078	BC1G_06108	82106	84942	Gene body and 3'UTR
Supercontig_1.46	137726	137958	BC1G_11858	136489	137807	Gene body and 3'UTR
Supercontig_1.8	116823	118020	BC1G_07113	113385	117861	Gene body and 3'UTR
Supercontig_1.8	284655	285851	BC1G_03358	284321	285688	Gene body and 3'UTR
Supercontig_1.7	122161	123121	BC1G_07114	119912	122957	Gene body and 3'UTR
Supercontig_1.16	513792	515688	BC1G_01548	513659	515520	Gene body and 3'UTR
Supercontig_1.84	87355	87759	BC1G_14386	87201	87581	Gene body and 3'UTR
Supercontig_1.10	142123	143108	BC1G_04790	141443	142930	Gene body and 3'UTR
Supercontig_1.35	45698	46697	BC1G_02198	45411	46518	Gene body and 3'UTR
Supercontig_1.39	146345	148181	BC1G_12177	146254	148001	Gene body and 3'UTR
Supercontig_1.2	60125	60378	BC1G_10600	59263	60191	Gene body and 3'UTR
Supercontig_1.60	249837	250328	BC1G_04980	246406	250141	Gene body and 3'UTR
Supercontig_1.74	575141	576207	BC1G_00236	573735	576019	Gene body and 3'UTR
Supercontig_1.124	596206	597937	BC1G_01185	594580	597749	Gene body and 3'UTR
Supercontig_1.51	42706	43805	BC1G_06493	42250	43609	Gene body and 3'UTR
Supercontig_1.97	112431	113226	BC1G_06121	110683	113024	Gene body and 3'UTR
Supercontig_1.30	240279	241274	BC1G_08341	239732	241071	Gene body and 3'UTR
Supercontig_1.96	109515	110812	BC1G_05065	108764	110609	Gene body and 3'UTR
Supercontig_1.39	25985	26972	BC1G_14120	24908	26767	Gene body and 3'UTR
Supercontig_1.73	88033	89370	BC1G_14143	87783	89163	Gene body and 3'UTR
Supercontig_1.38	31001	32195	BC1G_12625	24963	31987	Gene body and 3'UTR
Supercontig_1.30	135895	136890	BC1G_07341	135650	136676	Gene body and 3'UTR
Supercontig_1.14	90193	91348	BC1G_04619	90120	91133	Gene body and 3'UTR
Supercontig_1.55	106017	106998	BC1G_08078	105669	106781	Gene body and 3'UTR
Supercontig_1.16	80844	82269	BC1G_06880	80445	82050	Gene body and 3'UTR
Supercontig_1.80	23284	24279	BC1G_13640	22472	24055	Gene body and 3'UTR
Supercontig_1.3	530388	532361	BC1G_00740	530069	532131	Gene body and 3'UTR
Supercontig_1.51	25146	26527	BC1G_14497	19748	26289	Gene body and 3'UTR
Supercontig_1.17	11954	12722	BC1G_09631	11364	12479	Gene body and 3'UTR
Supercontig_1.22	88515	89308	BC1G_13312	88192	89057	Gene body and 3'UTR
Supercontig_1.76	23304	24036	BC1G_01937	21378	23784	Gene body and 3'UTR
Supercontig_1.18	283592	284116	BC1G_01050	280675	283863	Gene body and 3'UTR
Supercontig_1.65	152739	153352	BC1G_08732	151975	153095	Gene body and 3'UTR
Supercontig_1.19	40276	41767	BC1G_14265	39896	41509	Gene body and 3'UTR
Supercontig_1.92	160904	161998	BC1G_10411	160836	161738	Gene body and 3'UTR
Supercontig_1.43	467915	468714	BC1G_02838	467437	468447	Gene body and 3'UTR
Supercontig_1.139	128629	130126	BC1G_11790	128425	129857	Gene body and 3'UTR
Supercontig_1.24	29989	31876	BC1G_10009	29580	31606	Gene body and 3'UTR
Supercontig_1.29	198597	200309	BC1G_09238	197225	200039	Gene body and 3'UTR
Supercontig_1.62	177300	178295	BC1G_01011	176939	178023	Gene body and 3'UTR
Supercontig_1.90	42583	44475	BC1G_11887	41548	44200	Gene body and 3'UTR
Supercontig_1.23	318932	320942	BC1G_04537	318513	320666	Gene body and 3'UTR
Supercontig_1.76	3070	4259	BC1G_15895	1023	3980	Gene body and 3'UTR
Supercontig_1.8	106173	107172	BC1G_00049	105872	106891	Gene body and 3'UTR
Supercontig_1.56	294094	294807	BC1G_03529	290884	294526	Gene body and 3'UTR
Supercontig_1.16	242178	243649	BC1G_08022	242100	243367	Gene body and 3'UTR
Supercontig_1.45	50162	51134	BC1G_14958	49873	50851	Gene body and 3'UTR
Supercontig_1.111	568397	569160	BC1G_01569	566910	568873	Gene body and 3'UTR
Supercontig_1.1	480980	482449	BC1G_02127	480973	482160	Gene body and 3'UTR
Supercontig_1.74	124758	125569	BC1G_11587	124710	125278	Gene body and 3'UTR
Supercontig_1.30	659127	660216	BC1G_01211	658231	659918	Gene body and 3'UTR
Supercontig_1.40	93569	94602	BC1G_12886	93180	94302	Gene body and 3'UTR
Supercontig_1.11	169582	170773	BC1G_11392	168258	170463	Gene body and 3'UTR
Supercontig_1.113	571613	572805	BC1G_02413	570825	572492	Gene body and 3'UTR
Supercontig_1.128	75480	76774	BC1G_13706	75140	76459	Gene body and 3'UTR
Supercontig_1.29	154521	156654	BC1G_01002	152803	156334	Gene body and 3'UTR
Supercontig_1.236	185395	187333	BC1G_02495	178697	187012	Gene body and 3'UTR
Supercontig_1.45	19022	21910	BC1G_14979	17764	21587	Gene body and 3'UTR
Supercontig_1.23	160791	162183	BC1G_02932	160441	161854	Gene body and 3'UTR
Supercontig_1.23	52122	52848	BC1G_14959	52108	52516	Gene body and 3'UTR
Supercontig_1.172	84080	85360	BC1G_03634	83672	85024	Gene body and 3'UTR
Supercontig_1.7	191196	192279	BC1G_09605	190890	191942	Gene body and 3'UTR
Supercontig_1.70	221514	222306	BC1G_10088	216935	221967	Gene body and 3'UTR
Supercontig_1.21	141398	142195	BC1G_05979	141186	141842	Gene body and 3'UTR
Supercontig_1.77	308236	308943	BC1G_04236	307648	308586	Gene body and 3'UTR
Supercontig_1.51	175001	176896	BC1G_04800	174597	176534	Gene body and 3'UTR
Supercontig_1.80	130279	131972	BC1G_04467	129821	131605	Gene body and 3'UTR
Supercontig_1.35	138820	140007	BC1G_00060	137623	139639	Gene body and 3'UTR
Supercontig_1.103	206437	208013	BC1G_04663	206235	207642	Gene body and 3'UTR
Supercontig_1.209	1028	2120	BC1G_06848	353	1749	Gene body and 3'UTR
Supercontig_1.48	25700	28096	BC1G_02190	24252	27722	Gene body and 3'UTR
Supercontig_1.34	141678	142676	BC1G_00578	140753	142291	Gene body and 3'UTR
Supercontig_1.66	403719	404717	BC1G_03575	403683	404331	Gene body and 3'UTR
Supercontig_1.193	33065	34050	BC1G_09641	32569	33659	Gene body and 3'UTR
Supercontig_1.13	220961	221957	BC1G_03130	220275	221565	Gene body and 3'UTR
Supercontig_1.6	22261	24058	BC1G_02660	21073	23664	Gene body and 3'UTR
Supercontig_1.43	294746	296784	BC1G_01055	294680	296389	Gene body and 3'UTR
Supercontig_1.90	8123	9204	BC1G_16078	7847	8809	Gene body and 3'UTR
Supercontig_1.6	565980	566976	BC1G_01168	564883	566577	Gene body and 3'UTR
Supercontig_1.80	529847	531839	BC1G_02147	528375	531440	Gene body and 3'UTR
Supercontig_1.1	70484	71682	BC1G_13141	69980	71278	Gene body and 3'UTR
Supercontig_1.37	21204	22590	BC1G_15350	18258	22183	Gene body and 3'UTR
Supercontig_1.7	45252	46227	BC1G_15212	43357	45817	Gene body and 3'UTR
Supercontig_1.84	171104	172212	BC1G_09408	170527	171796	Gene body and 3'UTR
Supercontig_1.66	840454	841750	BC1G_00343	839810	841330	Gene body and 3'UTR
Supercontig_1.3	71100	72998	BC1G_05954	67681	72569	Gene body and 3'UTR
Supercontig_1.98	154470	156168	BC1G_08412	153656	155737	Gene body and 3'UTR
Supercontig_1.56	75948	77344	BC1G_01696	75171	76910	Gene body and 3'UTR
Supercontig_1.17	681538	682829	BC1G_00799	681075	682394	Gene body and 3'UTR
Supercontig_1.15	109299	110086	BC1G_13103	107478	109645	Gene body and 3'UTR
Supercontig_1.13	207897	208955	BC1G_03124	207857	208509	Gene body and 3'UTR
Supercontig_1.20	256215	257040	BC1G_07705	256054	256594	Gene body and 3'UTR
Supercontig_1.82	25878	26974	BC1G_11255	25157	26527	Gene body and 3'UTR
Supercontig_1.79	108810	110202	BC1G_13260	107265	109755	Gene body and 3'UTR
Supercontig_1.127	123077	124000	BC1G_00054	122915	123552	Gene body and 3'UTR
Supercontig_1.22	156666	157463	BC1G_12364	156454	157010	Gene body and 3'UTR
Supercontig_1.56	279612	280651	BC1G_04691	278555	280195	Gene body and 3'UTR
Supercontig_1.9	85451	86545	BC1G_10833	84190	86086	Gene body and 3'UTR
Supercontig_1.62	877779	878774	BC1G_01303	876233	878314	Gene body and 3'UTR
Supercontig_1.7	95366	96359	BC1G_12399	94697	95896	Gene body and 3'UTR
Supercontig_1.3	145915	147913	BC1G_04791	144969	147450	Gene body and 3'UTR
Supercontig_1.45	302522	304612	BC1G_05296	299546	304148	Gene body and 3'UTR
Supercontig_1.13	18330	18916	BC1G_13371	16749	18450	Gene body and 3'UTR
Supercontig_1.8	151286	152195	BC1G_11660	149242	151729	Gene body and 3'UTR
Supercontig_1.193	45594	46503	BC1G_05343	43876	46036	Gene body and 3'UTR
Supercontig_1.15	102701	104099	BC1G_07228	102432	103630	Gene body and 3'UTR
Supercontig_1.33	167247	168630	BC1G_06143	166733	168156	Gene body and 3'UTR
Supercontig_1.188	51044	52269	BC1G_14678	50334	51793	Gene body and 3'UTR
Supercontig_1.77	114663	115660	BC1G_03808	110802	115184	Gene body and 3'UTR
Supercontig_1.35	40957	42250	BC1G_15490	38330	41773	Gene body and 3'UTR
Supercontig_1.18	361634	362629	BC1G_05018	361282	362151	Gene body and 3'UTR
Supercontig_1.22	124670	125664	BC1G_11084	124634	125185	Gene body and 3'UTR
Supercontig_1.94	271215	273101	BC1G_06717	270682	272615	Gene body and 3'UTR
Supercontig_1.6	402485	404494	BC1G_04424	400431	404006	Gene body and 3'UTR
Supercontig_1.65	145697	147545	BC1G_11990	145665	147053	Gene body and 3'UTR
Supercontig_1.87	1066072	1068031	BC1G_00422	1065582	1067529	Gene body and 3'UTR
Supercontig_1.76	119190	119917	BC1G_09102	116560	119410	Gene body and 3'UTR
Supercontig_1.68	13669	14851	BC1G_09632	13038	14340	Gene body and 3'UTR
Supercontig_1.33	51407	52403	BC1G_06095	50167	51892	Gene body and 3'UTR
Supercontig_1.159	518162	519158	BC1G_01880	517840	518646	Gene body and 3'UTR
Supercontig_1.159	293293	294291	BC1G_06196	293159	293776	Gene body and 3'UTR
Supercontig_1.69	12202	14076	BC1G_12117	11464	13554	Gene body and 3'UTR
Supercontig_1.76	15652	16444	BC1G_03605	14187	15921	Gene body and 3'UTR
Supercontig_1.49	113353	114344	BC1G_08819	112650	113811	Gene body and 3'UTR
Supercontig_1.27	529761	530760	BC1G_02632	526512	530219	Gene body and 3'UTR
Supercontig_1.57	66420	67275	BC1G_14655	66392	66733	Gene body and 3'UTR
Supercontig_1.63	98754	100752	BC1G_11975	95372	100208	Gene body and 3'UTR
Supercontig_1.191	227235	228217	BC1G_10175	226943	227672	Gene body and 3'UTR
Supercontig_1.155	79137	80327	BC1G_12515	78742	79778	Gene body and 3'UTR
Supercontig_1.9	611661	612299	BC1G_01191	610470	611748	Gene body and 3'UTR
Supercontig_1.95	102414	103484	BC1G_12593	100310	102931	Gene body and 3'UTR
Supercontig_1.44	315631	317618	BC1G_04707	314730	317063	Gene body and 3'UTR
Supercontig_1.97	172744	175930	BC1G_06287	171923	175373	Gene body and 3'UTR
Supercontig_1.104	192724	193598	BC1G_10338	191931	193040	Gene body and 3'UTR
Supercontig_1.5	163138	164836	BC1G_08838	161783	164276	Gene body and 3'UTR
Supercontig_1.60	163093	165520	BC1G_08936	162404	164955	Gene body and 3'UTR
Supercontig_1.76	134479	135165	BC1G_12800	132586	134600	Gene body and 3'UTR
Supercontig_1.64	182046	183142	BC1G_04345	182007	182573	Gene body and 3'UTR
Supercontig_1.85	193682	194774	BC1G_03846	193539	194205	Gene body and 3'UTR
Supercontig_1.1	169843	172130	BC1G_06286	168659	171561	Gene body and 3'UTR
Supercontig_1.44	281064	281844	BC1G_07496	279293	281268	Gene body and 3'UTR
Supercontig_1.139	44196	45187	BC1G_13511	43843	44608	Gene body and 3'UTR
Supercontig_1.35	237641	238601	BC1G_04368	236785	238022	Gene body and 3'UTR
Supercontig_1.194	522865	523960	BC1G_01883	522427	523380	Gene body and 3'UTR
Supercontig_1.1	182561	183536	BC1G_08533	180473	182956	Gene body and 3'UTR
Supercontig_1.51	167244	168242	BC1G_08305	167024	167659	Gene body and 3'UTR
Supercontig_1.57	81949	83948	BC1G_08805	80845	83365	Gene body and 3'UTR
Supercontig_1.32	149465	150262	BC1G_03824	148027	149676	Gene body and 3'UTR
Supercontig_1.36	16550	18284	BC1G_07926	16280	17697	Gene body and 3'UTR
Supercontig_1.231	168204	170092	BC1G_09125	168065	169502	Gene body and 3'UTR
Supercontig_1.93	210644	211833	BC1G_04664	210121	211234	Gene body and 3'UTR
Supercontig_1.99	1429	3923	BC1G_14629	443	3324	Gene body and 3'UTR
Supercontig_1.116	188159	189222	BC1G_10075	187397	188614	Gene body and 3'UTR
Supercontig_1.75	31094	31916	BC1G_01348	30587	31303	Gene body and 3'UTR
Supercontig_1.15	228334	230023	BC1G_08865	228114	229406	Gene body and 3'UTR
Supercontig_1.26	117059	117841	BC1G_10229	116023	117222	Gene body and 3'UTR
Supercontig_1.49	199302	201584	BC1G_02500	199279	200960	Gene body and 3'UTR
Supercontig_1.29	58445	59942	BC1G_15049	57864	59316	Gene body and 3'UTR
Supercontig_1.1	278183	279797	BC1G_05285	277386	279171	Gene body and 3'UTR
Supercontig_1.40	256302	257475	BC1G_00106	255302	256845	Gene body and 3'UTR
Supercontig_1.1	226293	227589	BC1G_05416	223966	226956	Gene body and 3'UTR
Supercontig_1.18	112579	113960	BC1G_07002	111298	113325	Gene body and 3'UTR
Supercontig_1.15	85760	86737	BC1G_14385	85329	86099	Gene body and 3'UTR
Supercontig_1.68	674225	675320	BC1G_01215	672941	674680	Gene body and 3'UTR
Supercontig_1.77	110516	111608	BC1G_04781	109355	110959	Gene body and 3'UTR
Supercontig_1.132	77686	78690	BC1G_12279	76709	78040	Gene body and 3'UTR
Supercontig_1.33	186556	188337	BC1G_06151	186464	187679	Gene body and 3'UTR
Supercontig_1.8	525459	526425	BC1G_00215	525132	525767	Gene body and 3'UTR
Supercontig_1.1	201717	202689	BC1G_09142	201625	202028	Gene body and 3'UTR
Supercontig_1.16	102009	103170	BC1G_09012	100338	102506	Gene body and 3'UTR
Supercontig_1.14	26579	28174	BC1G_15744	25001	27509	Gene body and 3'UTR
Supercontig_1.91	74863	76514	BC1G_11968	74714	75848	Gene body and 3'UTR
Supercontig_1.16	184386	186380	BC1G_04958	183700	185709	Gene body and 3'UTR
Supercontig_1.15	61461	62955	BC1G_13567	60857	62281	Gene body and 3'UTR
Supercontig_1.74	261345	262342	BC1G_00626	260400	261667	Gene body and 3'UTR
Supercontig_1.8	160413	162695	BC1G_04796	159798	162018	Gene body and 3'UTR
Supercontig_1.101	60546	61537	BC1G_13657	59882	60859	Gene body and 3'UTR
Supercontig_1.20	55617	56336	BC1G_14056	52303	55645	Gene body and 3'UTR
Supercontig_1.16	156112	157406	BC1G_03482	155680	156712	Gene body and 3'UTR
Supercontig_1.129	43707	44705	BC1G_10680	38971	44009	Gene body and 3'UTR
Supercontig_1.2	123293	124484	BC1G_12042	123149	123786	Gene body and 3'UTR
Supercontig_1.71	84573	85659	BC1G_06993	81454	84954	Gene body and 3'UTR
Supercontig_1.132	346871	347965	BC1G_04551	346398	347258	Gene body and 3'UTR
Supercontig_1.46	148291	149988	BC1G_09027	147308	149280	Gene body and 3'UTR
Supercontig_1.58	46568	47565	BC1G_04603	45849	46856	Gene body and 3'UTR
Supercontig_1.123	59289	60030	BC1G_15049	57864	59316	Gene body and 3'UTR
Supercontig_1.28	24290	25688	BC1G_15784	23580	24972	Gene body and 3'UTR
Supercontig_1.5	263578	264683	BC1G_07919	263478	263966	Gene body and 3'UTR
Supercontig_1.33	267437	268219	BC1G_05890	265922	267499	Gene body and 3'UTR
Supercontig_1.94	847553	848737	BC1G_00346	845698	848012	Gene body and 3'UTR
Supercontig_1.14	229999	231150	BC1G_08013	229957	230422	Gene body and 3'UTR
Supercontig_1.5	284093	284937	BC1G_01455	283977	284209	Gene body and 3'UTR
Supercontig_1.122	48298	49294	BC1G_14205	47694	48566	Gene body and 3'UTR
Supercontig_1.203	442758	444551	BC1G_03033	442142	443822	Gene body and 3'UTR
Supercontig_1.229	216471	217402	BC1G_03684	215947	216672	Gene body and 3'UTR
Supercontig_1.76	167192	168108	BC1G_08937	165389	167375	Gene body and 3'UTR
Supercontig_1.186	39006	40103	BC1G_06491	38946	39365	Gene body and 3'UTR
Supercontig_1.62	93829	95025	BC1G_12030	93767	94285	Gene body and 3'UTR
Supercontig_1.198	162983	164280	BC1G_05236	161200	163539	Gene body and 3'UTR
Supercontig_1.32	104859	105701	BC1G_13796	104542	104959	Gene body and 3'UTR
Supercontig_1.3	108319	111012	BC1G_11515	108277	110269	Gene body and 3'UTR
Supercontig_1.38	135259	137048	BC1G_07557	134022	136302	Gene body and 3'UTR
Supercontig_1.62	231004	232054	BC1G_04198	229712	231308	Gene body and 3'UTR
Supercontig_1.24	76519	77912	BC1G_13201	74543	77158	Gene body and 3'UTR
Supercontig_1.62	320883	322875	BC1G_04854	320308	322119	Gene body and 3'UTR
Supercontig_1.109	313604	314655	BC1G_06845	313144	313898	Gene body and 3'UTR
Supercontig_1.10	145647	146840	BC1G_01990	142568	146077	Gene body and 3'UTR
Supercontig_1.61	197990	199084	BC1G_02499	197865	198319	Gene body and 3'UTR
Supercontig_1.5	18709	19793	BC1G_05487	17584	19026	Gene body and 3'UTR
Supercontig_1.57	135066	136297	BC1G_12738	133696	135526	Gene body and 3'UTR
Supercontig_1.83	123935	124809	BC1G_02916	121508	124037	Gene body and 3'UTR
Supercontig_1.68	17861	18849	BC1G_13547	17263	18075	Gene body and 3'UTR
Supercontig_1.29	243731	244650	BC1G_06019	243157	243862	Gene body and 3'UTR
Supercontig_1.9	169456	170913	BC1G_10415	168532	170118	Gene body and 3'UTR
Supercontig_1.58	1665	3558	BC1G_11466	379	2763	Gene body and 3'UTR
Supercontig_1.31	33878	35974	BC1G_13895	33844	35174	Gene body and 3'UTR
Supercontig_1.42	54947	55922	BC1G_12867	54398	55118	Gene body and 3'UTR
Supercontig_1.104	181184	182355	BC1G_09413	180907	181545	Gene body and 3'UTR
Supercontig_1.101	182183	183527	BC1G_10727	182089	182713	Gene body and 3'UTR
Supercontig_1.97	3898	4895	BC1G_12746	2993	4081	Gene body and 3'UTR
Supercontig_1.53	452238	453336	BC1G_03423	450034	452516	Gene body and 3'UTR
Supercontig_1.5	166001	166890	BC1G_03664	164012	166061	Gene body and 3'UTR
Supercontig_1.58	358121	359401	BC1G_02793	357654	358567	Gene body and 3'UTR
Supercontig_1.22	155080	156271	BC1G_03662	154557	155432	Gene body and 3'UTR
Supercontig_1.75	296037	298024	BC1G_06728	295396	297185	Gene body and 3'UTR
Supercontig_1.3	88971	89952	BC1G_06882	87345	89110	Gene body and 3'UTR
Supercontig_1.58	167358	168349	BC1G_05550	165742	167497	Gene body and 3'UTR
Supercontig_1.6	26068	27724	BC1G_00011	25105	26869	Gene body and 3'UTR
Supercontig_1.57	878	1966	BC1G_04107	23	1103	Gene body and 3'UTR
Supercontig_1.217	87420	88716	BC1G_07745	85976	87852	Gene body and 3'UTR
Supercontig_1.11	47124	48320	BC1G_13944	46208	47454	Gene body and 3'UTR
Supercontig_1.49	43852	46043	BC1G_14236	43204	45176	Gene body and 3'UTR
Supercontig_1.206	74462	76409	BC1G_05048	73997	75540	Gene body and 3'UTR
Supercontig_1.159	344138	346134	BC1G_01479	342730	345263	Gene body and 3'UTR
Supercontig_1.244	49623	50672	BC1G_12327	48439	49800	Gene body and 3'UTR
Supercontig_1.1	27579	28627	BC1G_13892	25372	27753	Gene body and 3'UTR
Supercontig_1.1	84863	86016	BC1G_09663	84839	85141	Gene body and 3'UTR
Supercontig_1.10	58135	59107	BC1G_09555	57927	58232	Gene body and 3'UTR
Supercontig_1.105	92552	95227	BC1G_11775	91563	94350	Gene body and 3'UTR
Supercontig_1.61	150434	152330	BC1G_12051	149884	151452	Gene body and 3'UTR
Supercontig_1.2	691925	693223	BC1G_01222	691171	692345	Gene body and 3'UTR
Supercontig_1.62	195355	197307	BC1G_00086	195132	196425	Gene body and 3'UTR
Supercontig_1.14	575588	576778	BC1G_01173	574879	575896	Gene body and 3'UTR
Supercontig_1.75	9775	11273	BC1G_07398	9307	10389	Gene body and 3'UTR
Supercontig_1.15	17263	18417	BC1G_08460	16057	17521	Gene body and 3'UTR
Supercontig_1.32	109757	111064	BC1G_06656	109073	110165	Gene body and 3'UTR
Supercontig_1.58	130942	132836	BC1G_10053	130255	131931	Gene body and 3'UTR
Supercontig_1.164	111496	113692	BC1G_11443	111130	112781	Gene body and 3'UTR
Supercontig_1.95	444708	445693	BC1G_00708	444246	444780	Gene body and 3'UTR
Supercontig_1.26	256267	257252	BC1G_06026	254673	256338	Gene body and 3'UTR
Supercontig_1.4	355813	356744	BC1G_05162	353515	355830	Gene body and 3'UTR
Supercontig_1.92	161815	162912	BC1G_09692	161177	161992	Gene body and 3'UTR
Supercontig_1.158	143123	144120	BC1G_08619	142080	143200	Gene body and 3'UTR
Supercontig_1.58	154913	155907	BC1G_07452	154169	154978	Gene body and 3'UTR
Supercontig_1.29	680114	681065	BC1G_01618	680003	680134	Gene body and 3'UTR
Supercontig_1.86	177568	178604	BC1G_02940	176567	177673	Gene body and 3'UTR
Supercontig_1.36	45672	46650	BC1G_07409	44424	45717	Gene body and 3'UTR
Supercontig_1.10	7487	8781	BC1G_16024	7058	7847	Gene body and 3'UTR
Supercontig_1.36	50993	52290	BC1G_07410	48169	51353	Gene body and 3'UTR
Supercontig_1.4	126830	127816	BC1G_08181	125542	126878	Gene body and 3'UTR
Supercontig_1.144	544300	545531	BC1G_01159	544251	544580	Gene body and 3'UTR
Supercontig_1.20	222938	225637	BC1G_05105	222932	224680	Gene body and 3'UTR
Supercontig_1.7	48282	50050	BC1G_07205	47022	49092	Gene body and 3'UTR
Supercontig_1.94	12804	13772	BC1G_16100	10566	12814	Gene body and 3'UTR
Supercontig_1.73	106665	108859	BC1G_02694	106256	107900	Gene body and 3'UTR
Supercontig_1.23	246755	247975	BC1G_07483	245654	247015	Gene body and 3'UTR
Supercontig_1.1	40914	41956	BC1G_15263	38495	40995	Gene body and 3'UTR
Supercontig_1.3	63070	64263	BC1G_04609	62893	63300	Gene body and 3'UTR
Supercontig_1.32	6807	7984	BC1G_06477	5733	7019	Gene body and 3'UTR
Supercontig_1.29	51774	52861	BC1G_09181	49968	51895	Gene body and 3'UTR
Supercontig_1.45	240079	241073	BC1G_07378	239960	240106	Gene body and 3'UTR
Supercontig_1.27	245424	247018	BC1G_06174	244539	246051	Gene body and 3'UTR
Supercontig_1.131	324711	326000	BC1G_06610	323374	325022	Gene body and 3'UTR
Supercontig_1.131	73686	75183	BC1G_09831	73476	74201	Gene body and 3'UTR
Supercontig_1.97	75931	77525	BC1G_08587	74840	76543	Gene body and 3'UTR
Supercontig_1.39	304766	306852	BC1G_05135	304341	305869	Gene body and 3'UTR
Supercontig_1.19	208992	209983	BC1G_08959	208742	208997	Gene body and 3'UTR
Supercontig_1.53	146966	148838	BC1G_01991	146350	147848	Gene body and 3'UTR
Supercontig_1.38	59197	61271	BC1G_14872	58432	60276	Gene body and 3'UTR
Supercontig_1.120	4201	5398	BC1G_14285	3050	4399	Gene body and 3'UTR
Supercontig_1.2	154540	155589	BC1G_12486	154311	154586	Gene body and 3'UTR
Supercontig_1.142	191862	193856	BC1G_04483	191059	192839	Gene body and 3'UTR
Supercontig_1.56	110162	111486	BC1G_02461	107850	110468	Gene body and 3'UTR
Supercontig_1.112	104441	105636	BC1G_10313	104226	104614	Gene body and 3'UTR
Supercontig_1.6	500231	501406	BC1G_01873	499817	500383	Gene body and 3'UTR
Supercontig_1.3	208259	209555	BC1G_03124	207857	208509	Gene body and 3'UTR
Supercontig_1.58	107770	108857	BC1G_05683	106340	107806	Gene body and 3'UTR
Supercontig_1.159	34431	35915	BC1G_07620	33004	34863	Gene body and 3'UTR
Supercontig_1.70	383442	385138	BC1G_03396	380376	384083	Gene body and 3'UTR
Supercontig_1.9	5864	7463	BC1G_15854	5416	6406	Gene body and 3'UTR
Supercontig_1.85	43324	45562	BC1G_11050	40522	44496	Gene body and 3'UTR
Supercontig_1.68	393031	394197	BC1G_03746	390672	393130	Gene body and 3'UTR
Supercontig_1.62	228280	229573	BC1G_07041	227664	228503	Gene body and 3'UTR
Supercontig_1.3	1033	2894	BC1G_01928	148	1818	Gene body and 3'UTR
Supercontig_1.95	104036	105413	BC1G_12286	103508	104335	Gene body and 3'UTR
Supercontig_1.17	242128	243507	BC1G_07806	239222	242425	Gene body and 3'UTR
Supercontig_1.209	16961	18455	BC1G_03606	16820	17364	Gene body and 3'UTR
Supercontig_1.1	87997	90285	BC1G_07851	87472	89191	Gene body and 3'UTR
Supercontig_1.13	37964	39156	BC1G_05648	37145	38062	Gene body and 3'UTR
Supercontig_1.43	67573	69269	BC1G_12081	67448	68173	Gene body and 3'UTR
Supercontig_1.160	11048	12244	BC1G_11317	10535	11148	Gene body and 3'UTR
Supercontig_1.4	88897	90506	BC1G_12720	87251	89410	Gene body and 3'UTR
Supercontig_1.6	3327	4517	BC1G_06849	2115	3419	Gene body and 3'UTR
Supercontig_1.89	357118	358898	BC1G_02086	357064	357794	Gene body and 3'UTR
Supercontig_1.3	30128	31879	BC1G_06859	29544	30756	Gene body and 3'UTR
Supercontig_1.113	170152	172443	BC1G_01999	169524	171317	Gene body and 3'UTR
Supercontig_1.77	64939	66935	BC1G_02444	64642	65805	Gene body and 3'UTR
Supercontig_1.7	173616	174804	BC1G_00077	172493	173672	Gene body and 3'UTR
Supercontig_1.139	241412	242771	BC1G_06708	240635	241632	Gene body and 3'UTR
Supercontig_1.3	198585	199782	BC1G_02731	195836	198625	Gene body and 3'UTR
Supercontig_1.8	325832	327428	BC1G_02990	324341	326260	Gene body and 3'UTR
Supercontig_1.161	21875	23971	BC1G_14854	20775	22790	Gene body and 3'UTR
Supercontig_1.11	269648	270938	BC1G_04834	269111	269746	Gene body and 3'UTR
Supercontig_1.160	144925	146387	BC1G_08831	142949	145189	Gene body and 3'UTR
Supercontig_1.16	95768	97013	BC1G_06997	95067	95813	Gene body and 3'UTR
Supercontig_1.61	216965	219052	BC1G_09526	216575	217846	Gene body and 3'UTR
Supercontig_1.68	164893	166190	BC1G_11460	164232	164984	Gene body and 3'UTR
Supercontig_1.30	180185	182178	BC1G_11397	180165	180965	Gene body and 3'UTR
Supercontig_1.15	309852	311726	BC1G_02545	309532	310503	Gene body and 3'UTR
Supercontig_1.20	41303	43191	BC1G_13423	37969	41968	Gene body and 3'UTR
Supercontig_1.17	2463	4129	BC1G_13411	2383	2895	Gene body and 3'UTR
Supercontig_1.1	177871	179149	BC1G_08418	174397	177908	Gene body and 3'UTR
Supercontig_1.19	400341	402313	BC1G_03204	400098	401071	Gene body and 3'UTR
Supercontig_1.38	23567	25340	BC1G_10098	22700	24096	Gene body and 3'UTR
Supercontig_1.7	567	2463	BC1G_15852	67	1218	Gene body and 3'UTR
Supercontig_1.2	381983	384480	BC1G_05175	381927	383231	Gene body and 3'UTR
Supercontig_1.13	338474	340269	BC1G_02320	337485	339020	Gene body and 3'UTR
Supercontig_1.56	55400	58380	BC1G_13948	54780	57130	Gene body and 3'UTR
Supercontig_1.12	760585	762477	BC1G_00317	760200	761224	Gene body and 3'UTR
Supercontig_1.9	203254	204838	BC1G_10081	202810	203581	Gene body and 3'UTR
Supercontig_1.3	153410	155206	BC1G_03481	152687	153938	Gene body and 3'UTR
Supercontig_1.225	81781	83076	BC1G_06107	80668	81801	Gene body and 3'UTR
Supercontig_1.3	34273	36563	BC1G_14264	34110	35286	Gene body and 3'UTR
Supercontig_1.6	232629	234219	BC1G_07598	231536	232941	Gene body and 3'UTR
Supercontig_1.111	46710	48073	BC1G_12011	45305	46787	Gene body and 3'UTR
Supercontig_1.173	304379	306173	BC1G_05762	302910	304880	Gene body and 3'UTR
Supercontig_1.169	1202529	1204121	BC1G_00476	1200404	1202825	Gene body and 3'UTR
Supercontig_1.60	352089	353481	BC1G_03185	351081	352182	Gene body and 3'UTR
Supercontig_1.1	31769	33755	BC1G_12913	29355	32452	Gene body and 3'UTR
Supercontig_1.30	396149	398107	BC1G_02808	395911	396800	Gene body and 3'UTR
Supercontig_1.55	102135	104128	BC1G_13795	101315	102819	Gene body and 3'UTR
Supercontig_1.5	50949	52545	BC1G_15431	46821	51236	Gene body and 3'UTR
Supercontig_1.2	6856	8228	BC1G_09629	6283	6917	Gene body and 3'UTR
Supercontig_1.114	175329	176782	BC1G_10255	175014	175470	Gene body and 3'UTR
Supercontig_1.12	60036	61630	BC1G_14782	59429	60312	Gene body and 3'UTR
Supercontig_1.48	208952	210823	BC1G_04969	208236	209500	Gene body and 3'UTR
Supercontig_1.88	175900	177575	BC1G_05244	175056	176248	Gene body and 3'UTR
Supercontig_1.117	94837	96868	BC1G_12342	94361	95538	Gene body and 3'UTR
Supercontig_1.1	163995	165422	BC1G_02490	161356	164088	Gene body and 3'UTR
Supercontig_1.98	817593	819112	BC1G_01276	816530	817777	Gene body and 3'UTR
Supercontig_1.19	17991	20575	BC1G_15843	17864	19238	Gene body and 3'UTR
Supercontig_1.80	67173	68657	BC1G_13568	64450	67317	Gene body and 3'UTR
Supercontig_1.3	969	2351	BC1G_15681	851	982	Gene body and 3'UTR
Supercontig_1.104	163810	165284	BC1G_06908	162790	163912	Gene body and 3'UTR
Supercontig_1.20	260032	262027	BC1G_07051	259463	260650	Gene body and 3'UTR
Supercontig_1.22	99177	101070	BC1G_12523	97236	99692	Gene body and 3'UTR
Supercontig_1.115	83644	85240	BC1G_13788	82979	83860	Gene body and 3'UTR
Supercontig_1.91	878864	880596	BC1G_00360	877581	879212	Gene body and 3'UTR
Supercontig_1.25	191827	193314	BC1G_10077	191072	191925	Gene body and 3'UTR
Supercontig_1.40	266962	268950	BC1G_02969	265351	267554	Gene body and 3'UTR
Supercontig_1.29	108649	110348	BC1G_08816	105317	108942	Gene body and 3'UTR
Supercontig_1.152	81894	83523	BC1G_11138	81461	82114	Gene body and 3'UTR
Supercontig_1.14	155051	156589	BC1G_07774	154705	155177	Gene body and 3'UTR
Supercontig_1.180	121975	124063	BC1G_06662	121655	122647	Gene body and 3'UTR
Supercontig_1.23	96107	97922	BC1G_03458	92922	96502	Gene body and 3'UTR
Supercontig_1.76	167858	169749	BC1G_11239	167291	168328	Gene body and 3'UTR
Supercontig_1.33	70016	71709	BC1G_04765	68954	70283	Gene body and 3'UTR
Supercontig_1.18	242483	243981	BC1G_09054	242043	242550	Gene body and 3'UTR
Supercontig_1.92	167476	169267	BC1G_11666	165818	167834	Gene body and 3'UTR
Supercontig_1.1	8960	11305	BC1G_05928	7857	9857	Gene body and 3'UTR
Supercontig_1.54	367804	370174	BC1G_02091	366859	368722	Gene body and 3'UTR
Supercontig_1.56	27062	29054	BC1G_15933	26734	27599	Gene body and 3'UTR
Supercontig_1.29	319679	321196	BC1G_01785	318031	319741	Gene body and 3'UTR
Supercontig_1.5	66153	67849	BC1G_11964	66002	66384	Gene body and 3'UTR
Supercontig_1.29	23423	25389	BC1G_15116	23051	23923	Gene body and 3'UTR
Supercontig_1.94	243792	245790	BC1G_08975	241782	244323	Gene body and 3'UTR
Supercontig_1.16	88534	90462	BC1G_06770	87589	88991	Gene body and 3'UTR
Supercontig_1.57	141523	143116	BC1G_08186	138972	141642	Gene body and 3'UTR
Supercontig_1.8	124494	125981	BC1G_09857	123372	124505	Gene body and 3'UTR
Supercontig_1.148	63494	65590	BC1G_09927	62977	64106	Gene body and 3'UTR
Supercontig_1.92	55046	58418	BC1G_10823	55019	56928	Gene body and 3'UTR
Supercontig_1.69	201036	202685	BC1G_04659	199413	201195	Gene body and 3'UTR
Supercontig_1.103	229538	231432	BC1G_04975	226044	229941	Gene body and 3'UTR
Supercontig_1.3	117912	120007	BC1G_09949	116438	118507	Gene body and 3'UTR
Supercontig_1.102	59775	61552	BC1G_07630	59318	60051	Gene body and 3'UTR
Supercontig_1.19	273466	275054	BC1G_02971	271585	273551	Gene body and 3'UTR
Supercontig_1.31	162062	164458	BC1G_11165	160829	162954	Gene body and 3'UTR
Supercontig_1.71	361753	364192	BC1G_02795	361725	362679	Gene body and 3'UTR
Supercontig_1.57	361901	363497	BC1G_05923	361231	361983	Gene body and 3'UTR
Supercontig_1.50	314017	315858	BC1G_03168	313333	314341	Gene body and 3'UTR
Supercontig_1.110	71021	72815	BC1G_03266	69778	71292	Gene body and 3'UTR
Supercontig_1.18	11015	13413	BC1G_15532	10096	11888	Gene body and 3'UTR
Supercontig_1.14	45473	47355	BC1G_00023	45161	45820	Gene body and 3'UTR
Supercontig_1.31	58362	60257	BC1G_09650	57456	58713	Gene body and 3'UTR
Supercontig_1.42	159557	162051	BC1G_09504	159104	160501	Gene body and 3'UTR
Supercontig_1.119	402217	404081	BC1G_01827	401310	402525	Gene body and 3'UTR
Supercontig_1.18	169343	170903	BC1G_05551	167846	169345	Gene body and 3'UTR
Supercontig_1.5	243327	245018	BC1G_05273	242562	243456	Gene body and 3'UTR
Supercontig_1.49	11671	14216	BC1G_03235	10498	12649	Gene body and 3'UTR
Supercontig_1.45	34205	36095	BC1G_02195	33424	34526	Gene body and 3'UTR
Supercontig_1.57	404771	406442	BC1G_02815	404694	404861	Gene body and 3'UTR
Supercontig_1.14	651144	652939	BC1G_00791	650716	651352	Gene body and 3'UTR
Supercontig_1.43	73736	75733	BC1G_00968	72264	74141	Gene body and 3'UTR
Supercontig_1.54	142270	143969	BC1G_01394	141954	142373	Gene body and 3'UTR
Supercontig_1.19	258650	260605	BC1G_06313	257518	259000	Gene body and 3'UTR
Supercontig_1.148	74028	76304	BC1G_12983	73874	74682	Gene body and 3'UTR
Supercontig_1.68	151992	154190	BC1G_12423	150947	152556	Gene body and 3'UTR
Supercontig_1.4	25624	27287	BC1G_08680	23953	25651	Gene body and 3'UTR
Supercontig_1.57	58270	61659	BC1G_13903	58161	60022	Gene body and 3'UTR
Supercontig_1.67	145610	147402	BC1G_03477	145130	145764	Gene body and 3'UTR
Supercontig_1.8	92978	95267	BC1G_06883	91833	93629	Gene body and 3'UTR
Supercontig_1.162	460796	462531	BC1G_02369	459252	460890	Gene body and 3'UTR
Supercontig_1.22	84894	86891	BC1G_13036	84563	85243	Gene body and 3'UTR
Supercontig_1.1	438786	440551	BC1G_03592	438609	438901	Gene body and 3'UTR
Supercontig_1.25	45679	47576	BC1G_10015	44141	45925	Gene body and 3'UTR
Supercontig_1.37	60614	62808	BC1G_14058	60114	61151	Gene body and 3'UTR
Supercontig_1.144	847303	849500	BC1G_01291	845744	847834	Gene body and 3'UTR
Supercontig_1.3	464309	466003	BC1G_01851	463989	464336	Gene body and 3'UTR
Supercontig_1.20	54380	56134	BC1G_14931	53759	54463	Gene body and 3'UTR
Supercontig_1.96	6863	9413	BC1G_00004	6330	7741	Gene body and 3'UTR
Supercontig_1.29	43708	45483	BC1G_08787	42453	43804	Gene body and 3'UTR
Supercontig_1.1	16620	18747	BC1G_12686	15953	17062	Gene body and 3'UTR
Supercontig_1.54	141823	143716	BC1G_06133	141677	142024	Gene body and 3'UTR
Supercontig_1.52	74476	77372	BC1G_13827	74310	75679	Gene body and 3'UTR
Supercontig_1.193	14043	15986	BC1G_11403	13804	14281	Gene body and 3'UTR
Supercontig_1.92	80795	82592	BC1G_07421	77359	80868	Gene body and 3'UTR
Supercontig_1.23	128921	130712	BC1G_08509	128549	128987	Gene body and 3'UTR
Supercontig_1.122	15132	17025	BC1G_14117	14844	15283	Gene body and 3'UTR
Supercontig_1.2	177536	179410	BC1G_07137	176181	177668	Gene body and 3'UTR
Supercontig_1.20	14180	16201	BC1G_05485	13051	14445	Gene body and 3'UTR
Supercontig_1.120	182468	184554	BC1G_00596	182094	182795	Gene body and 3'UTR
Supercontig_1.132	91288	93187	BC1G_06391	91227	91415	Gene body and 3'UTR
Supercontig_1.13	144693	146673	BC1G_03655	143517	144900	Gene body and 3'UTR
Supercontig_1.74	742457	744289	BC1G_01642	741245	742508	Gene body and 3'UTR
Supercontig_1.93	22134	24030	BC1G_03770	22114	22242	Gene body and 3'UTR
Supercontig_1.37	353714	355670	BC1G_05318	352493	353869	Gene body and 3'UTR
Supercontig_1.17	124854	126740	BC1G_07761	124406	124921	Gene body and 3'UTR
Supercontig_1.52	244191	246084	BC1G_07482	242634	244256	Gene body and 3'UTR
Supercontig_1.19	48072	50170	BC1G_10977	47951	48330	Gene body and 3'UTR
Supercontig_1.162	688070	690164	BC1G_01622	687646	688317	Gene body and 3'UTR
Supercontig_1.198	433061	435144	BC1G_03028	430606	433290	Gene body and 3'UTR
Supercontig_1.46	271444	274000	BC1G_07288	269231	272142	Gene body and 3'UTR
Supercontig_1.28	63871	65762	BC1G_13905	63035	63886	Gene body and 3'UTR
Supercontig_1.1	629770	631865	BC1G_01594	628585	629986	Gene body and 3'UTR
Supercontig_1.43	66961	69371	BC1G_14480	66958	67483	Gene body and 3'UTR
Supercontig_1.4	26316	28285	BC1G_15723	25791	26375	Gene body and 3'UTR
Supercontig_1.154	26435	28531	BC1G_00953	23957	26600	Gene body and 3'UTR
Supercontig_1.11	409649	411843	BC1G_00174	408736	409910	Gene body and 3'UTR
Supercontig_1.16	322164	324344	BC1G_05142	321016	322411	Gene body and 3'UTR
Supercontig_1.50	249211	251204	BC1G_06440	244256	249269	Gene body and 3'UTR
Supercontig_1.32	161072	163061	BC1G_03106	159850	161116	Gene body and 3'UTR
Supercontig_1.93	290877	292868	BC1G_05599	290327	290909	Gene body and 3'UTR
Supercontig_1.22	36638	39024	BC1G_08047	35394	37064	Gene body and 3'UTR
Supercontig_1.125	116981	118974	BC1G_06659	116290	117010	Gene body and 3'UTR
Supercontig_1.81	32800	34988	BC1G_11482	32146	32972	Gene body and 3'UTR
Supercontig_1.41	104684	106968	BC1G_13102	103960	104925	Gene body and 3'UTR
Supercontig_1.15	45111	48307	BC1G_03443	44640	46227	Gene body and 3'UTR
Supercontig_1.116	105789	107877	BC1G_09013	104085	105797	Gene body and 3'UTR
Supercontig_1.20	17553	19692	BC1G_12119	16658	17575	Gene body and 3'UTR
Supercontig_1.35	72677	75258	BC1G_10025	70886	73122	Gene body and 3'UTR
Supercontig_1.6	176390	178704	BC1G_02494	174811	176539	Gene body and 3'UTR
Supercontig_1.8	96581	98858	BC1G_12093	93485	96658	Gene body and 3'UTR
Supercontig_1.26	84043	86619	BC1G_05818	84019	84399	Gene body and 3'UTR
Supercontig_1.105	54772	57020	BC1G_14508	52890	54797	Gene body and 3'UTR
Supercontig_1.11	426207	428827	BC1G_00698	425229	426524	Gene body and 3'UTR
Supercontig_1.122	133475	136825	BC1G_06666	130882	134513	Gene body and 3'UTR
Supercontig_1.30	15934	18829	BC1G_03767	13706	16493	Gene body and 3'UTR
Supercontig_1.70	103637	106532	BC1G_06261	102741	104183	Gene body and 3'UTR
Supercontig_1.81	209834	212477	BC1G_08326	209455	210108	Gene body and 3'UTR
Supercontig_1.137	28199	31329	BC1G_15505	28072	28940	Gene body and 3'UTR
Supercontig_1.113	214195	216657	BC1G_01745	212872	214253	Gene body and 3'UTR
Supercontig_1.60	21240	24522	BC1G_03436	18371	21999	Gene body and 3'UTR
Supercontig_1.74	322266	325303	BC1G_05305	321049	322755	Gene body and 3'UTR
Supercontig_1.110	116845	120241	BC1G_08922	116806	117672	Gene body and 3'UTR
Supercontig_1.10	231540	234737	BC1G_05109	231448	232107	Gene body and 3'UTR
Supercontig_1.16	266193	269291	BC1G_05122	264898	266646	Gene body and 3'UTR
Supercontig_1.9	325017	328003	BC1G_02070	324227	325340	Gene body and 3'UTR
Supercontig_1.16	41424	44216	BC1G_13186	40430	41539	Gene body and 3'UTR
Supercontig_1.33	550452	553558	BC1G_02640	549318	550859	Gene body and 3'UTR
Supercontig_1.38	6093	8865	BC1G_07716	5711	6113	Gene body and 3'UTR
Supercontig_1.26	46191	49277	BC1G_14127	44822	46370	Gene body and 3'UTR
Supercontig_1.1	298780	301872	BC1G_03163	298537	298859	Gene body and 3'UTR
Supercontig_1.15	822784	826170	BC1G_00861	819922	823155	Gene body and 3'UTR
Supercontig_1.44	111218	114306	BC1G_00566	109084	111246	Gene body and 3'UTR
Supercontig_1.128	16100	19400	BC1G_12255	15424	16258	Gene body and 3'UTR
Supercontig_1.135	100957	104803	BC1G_09668	100606	101582	Gene body and 3'UTR
Supercontig_1.27	197697	201493	BC1G_04810	196963	197958	Gene body and 3'UTR
Supercontig_1.4	51694	55277	BC1G_06237	49801	51730	Gene body and 3'UTR
Supercontig_1.98	94021	98809	BC1G_12886	93180	94302	Gene body and 3'UTR
Supercontig_1.150	749353	751940	BC1G_01646	749554	752018	Promoter and Gene body
Supercontig_1.75	56625	58920	BC1G_04129	56726	58910	Promoter and Gene body
Supercontig_1.30	32597	35287	BC1G_11953	33118	35485	Promoter and Gene body
Supercontig_1.23	242744	245344	BC1G_08231	243262	248185	Promoter and Gene body
Supercontig_1.37	769628	771724	BC1G_01261	769750	772005	Promoter and Gene body
Supercontig_1.3	165283	167176	BC1G_09407	165337	169304	Promoter and Gene body
Supercontig_1.14	70740	72612	BC1G_14789	70823	72766	Promoter and Gene body
Supercontig_1.23	135387	139285	BC1G_11987	137511	139886	Promoter and Gene body
Supercontig_1.68	22146	24407	BC1G_15557	22702	24584	Promoter and Gene body
Supercontig_1.14	58926	60918	BC1G_12446	59228	61078	Promoter and Gene body
Supercontig_1.8	196368	198264	BC1G_00602	196598	200679	Promoter and Gene body
Supercontig_1.47	322266	325303	BC1G_05306	323709	325700	Promoter and Gene body
Supercontig_1.43	52431	54962	BC1G_14345	53409	54984	Promoter and Gene body
Supercontig_1.19	54772	57020	BC1G_14509	55484	58236	Promoter and Gene body
Supercontig_1.44	105789	107877	BC1G_09014	106382	109483	Promoter and Gene body
Supercontig_1.76	159334	161423	BC1G_11868	159935	163622	Promoter and Gene body
Supercontig_1.92	55297	57381	BC1G_04905	55898	58631	Promoter and Gene body
Supercontig_1.108	23800	25697	BC1G_02190	24252	27722	Promoter and Gene body
Supercontig_1.120	433061	435144	BC1G_03029	433722	436490	Promoter and Gene body
Supercontig_1.169	73859	75552	BC1G_05354	74145	76706	Promoter and Gene body
Supercontig_1.94	93508	95599	BC1G_07959	94217	95979	Promoter and Gene body
Supercontig_1.37	194554	196350	BC1G_09518	194984	196954	Promoter and Gene body
Supercontig_1.24	134735	136314	BC1G_08512	134953	137086	Promoter and Gene body
Supercontig_1.89	79217	82212	BC1G_04772	80852	84152	Promoter and Gene body
Supercontig_1.3	79458	81266	BC1G_10380	79920	81894	Promoter and Gene body
Supercontig_1.5	333783	335356	BC1G_04716	334017	340433	Promoter and Gene body
Supercontig_1.98	298780	301872	BC1G_03164	300544	302511	Promoter and Gene body
Supercontig_1.9	32000	33685	BC1G_12263	32385	36374	Promoter and Gene body
Supercontig_1.6	742457	744289	BC1G_01643	742992	745854	Promoter and Gene body
Supercontig_1.94	847303	849500	BC1G_01292	848213	850689	Promoter and Gene body
Supercontig_1.24	286656	288036	BC1G_02978	286761	289250	Promoter and Gene body
Supercontig_1.28	326639	328169	BC1G_03726	326896	329756	Promoter and Gene body
Supercontig_1.12	66818	68246	BC1G_01693	66979	69934	Promoter and Gene body
Supercontig_1.170	620475	621869	BC1G_01591	620607	622155	Promoter and Gene body
Supercontig_1.4	72677	75258	BC1G_10026	74008	75927	Promoter and Gene body
Supercontig_1.71	337711	339008	BC1G_05781	337803	342768	Promoter and Gene body
Supercontig_1.60	98617	100707	BC1G_10774	99508	100717	Promoter and Gene body
Supercontig_1.44	290877	292868	BC1G_05600	291677	293497	Promoter and Gene body
Supercontig_1.24	298103	300835	BC1G_06461	299650	301740	Promoter and Gene body
Supercontig_1.188	58362	60257	BC1G_09651	59101	60597	Promoter and Gene body
Supercontig_1.141	68997	70995	BC1G_13611	69840	74006	Promoter and Gene body
Supercontig_1.176	151392	152799	BC1G_02240	151650	156802	Promoter and Gene body
Supercontig_1.7	23423	25389	BC1G_15117	24247	26744	Promoter and Gene body
Supercontig_1.27	110272	111580	BC1G_12407	110439	111591	Promoter and Gene body
Supercontig_1.54	372691	375302	BC1G_03740	374165	377855	Promoter and Gene body
Supercontig_1.86	22134	24030	BC1G_03771	22903	24501	Promoter and Gene body
Supercontig_1.29	81894	83523	BC1G_11139	82400	84117	Promoter and Gene body
Supercontig_1.56	134723	138909	BC1G_12237	137790	139331	Promoter and Gene body
Supercontig_1.53	109273	110525	BC1G_12997	109406	113005	Promoter and Gene body
Supercontig_1.26	53801	55566	BC1G_14376	54462	57051	Promoter and Gene body
Supercontig_1.25	321215	322506	BC1G_06609	321420	322956	Promoter and Gene body
Supercontig_1.14	77476	78975	BC1G_13994	77891	78943	Promoter and Gene body
Supercontig_1.63	47668	49648	BC1G_11625	48566	50629	Promoter and Gene body
Supercontig_1.103	378496	380483	BC1G_03741	379403	380446	Promoter and Gene body
Supercontig_1.174	158025	159276	BC1G_11994	158198	160599	Promoter and Gene body
Supercontig_1.30	318980	320975	BC1G_05452	319900	321939	Promoter and Gene body
Supercontig_1.26	154466	155628	BC1G_11098	154561	155693	Promoter and Gene body
Supercontig_1.27	84043	86619	BC1G_05819	85552	88576	Promoter and Gene body
Supercontig_1.8	135171	136667	BC1G_08403	135601	137059	Promoter and Gene body
Supercontig_1.99	402217	404081	BC1G_01828	403022	404802	Promoter and Gene body
Supercontig_1.23	238980	240738	BC1G_04369	239683	240816	Promoter and Gene body
Supercontig_1.28	47392	48591	BC1G_12571	47537	49249	Promoter and Gene body
Supercontig_1.142	3168	4366	BC1G_11539	3316	4631	Promoter and Gene body
Supercontig_1.105	116981	118974	BC1G_06660	117925	119210	Promoter and Gene body
Supercontig_1.20	40804	42299	BC1G_05942	41252	42620	Promoter and Gene body
Supercontig_1.38	102535	104532	BC1G_04148	103493	104674	Promoter and Gene body
Supercontig_1.5	99177	101070	BC1G_12524	100040	101567	Promoter and Gene body
Supercontig_1.78	114902	116518	BC1G_00986	115489	117043	Promoter and Gene body
Supercontig_1.6	24166	25614	BC1G_07077	24595	26541	Promoter and Gene body
Supercontig_1.38	205194	206989	BC1G_02503	205975	207232	Promoter and Gene body
Supercontig_1.64	96581	98858	BC1G_12094	97848	101532	Promoter and Gene body
Supercontig_1.28	197697	201493	BC1G_04811	200486	203367	Promoter and Gene body
Supercontig_1.119	305242	307813	BC1G_02064	306807	311848	Promoter and Gene body
Supercontig_1.16	84766	86664	BC1G_10032	85664	87075	Promoter and Gene body
Supercontig_1.64	150844	152061	BC1G_01992	151061	154189	Promoter and Gene body
Supercontig_1.91	159609	161403	BC1G_11734	160404	163502	Promoter and Gene body
Supercontig_1.22	177536	179410	BC1G_07138	178413	180338	Promoter and Gene body
Supercontig_1.1	190698	191885	BC1G_09605	190890	191942	Promoter and Gene body
Supercontig_1.2	328743	330538	BC1G_06471	329545	330684	Promoter and Gene body
Supercontig_1.80	324609	326199	BC1G_06056	325206	326595	Promoter and Gene body
Supercontig_1.150	1107595	1109327	BC1G_00437	1108336	1111945	Promoter and Gene body
Supercontig_1.4	41424	44216	BC1G_13187	43227	44328	Promoter and Gene body
Supercontig_1.26	85546	88535	BC1G_06649	87546	90604	Promoter and Gene body
Supercontig_1.81	638306	640300	BC1G_01203	639324	641063	Promoter and Gene body
Supercontig_1.74	60085	61465	BC1G_13702	60492	62443	Promoter and Gene body
Supercontig_1.56	37071	38459	BC1G_07407	37486	41148	Promoter and Gene body
Supercontig_1.13	125091	126590	BC1G_12103	125619	126943	Promoter and Gene body
Supercontig_1.10	60299	63397	BC1G_13952	62426	66695	Promoter and Gene body
Supercontig_1.104	81781	83076	BC1G_06108	82106	84942	Promoter and Gene body
Supercontig_1.37	8319	10093	BC1G_14881	9126	11319	Promoter and Gene body
Supercontig_1.2	43427	45498	BC1G_10896	44536	45500	Promoter and Gene body
Supercontig_1.4	473687	474950	BC1G_02377	473990	475067	Promoter and Gene body
Supercontig_1.52	171873	172912	BC1G_08308	171952	173398	Promoter and Gene body
Supercontig_1.69	168366	170260	BC1G_11104	169300	171788	Promoter and Gene body
Supercontig_1.117	158	1157	BC1G_12308	209	1330	Promoter and Gene body
Supercontig_1.61	284163	285459	BC1G_07499	284515	287230	Promoter and Gene body
Supercontig_1.27	464305	465700	BC1G_02122	464761	465873	Promoter and Gene body
Supercontig_1.3	147349	151079	BC1G_12485	150140	151834	Promoter and Gene body
Supercontig_1.15	273466	275054	BC1G_02972	274119	275453	Promoter and Gene body
Supercontig_1.111	259791	260803	BC1G_01446	259874	261280	Promoter and Gene body
Supercontig_1.30	238450	239643	BC1G_02275	238716	240129	Promoter and Gene body
Supercontig_1.162	26951	28533	BC1G_14568	27610	29081	Promoter and Gene body
Supercontig_1.28	5179	6171	BC1G_13587	5251	6969	Promoter and Gene body
Supercontig_1.34	822784	826170	BC1G_00862	825255	826143	Promoter and Gene body
Supercontig_1.33	252646	253760	BC1G_02965	252850	254327	Promoter and Gene body
Supercontig_1.37	270384	273764	BC1G_07493	272859	274226	Promoter and Gene body
Supercontig_1.34	271828	274252	BC1G_03708	273347	276130	Promoter and Gene body
Supercontig_1.45	121	1218	BC1G_13923	320	3632	Promoter and Gene body
Supercontig_1.92	35877	37075	BC1G_10012	36182	37804	Promoter and Gene body
Supercontig_1.4	129841	130955	BC1G_11590	130064	132420	Promoter and Gene body
Supercontig_1.75	62278	63375	BC1G_10022	62491	66458	Promoter and Gene body
Supercontig_1.7	8066	9205	BC1G_10094	8323	9207	Promoter and Gene body
Supercontig_1.2	55046	58418	BC1G_10824	57536	58761	Promoter and Gene body
Supercontig_1.43	103248	104186	BC1G_07644	103308	105580	Promoter and Gene body
Supercontig_1.27	315953	317658	BC1G_03895	316782	319180	Promoter and Gene body
Supercontig_1.26	26947	28521	BC1G_13505	27645	31555	Promoter and Gene body
Supercontig_1.9	623721	624720	BC1G_00779	623847	625648	Promoter and Gene body
Supercontig_1.112	5986	7277	BC1G_00529	6406	7471	Promoter and Gene body
Supercontig_1.130	1202529	1204121	BC1G_00477	1203253	1205345	Promoter and Gene body
Supercontig_1.5	163810	165284	BC1G_06909	164422	167987	Promoter and Gene body
Supercontig_1.4	165839	169520	BC1G_06286	168659	171561	Promoter and Gene body
Supercontig_1.68	243327	245018	BC1G_05274	244158	245895	Promoter and Gene body
Supercontig_1.27	173933	175223	BC1G_10725	174364	178513	Promoter and Gene body
Supercontig_1.119	271232	272421	BC1G_07057	271565	272786	Promoter and Gene body
Supercontig_1.41	175067	176051	BC1G_00594	175200	176123	Promoter and Gene body
Supercontig_1.62	182468	184554	BC1G_00597	183709	185727	Promoter and Gene body
Supercontig_1.27	396149	398107	BC1G_02809	397265	398069	Promoter and Gene body
Supercontig_1.73	462022	463011	BC1G_02836	462179	464212	Promoter and Gene body
Supercontig_1.77	210556	211949	BC1G_09523	211121	212457	Promoter and Gene body
Supercontig_1.33	19055	20038	BC1G_06856	19214	19995	Promoter and Gene body
Supercontig_1.11	361759	363754	BC1G_04726	362931	366266	Promoter and Gene body
Supercontig_1.19	30854	33151	BC1G_13019	32330	37817	Promoter and Gene body
Supercontig_1.18	7072	8970	BC1G_08241	8155	9816	Promoter and Gene body
Supercontig_1.14	43457	44654	BC1G_15491	43844	44947	Promoter and Gene body
Supercontig_1.53	114571	115960	BC1G_05221	115151	118387	Promoter and Gene body
Supercontig_1.56	357118	358898	BC1G_02087	358097	360387	Promoter and Gene body
Supercontig_1.61	249211	251204	BC1G_06441	250405	251202	Promoter and Gene body
Supercontig_1.19	263957	266149	BC1G_02969	265351	267554	Promoter and Gene body
Supercontig_1.123	171988	173184	BC1G_10796	172386	175663	Promoter and Gene body
Supercontig_1.45	238924	240018	BC1G_07806	239222	242425	Promoter and Gene body
Supercontig_1.64	31726	34123	BC1G_13507	33328	35384	Promoter and Gene body
Supercontig_1.263	216965	219052	BC1G_09527	218273	219393	Promoter and Gene body
Supercontig_1.127	363286	364984	BC1G_03737	364210	366492	Promoter and Gene body
Supercontig_1.60	404821	406311	BC1G_02586	405537	415419	Promoter and Gene body
Supercontig_1.133	213910	215569	BC1G_06428	214799	216167	Promoter and Gene body
Supercontig_1.26	728	2227	BC1G_12682	1459	2341	Promoter and Gene body
Supercontig_1.50	229	1324	BC1G_07500	567	1488	Promoter and Gene body
Supercontig_1.24	186555	187949	BC1G_03672	187195	188371	Promoter and Gene body
Supercontig_1.123	169343	170903	BC1G_05553	170154	170900	Promoter and Gene body
Supercontig_1.44	246	1109	BC1G_16345	363	1088	Promoter and Gene body
Supercontig_1.18	58798	59895	BC1G_14169	59149	61581	Promoter and Gene body
Supercontig_1.11	386590	388559	BC1G_04571	387815	388912	Promoter and Gene body
Supercontig_1.109	54376	55864	BC1G_11056	55120	56916	Promoter and Gene body
Supercontig_1.25	25624	27287	BC1G_08681	26556	27380	Promoter and Gene body
Supercontig_1.38	103076	104673	BC1G_06654	103942	107007	Promoter and Gene body
Supercontig_1.98	103592	104573	BC1G_06118	103846	105691	Promoter and Gene body
Supercontig_1.169	118531	121819	BC1G_08179	121098	123271	Promoter and Gene body
Supercontig_1.20	26435	28531	BC1G_00954	27819	31807	Promoter and Gene body
Supercontig_1.96	128816	130766	BC1G_12799	130056	131927	Promoter and Gene body
Supercontig_1.82	748581	749878	BC1G_00311	749169	751057	Promoter and Gene body
Supercontig_1.25	60614	62808	BC1G_14059	62104	63877	Promoter and Gene body
Supercontig_1.63	314017	315858	BC1G_03169	315155	316451	Promoter and Gene body
Supercontig_1.60	175329	176782	BC1G_10256	176082	176999	Promoter and Gene body
Supercontig_1.107	392965	393959	BC1G_04737	393259	395399	Promoter and Gene body
Supercontig_1.35	232629	234219	BC1G_07599	233521	235494	Promoter and Gene body
Supercontig_1.1	159557	162051	BC1G_09505	161356	162483	Promoter and Gene body
Supercontig_1.4	380633	382327	BC1G_01497	381634	386590	Promoter and Gene body
Supercontig_1.63	70459	71576	BC1G_10025	70886	73122	Promoter and Gene body
Supercontig_1.34	500231	501406	BC1G_01874	500720	502552	Promoter and Gene body
Supercontig_1.15	33953	34721	BC1G_06861	34038	36313	Promoter and Gene body
Supercontig_1.22	48168	49704	BC1G_08147	49021	52262	Promoter and Gene body
Supercontig_1.77	312183	313475	BC1G_05448	312796	313870	Promoter and Gene body
Supercontig_1.142	46609	47598	BC1G_15335	46919	48914	Promoter and Gene body
Supercontig_1.34	138712	139708	BC1G_06780	139037	139810	Promoter and Gene body
Supercontig_1.103	28717	30610	BC1G_09808	29940	30809	Promoter and Gene body
Supercontig_1.16	194287	195539	BC1G_04183	194869	195830	Promoter and Gene body
Supercontig_1.4	183381	184365	BC1G_03840	183695	185506	Promoter and Gene body
Supercontig_1.105	99328	100189	BC1G_05061	99520	100437	Promoter and Gene body
Supercontig_1.1	199446	200539	BC1G_02012	199871	200737	Promoter and Gene body
Supercontig_1.1	878864	880596	BC1G_00361	879928	880892	Promoter and Gene body
Supercontig_1.54	37964	39156	BC1G_05649	38490	40206	Promoter and Gene body
Supercontig_1.92	332166	333156	BC1G_01791	332495	334558	Promoter and Gene body
Supercontig_1.87	97434	98624	BC1G_04925	97963	101319	Promoter and Gene body
Supercontig_1.160	108258	109245	BC1G_11979	108586	109467	Promoter and Gene body
Supercontig_1.184	242122	243217	BC1G_05273	242562	243456	Promoter and Gene body
Supercontig_1.28	35990	37538	BC1G_13379	36883	40515	Promoter and Gene body
Supercontig_1.6	88534	90462	BC1G_06771	89816	91519	Promoter and Gene body
Supercontig_1.172	269260	270276	BC1G_07177	269634	270783	Promoter and Gene body
Supercontig_1.8	271444	274000	BC1G_07289	273359	274102	Promoter and Gene body
Supercontig_1.35	14405	15402	BC1G_10580	14763	17123	Promoter and Gene body
Supercontig_1.23	202869	203865	BC1G_02947	203229	205667	Promoter and Gene body
Supercontig_1.6	344680	345562	BC1G_04550	344927	346143	Promoter and Gene body
Supercontig_1.42	108649	110348	BC1G_08817	109715	111006	Promoter and Gene body
Supercontig_1.56	29269	30446	BC1G_13553	29813	31705	Promoter and Gene body
Supercontig_1.49	20739	21918	BC1G_02872	21289	22234	Promoter and Gene body
Supercontig_1.11	319679	321196	BC1G_01786	320572	323282	Promoter and Gene body
Supercontig_1.38	347970	349563	BC1G_05013	348940	351057	Promoter and Gene body
Supercontig_1.58	27340	28153	BC1G_14948	27533	28499	Promoter and Gene body
Supercontig_1.144	344138	346134	BC1G_01480	345518	346489	Promoter and Gene body
Supercontig_1.34	316873	318957	BC1G_02312	318343	319479	Promoter and Gene body
Supercontig_1.89	164893	166190	BC1G_11461	165578	167815	Promoter and Gene body
Supercontig_1.7	11048	12244	BC1G_11318	11633	12233	Promoter and Gene body
Supercontig_1.128	298703	299796	BC1G_05903	299190	300059	Promoter and Gene body
Supercontig_1.2	167858	169749	BC1G_11240	169143	171369	Promoter and Gene body
Supercontig_1.96	50251	50907	BC1G_09647	50304	50867	Promoter and Gene body
Supercontig_1.171	199908	201005	BC1G_05717	200402	201049	Promoter and Gene body
Supercontig_1.19	27579	28627	BC1G_13893	28025	28829	Promoter and Gene body
Supercontig_1.116	43324	45562	BC1G_11051	44966	46397	Promoter and Gene body
Supercontig_1.17	240552	241494	BC1G_04675	240898	242726	Promoter and Gene body
Supercontig_1.23	195355	197307	BC1G_00087	196712	197781	Promoter and Gene body
Supercontig_1.2	99842	100905	BC1G_12593	100310	102931	Promoter and Gene body
Supercontig_1.127	128907	129987	BC1G_09019	129394	131967	Promoter and Gene body
Supercontig_1.40	167192	168108	BC1G_08938	167516	168127	Promoter and Gene body
Supercontig_1.165	322164	324344	BC1G_05144	323753	324333	Promoter and Gene body
Supercontig_1.41	670068	671460	BC1G_01615	670870	672680	Promoter and Gene body
Supercontig_1.14	266193	269291	BC1G_05124	268701	271181	Promoter and Gene body
Supercontig_1.53	16395	18007	BC1G_15327	17418	18196	Promoter and Gene body
Supercontig_1.56	355813	356744	BC1G_05163	356155	356958	Promoter and Gene body
Supercontig_1.23	144317	144961	BC1G_08516	144372	145401	Promoter and Gene body
Supercontig_1.55	51774	52861	BC1G_09182	52274	54192	Promoter and Gene body
Supercontig_1.38	224233	225872	BC1G_05266	225285	228990	Promoter and Gene body
Supercontig_1.119	21875	23971	BC1G_14855	23386	24257	Promoter and Gene body
Supercontig_1.119	112340	114514	BC1G_08397	113929	115086	Promoter and Gene body
Supercontig_1.38	395219	397463	BC1G_04577	396880	397917	Promoter and Gene body
Supercontig_1.44	885280	886370	BC1G_01309	885788	886696	Promoter and Gene body
Supercontig_1.120	38721	40218	BC1G_15237	39638	40220	Promoter and Gene body
Supercontig_1.23	90580	91875	BC1G_09091	91296	92498	Promoter and Gene body
Supercontig_1.82	34361	35359	BC1G_12377	34794	37332	Promoter and Gene body
Supercontig_1.29	147631	149527	BC1G_12743	148963	150001	Promoter and Gene body
Supercontig_1.11	187054	187883	BC1G_05092	187320	189083	Promoter and Gene body
Supercontig_1.5	91961	93050	BC1G_02455	92492	93826	Promoter and Gene body
Supercontig_1.69	15934	18829	BC1G_03768	18276	19586	Promoter and Gene body
Supercontig_1.22	250930	252727	BC1G_04981	252179	253699	Promoter and Gene body
Supercontig_1.12	95768	97013	BC1G_06998	96468	100544	Promoter and Gene body
Supercontig_1.143	48072	50170	BC1G_10978	49630	52506	Promoter and Gene body
Supercontig_1.6	89172	90347	BC1G_09666	89809	91158	Promoter and Gene body
Supercontig_1.43	76263	78159	BC1G_13085	77625	78429	Promoter and Gene body
Supercontig_1.130	444708	445693	BC1G_00709	445159	446784	Promoter and Gene body
Supercontig_1.73	58008	58818	BC1G_07314	58286	59633	Promoter and Gene body
Supercontig_1.25	918090	919180	BC1G_00905	918650	920998	Promoter and Gene body
Supercontig_1.46	23041	24668	BC1G_07509	24139	24731	Promoter and Gene body
Supercontig_1.1	85270	85857	BC1G_14385	85329	86099	Promoter and Gene body
Supercontig_1.50	28678	30573	BC1G_12197	30047	31861	Promoter and Gene body
Supercontig_1.50	14215	15202	BC1G_15534	14679	16981	Promoter and Gene body
Supercontig_1.82	138994	141038	BC1G_08929	140519	142180	Promoter and Gene body
Supercontig_1.197	123983	125480	BC1G_09018	124963	125600	Promoter and Gene body
Supercontig_1.140	57027	58717	BC1G_14347	58203	62105	Promoter and Gene body
Supercontig_1.23	39670	40919	BC1G_15071	40410	40994	Promoter and Gene body
Supercontig_1.45	26	1225	BC1G_15289	722	1497	Promoter and Gene body
Supercontig_1.128	167358	168349	BC1G_05551	167846	169345	Promoter and Gene body
Supercontig_1.18	54364	55232	BC1G_14471	54731	55597	Promoter and Gene body
Supercontig_1.34	130942	132836	BC1G_10054	132338	133579	Promoter and Gene body
Supercontig_1.100	242128	243507	BC1G_07807	243013	244989	Promoter and Gene body
Supercontig_1.148	49827	51815	BC1G_14301	51322	54077	Promoter and Gene body
Supercontig_1.122	90244	91231	BC1G_08494	90739	91886	Promoter and Gene body
Supercontig_1.38	182183	183527	BC1G_10728	183035	185423	Promoter and Gene body
Supercontig_1.100	335156	337372	BC1G_04863	336881	339126	Promoter and Gene body
Supercontig_1.64	145647	146840	BC1G_01991	146350	147848	Promoter and Gene body
Supercontig_1.61	344905	347294	BC1G_05918	346809	349076	Promoter and Gene body
Supercontig_1.5	113213	115412	BC1G_11517	114930	115493	Promoter and Gene body
Supercontig_1.97	619268	620230	BC1G_02179	619749	621963	Promoter and Gene body
Supercontig_1.29	151992	154190	BC1G_12424	153709	157175	Promoter and Gene body
Supercontig_1.20	21240	24522	BC1G_03438	24043	24972	Promoter and Gene body
Supercontig_1.10	232886	237880	BC1G_09254	237401	239493	Promoter and Gene body
Supercontig_1.27	185555	186943	BC1G_06915	186465	187583	Promoter and Gene body
Supercontig_1.8	393031	394197	BC1G_03747	393723	397260	Promoter and Gene body
Supercontig_1.40	296289	297293	BC1G_05902	296820	297495	Promoter and Gene body
Supercontig_1.28	488191	489567	BC1G_00724	489094	490953	Promoter and Gene body
Supercontig_1.83	11671	14216	BC1G_03236	13744	16059	Promoter and Gene body
Supercontig_1.115	230636	232625	BC1G_08867	232154	234263	Promoter and Gene body
Supercontig_1.48	3327	4517	BC1G_06850	4049	4675	Promoter and Gene body
Supercontig_1.133	111496	113692	BC1G_11444	113224	114906	Promoter and Gene body
Supercontig_1.20	36638	39024	BC1G_08048	38557	41079	Promoter and Gene body
Supercontig_1.25	205756	206432	BC1G_04812	205967	207883	Promoter and Gene body
Supercontig_1.11	70030	70952	BC1G_07319	70487	73103	Promoter and Gene body
Supercontig_1.29	274727	277024	BC1G_05895	276566	277721	Promoter and Gene body
Supercontig_1.30	28199	31329	BC1G_15506	30873	34259	Promoter and Gene body
Supercontig_1.36	112626	114519	BC1G_12727	114064	115696	Promoter and Gene body
Supercontig_1.10	346997	348092	BC1G_04252	347638	353206	Promoter and Gene body
Supercontig_1.10	198585	199782	BC1G_02732	199329	201900	Promoter and Gene body
Supercontig_1.145	427599	429272	BC1G_02826	428820	430467	Promoter and Gene body
Supercontig_1.6	12545	15039	BC1G_10095	14590	16155	Promoter and Gene body
Supercontig_1.33	130024	132420	BC1G_05974	131973	132851	Promoter and Gene body
Supercontig_1.34	243468	244466	BC1G_01753	244021	245299	Promoter and Gene body
Supercontig_1.1	110458	111474	BC1G_06657	111030	112001	Promoter and Gene body
Supercontig_1.92	273041	273595	BC1G_07713	273156	273578	Promoter and Gene body
Supercontig_1.180	56533	58532	BC1G_10449	58095	61950	Promoter and Gene body
Supercontig_1.146	252823	253821	BC1G_06177	253386	255280	Promoter and Gene body
Supercontig_1.27	162062	164458	BC1G_11166	164025	166238	Promoter and Gene body
Supercontig_1.85	75931	77525	BC1G_08588	77094	78194	Promoter and Gene body
Supercontig_1.3	31146	32141	BC1G_04120	31711	32648	Promoter and Gene body
Supercontig_1.2	244191	246084	BC1G_07483	245654	247015	Promoter and Gene body
Supercontig_1.102	269648	270938	BC1G_04835	270510	271778	Promoter and Gene body
Supercontig_1.169	103990	104927	BC1G_06397	104499	106741	Promoter and Gene body
Supercontig_1.49	38324	38889	BC1G_10751	38464	39344	Promoter and Gene body
Supercontig_1.55	40914	41956	BC1G_15264	41531	42579	Promoter and Gene body
Supercontig_1.14	24526	25538	BC1G_01678	25116	27275	Promoter and Gene body
Supercontig_1.24	89631	90980	BC1G_09841	90567	93676	Promoter and Gene body
Supercontig_1.120	116870	118145	BC1G_12290	117735	120701	Promoter and Gene body
Supercontig_1.74	332459	333431	BC1G_05009	333022	333410	Promoter and Gene body
Supercontig_1.14	66838	67929	BC1G_08481	67520	67962	Promoter and Gene body
Supercontig_1.51	278929	280221	BC1G_04382	279813	280262	Promoter and Gene body
Supercontig_1.19	118203	119298	BC1G_07234	118890	120904	Promoter and Gene body
Supercontig_1.74	228280	229573	BC1G_07043	229169	230953	Promoter and Gene body
Supercontig_1.80	231540	234737	BC1G_05111	234340	234793	Promoter and Gene body
Supercontig_1.16	162498	164384	BC1G_05702	163987	164505	Promoter and Gene body
Supercontig_1.87	32387	33451	BC1G_15694	33058	33575	Promoter and Gene body
Supercontig_1.7	97707	98550	BC1G_02692	98160	100058	Promoter and Gene body
Supercontig_1.90	298819	299808	BC1G_02059	299424	300109	Promoter and Gene body
Supercontig_1.168	464309	466003	BC1G_01852	465620	466465	Promoter and Gene body
Supercontig_1.105	15394	16097	BC1G_14801	15714	16694	Promoter and Gene body
Supercontig_1.33	90062	91160	BC1G_11573	90780	91494	Promoter and Gene body
Supercontig_1.5	882657	883663	BC1G_00363	883284	883682	Promoter and Gene body
Supercontig_1.3	83644	85240	BC1G_13789	84863	85318	Promoter and Gene body
Supercontig_1.180	112406	113401	BC1G_12229	113025	116610	Promoter and Gene body
Supercontig_1.4	185732	187025	BC1G_08316	186653	187708	Promoter and Gene body
Supercontig_1.5	289859	290641	BC1G_01772	290269	291762	Promoter and Gene body
Supercontig_1.8	80795	82592	BC1G_07422	82221	82619	Promoter and Gene body
Supercontig_1.111	178158	179374	BC1G_05556	179006	180028	Promoter and Gene body
Supercontig_1.26	580309	582086	BC1G_02650	581719	582864	Promoter and Gene body
Supercontig_1.25	55974	58261	BC1G_13701	57895	59694	Promoter and Gene body
Supercontig_1.39	179709	181101	BC1G_09131	180737	181339	Promoter and Gene body
Supercontig_1.78	11015	13413	BC1G_15533	13051	14001	Promoter and Gene body
Supercontig_1.3	848203	849250	BC1G_00347	848889	851324	Promoter and Gene body
Supercontig_1.43	331662	332854	BC1G_01791	332495	334558	Promoter and Gene body
Supercontig_1.7	14180	16201	BC1G_05486	15845	17131	Promoter and Gene body
Supercontig_1.68	65514	66511	BC1G_12580	66155	69516	Promoter and Gene body
Supercontig_1.6	326119	328033	BC1G_00135	327679	328310	Promoter and Gene body
Supercontig_1.25	228334	230023	BC1G_08866	229671	230040	Promoter and Gene body
Supercontig_1.167	151220	152137	BC1G_12744	151785	152582	Promoter and Gene body
Supercontig_1.60	63871	65762	BC1G_13906	65412	66490	Promoter and Gene body
Supercontig_1.24	18800	19520	BC1G_09543	19170	22427	Promoter and Gene body
Supercontig_1.2	180978	181419	BC1G_07677	181070	181372	Promoter and Gene body
Supercontig_1.132	68326	68941	BC1G_13738	68596	68952	Promoter and Gene body
Supercontig_1.137	124442	126335	BC1G_08925	125991	127301	Promoter and Gene body
Supercontig_1.26	11548	12843	BC1G_11319	12499	13905	Promoter and Gene body
Supercontig_1.42	165976	168271	BC1G_07671	167927	169475	Promoter and Gene body
Supercontig_1.14	209778	210738	BC1G_10170	210394	212056	Promoter and Gene body
Supercontig_1.71	246755	247975	BC1G_07484	247640	250328	Promoter and Gene body
Supercontig_1.3	278183	279797	BC1G_05286	279464	280451	Promoter and Gene body
Supercontig_1.45	362472	366571	BC1G_04412	366240	368555	Promoter and Gene body
Supercontig_1.124	699917	701513	BC1G_01625	701184	702037	Promoter and Gene body
Supercontig_1.17	204902	206296	BC1G_04812	205967	207883	Promoter and Gene body
Supercontig_1.76	17861	18857	BC1G_03607	18534	19048	Promoter and Gene body
Supercontig_1.49	343461	344270	BC1G_01796	343949	345900	Promoter and Gene body
Supercontig_1.2	167247	168630	BC1G_06144	168310	169251	Promoter and Gene body
Supercontig_1.36	139980	141073	BC1G_00578	140753	142291	Promoter and Gene body
Supercontig_1.24	878	1966	BC1G_04108	1646	3885	Promoter and Gene body
Supercontig_1.101	154913	155907	BC1G_07453	155588	156367	Promoter and Gene body
Supercontig_1.117	255179	256376	BC1G_06823	256057	257994	Promoter and Gene body
Supercontig_1.101	78877	79851	BC1G_13525	79532	81777	Promoter and Gene body
Supercontig_1.22	226293	227589	BC1G_05417	227271	227682	Promoter and Gene body
Supercontig_1.64	232972	234862	BC1G_02958	234545	234985	Promoter and Gene body
Supercontig_1.62	87997	90285	BC1G_07852	89970	91045	Promoter and Gene body
Supercontig_1.35	108319	111012	BC1G_11516	110697	113187	Promoter and Gene body
Supercontig_1.47	126830	127816	BC1G_08182	127502	128152	Promoter and Gene body
Supercontig_1.128	156335	157821	BC1G_08837	157507	159529	Promoter and Gene body
Supercontig_1.117	309852	311726	BC1G_02546	311415	311771	Promoter and Gene body
Supercontig_1.120	14281	15236	BC1G_11320	14928	16398	Promoter and Gene body
Supercontig_1.19	1665	3558	BC1G_11467	3250	4726	Promoter and Gene body
Supercontig_1.34	67994	69364	BC1G_13705	69056	71289	Promoter and Gene body
Supercontig_1.18	743394	744299	BC1G_00825	743994	744573	Promoter and Gene body
Supercontig_1.191	303079	304238	BC1G_06462	303934	304875	Promoter and Gene body
Supercontig_1.42	15076	16464	BC1G_09066	16161	16793	Promoter and Gene body
Supercontig_1.7	34431	35915	BC1G_07621	35616	37789	Promoter and Gene body
Supercontig_1.15	154991	155938	BC1G_12181	155640	158021	Promoter and Gene body
Supercontig_1.305	39869	41561	BC1G_08367	41266	43377	Promoter and Gene body
Supercontig_1.45	33831	34944	BC1G_13232	34651	35079	Promoter and Gene body
Supercontig_1.90	167244	168242	BC1G_08306	167950	168723	Promoter and Gene body
Supercontig_1.16	132444	133545	BC1G_07556	133255	133881	Promoter and Gene body
Supercontig_1.16	263578	264683	BC1G_07920	264393	266207	Promoter and Gene body
Supercontig_1.11	30128	31879	BC1G_06860	31594	32255	Promoter and Gene body
Supercontig_1.101	255179	255667	BC1G_03145	255382	257391	Promoter and Gene body
Supercontig_1.48	48603	49447	BC1G_04903	49163	51684	Promoter and Gene body
Supercontig_1.149	101688	103768	BC1G_12525	103485	105058	Promoter and Gene body
Supercontig_1.32	567	2463	BC1G_15853	2180	5032	Promoter and Gene body
Supercontig_1.121	177568	178604	BC1G_02941	178322	179665	Promoter and Gene body
Supercontig_1.1	220187	221562	BC1G_07039	221283	221693	Promoter and Gene body
Supercontig_1.8	190756	192254	BC1G_05562	191981	192509	Promoter and Gene body
Supercontig_1.2	242483	243981	BC1G_09055	243709	245069	Promoter and Gene body
Supercontig_1.144	73686	75183	BC1G_09832	74911	77796	Promoter and Gene body
Supercontig_1.67	61719	62366	BC1G_04608	62096	62536	Promoter and Gene body
Supercontig_1.5	17534	18838	BC1G_12060	18569	20081	Promoter and Gene body
Supercontig_1.101	54380	56134	BC1G_14932	55874	58639	Promoter and Gene body
Supercontig_1.139	65161	66456	BC1G_11560	66196	70364	Promoter and Gene body
Supercontig_1.77	53838	54834	BC1G_09374	54577	57136	Promoter and Gene body
Supercontig_1.62	524419	527498	BC1G_01152	527246	529059	Promoter and Gene body
Supercontig_1.453	265410	267497	BC1G_06589	267246	267740	Promoter and Gene body
Supercontig_1.30	93232	94423	BC1G_08596	94173	94556	Promoter and Gene body
Supercontig_1.47	56229	57927	BC1G_07734	57677	58660	Promoter and Gene body
Supercontig_1.160	51894	54693	BC1G_15103	54445	56448	Promoter and Gene body
Supercontig_1.84	373452	374451	BC1G_05172	374205	375206	Promoter and Gene body
Supercontig_1.200	119633	121925	BC1G_11788	121680	124614	Promoter and Gene body
Supercontig_1.73	79945	80930	BC1G_12516	80686	81171	Promoter and Gene body
Supercontig_1.23	256267	257252	BC1G_06027	257010	257968	Promoter and Gene body
Supercontig_1.15	281064	281844	BC1G_07497	281603	282001	Promoter and Gene body
Supercontig_1.44	107901	109056	BC1G_10702	108816	109338	Promoter and Gene body
Supercontig_1.142	209834	212477	BC1G_08328	212238	212624	Promoter and Gene body
Supercontig_1.165	110740	112136	BC1G_10392	111897	112345	Promoter and Gene body
Supercontig_1.74	453222	454179	BC1G_02605	453943	454855	Promoter and Gene body
Supercontig_1.456	68198	68761	BC1G_09655	68526	70857	Promoter and Gene body
Supercontig_1.49	243804	245996	BC1G_09163	245762	246766	Promoter and Gene body
Supercontig_1.58	25112	26708	BC1G_14261	26474	29201	Promoter and Gene body
Supercontig_1.11	31094	31916	BC1G_01349	31683	33603	Promoter and Gene body
Supercontig_1.76	87237	88235	BC1G_13790	88002	90346	Promoter and Gene body
Supercontig_1.27	203254	204838	BC1G_10082	204608	206124	Promoter and Gene body
Supercontig_1.114	142405	143687	BC1G_07241	143458	143694	Promoter and Gene body
Supercontig_1.92	65315	66219	BC1G_04764	65994	68084	Promoter and Gene body
Supercontig_1.100	79670	80669	BC1G_06880	80445	82050	Promoter and Gene body
Supercontig_1.201	126953	128142	BC1G_01717	127919	128823	Promoter and Gene body
Supercontig_1.76	74967	76065	BC1G_11704	75842	79315	Promoter and Gene body
Supercontig_1.6	258650	260605	BC1G_06314	260383	261066	Promoter and Gene body
Supercontig_1.22	176526	177910	BC1G_10073	177692	178440	Promoter and Gene body
Supercontig_1.20	98497	99588	BC1G_10698	99371	99553	Promoter and Gene body
Supercontig_1.5	325017	328003	BC1G_02073	327787	328656	Promoter and Gene body
Supercontig_1.7	68928	70820	BC1G_11628	70604	72343	Promoter and Gene body
Supercontig_1.11	112579	113960	BC1G_07003	113745	114126	Promoter and Gene body
Supercontig_1.69	85876	87770	BC1G_13998	87560	88218	Promoter and Gene body
Supercontig_1.30	234843	236582	BC1G_07905	236373	237760	Promoter and Gene body
Supercontig_1.67	31228	31828	BC1G_15207	31619	34258	Promoter and Gene body
Supercontig_1.83	169843	172130	BC1G_06287	171923	175373	Promoter and Gene body
Supercontig_1.102	210215	212410	BC1G_08652	212205	214381	Promoter and Gene body
Supercontig_1.48	84393	86390	BC1G_08706	86188	88999	Promoter and Gene body
Supercontig_1.44	96107	97922	BC1G_03459	97721	99313	Promoter and Gene body
Supercontig_1.5	128026	129115	BC1G_11008	128915	132407	Promoter and Gene body
Supercontig_1.5	192724	193598	BC1G_10339	193399	195485	Promoter and Gene body
Supercontig_1.11	38724	41196	BC1G_10291	40998	41849	Promoter and Gene body
Supercontig_1.100	171292	172152	BC1G_08740	171955	173534	Promoter and Gene body
Supercontig_1.29	575588	576778	BC1G_01174	576586	578052	Promoter and Gene body
Supercontig_1.17	100873	102765	BC1G_00048	102576	104904	Promoter and Gene body
Supercontig_1.3	116463	117858	BC1G_10926	117673	119274	Promoter and Gene body
Supercontig_1.11	361634	362629	BC1G_05019	362444	364234	Promoter and Gene body
Supercontig_1.104	193682	194774	BC1G_03847	194593	195752	Promoter and Gene body
Supercontig_1.38	45728	46822	BC1G_04126	46642	49011	Promoter and Gene body
Supercontig_1.139	681538	682829	BC1G_00800	682651	683963	Promoter and Gene body
Supercontig_1.27	16936	19982	BC1G_13061	19805	20721	Promoter and Gene body
Supercontig_1.9	32763	34043	BC1G_11620	33867	35943	Promoter and Gene body
Supercontig_1.47	51348	52544	BC1G_04758	52371	52517	Promoter and Gene body
Supercontig_1.5	181184	182355	BC1G_09414	182182	186616	Promoter and Gene body
Supercontig_1.40	103843	104933	BC1G_10042	104763	105228	Promoter and Gene body
Supercontig_1.32	661166	662135	BC1G_01611	661966	663497	Promoter and Gene body
Supercontig_1.22	229999	231150	BC1G_08014	230983	231171	Promoter and Gene body
Supercontig_1.47	86135	87222	BC1G_08909	87055	88045	Promoter and Gene body
Supercontig_1.49	88897	90506	BC1G_12721	90339	92026	Promoter and Gene body
Supercontig_1.13	144153	145251	BC1G_07561	145086	146969	Promoter and Gene body
Supercontig_1.57	59289	60030	BC1G_15050	59867	61526	Promoter and Gene body
Supercontig_1.55	261985	263547	BC1G_03147	263386	264529	Promoter and Gene body
Supercontig_1.2	104036	105413	BC1G_12287	105256	108463	Promoter and Gene body
Supercontig_1.58	85380	86456	BC1G_09474	86300	87001	Promoter and Gene body
Supercontig_1.68	80036	81026	BC1G_14066	80871	82373	Promoter and Gene body
Supercontig_1.48	205200	205588	BC1G_03326	205433	207693	Promoter and Gene body
Supercontig_1.46	384682	386579	BC1G_05177	386424	391005	Promoter and Gene body
Supercontig_1.28	189655	191243	BC1G_06918	191091	191947	Promoter and Gene body
Supercontig_1.39	18066	19153	BC1G_15687	19001	20076	Promoter and Gene body
Supercontig_1.37	128921	130712	BC1G_08510	130561	131878	Promoter and Gene body
Supercontig_1.206	261751	263243	BC1G_00627	263092	265795	Promoter and Gene body
Supercontig_1.50	142835	143135	BC1G_06410	142985	143848	Promoter and Gene body
Supercontig_1.2	160791	162183	BC1G_02933	162036	162542	Promoter and Gene body
Supercontig_1.70	339	1529	BC1G_15434	1382	3313	Promoter and Gene body
Supercontig_1.125	49623	50672	BC1G_12328	50526	50831	Promoter and Gene body
Supercontig_1.68	809180	810441	BC1G_01274	810295	811467	Promoter and Gene body
Supercontig_1.4	117912	120007	BC1G_09950	119862	120505	Promoter and Gene body
Supercontig_1.42	11952	12930	BC1G_09360	12788	14224	Promoter and Gene body
Supercontig_1.89	1429	3923	BC1G_14630	3782	4180	Promoter and Gene body
Supercontig_1.188	2921	3761	BC1G_07715	3620	4957	Promoter and Gene body
Supercontig_1.52	156112	157406	BC1G_03483	157266	159287	Promoter and Gene body
Supercontig_1.102	138664	139660	BC1G_03818	139522	139794	Promoter and Gene body
Supercontig_1.31	84863	86016	BC1G_09664	85878	86274	Promoter and Gene body
Supercontig_1.98	268139	269129	BC1G_07815	268991	271823	Promoter and Gene body
Supercontig_1.13	31486	33061	BC1G_04599	32924	33178	Promoter and Gene body
Supercontig_1.29	367804	370174	BC1G_02092	370037	370774	Promoter and Gene body
Supercontig_1.97	107661	109465	BC1G_10466	109329	111571	Promoter and Gene body
Supercontig_1.15	2876	3975	BC1G_13331	3839	6139	Promoter and Gene body
Supercontig_1.71	173889	174869	BC1G_10943	174734	175202	Promoter and Gene body
Supercontig_1.24	13097	14082	BC1G_15055	13948	14205	Promoter and Gene body
Supercontig_1.1	27926	28396	BC1G_13980	28262	28900	Promoter and Gene body
Supercontig_1.5	39198	40174	BC1G_09548	40040	40960	Promoter and Gene body
Supercontig_1.73	164473	165558	BC1G_09872	165424	167023	Promoter and Gene body
Supercontig_1.51	45679	47576	BC1G_10017	47444	48345	Promoter and Gene body
Supercontig_1.90	78197	80787	BC1G_07846	80655	81937	Promoter and Gene body
Supercontig_1.71	153877	154971	BC1G_07666	154839	156160	Promoter and Gene body
Supercontig_1.52	189586	190479	BC1G_03844	190348	191281	Promoter and Gene body
Supercontig_1.134	163093	165520	BC1G_08937	165389	167375	Promoter and Gene body
Supercontig_1.101	101889	103366	BC1G_08916	103236	103809	Promoter and Gene body
Supercontig_1.7	94021	98809	BC1G_12888	98681	100318	Promoter and Gene body
Supercontig_1.15	230686	231643	BC1G_08015	231516	232240	Promoter and Gene body
Supercontig_1.40	781431	783324	BC1G_01266	783198	784100	Promoter and Gene body
Supercontig_1.60	48566	50034	BC1G_15494	49908	52691	Promoter and Gene body
Supercontig_1.8	198597	200309	BC1G_09239	200185	200569	Promoter and Gene body
Supercontig_1.4	163226	165481	BC1G_11103	165357	167829	Promoter and Gene body
Supercontig_1.4	46568	47565	BC1G_04604	47442	48064	Promoter and Gene body
Supercontig_1.24	25700	28096	BC1G_02191	27974	28818	Promoter and Gene body
Supercontig_1.110	262078	263396	BC1G_05589	263274	267464	Promoter and Gene body
Supercontig_1.123	235554	237726	BC1G_08020	237608	239646	Promoter and Gene body
Supercontig_1.164	19022	21910	BC1G_14980	21793	22666	Promoter and Gene body
Supercontig_1.29	101591	104090	BC1G_05966	103975	105642	Promoter and Gene body
Supercontig_1.61	121975	124063	BC1G_06663	123950	125251	Promoter and Gene body
Supercontig_1.49	146716	148614	BC1G_07347	148502	151235	Promoter and Gene body
Supercontig_1.151	17553	19692	BC1G_12120	19581	20532	Promoter and Gene body
Supercontig_1.95	163138	164836	BC1G_08839	164728	165807	Promoter and Gene body
Supercontig_1.82	43707	44705	BC1G_10681	44597	50641	Promoter and Gene body
Supercontig_1.18	64939	66935	BC1G_02445	66829	67499	Promoter and Gene body
Supercontig_1.117	126871	128168	BC1G_11986	128065	128328	Promoter and Gene body
Supercontig_1.4	37811	38792	BC1G_06090	38689	40492	Promoter and Gene body
Supercontig_1.26	124670	125664	BC1G_11085	125564	125653	Promoter and Gene body
Supercontig_1.9	145874	147621	BC1G_12362	147524	147817	Promoter and Gene body
Supercontig_1.141	156953	158150	BC1G_08735	158054	158509	Promoter and Gene body
Supercontig_1.32	33878	35974	BC1G_13896	35880	37654	Promoter and Gene body
Supercontig_1.24	108141	108790	BC1G_12347	108697	109355	Promoter and Gene body
Supercontig_1.8	253545	254506	BC1G_00623	254414	254641	Promoter and Gene body
Supercontig_1.2	25624	27523	BC1G_13282	27431	28002	Promoter and Gene body
Supercontig_1.160	116845	120241	BC1G_08923	120150	120391	Promoter and Gene body
Supercontig_1.70	98786	100697	BC1G_09668	100606	101582	Promoter and Gene body
Supercontig_1.42	222496	223389	BC1G_05415	223300	223716	Promoter and Gene body
Supercontig_1.178	81949	83948	BC1G_08806	83859	84833	Promoter and Gene body
Supercontig_1.1	383635	385687	BC1G_03199	385598	386902	Promoter and Gene body
Supercontig_1.15	124064	125155	BC1G_08721	125068	125679	Promoter and Gene body
Supercontig_1.63	50227	51715	BC1G_12270	51629	54982	Promoter and Gene body
Supercontig_1.20	60546	61537	BC1G_13658	61452	63204	Promoter and Gene body
Supercontig_1.39	145915	147913	BC1G_04792	147832	149394	Promoter and Gene body
Supercontig_1.51	130113	131271	BC1G_09680	131192	134392	Promoter and Gene body
Supercontig_1.68	147556	149052	BC1G_05544	148975	150712	Promoter and Gene body
Supercontig_1.180	27381	28464	BC1G_11681	28388	29620	Promoter and Gene body
Supercontig_1.24	15132	17025	BC1G_14118	16949	19225	Promoter and Gene body
Supercontig_1.18	452238	453336	BC1G_03424	453260	456749	Promoter and Gene body
Supercontig_1.64	58445	59942	BC1G_15050	59867	61526	Promoter and Gene body
Supercontig_1.3	154470	156168	BC1G_08413	156094	156757	Promoter and Gene body
Supercontig_1.169	156143	158004	BC1G_04947	157931	159157	Promoter and Gene body
Supercontig_1.42	18940	20515	BC1G_07075	20443	21130	Promoter and Gene body
Supercontig_1.4	150491	151474	BC1G_06671	151403	151900	Promoter and Gene body
Supercontig_1.54	88229	89147	BC1G_02215	89077	89408	Promoter and Gene body
Supercontig_1.154	442758	444551	BC1G_03034	444481	445290	Promoter and Gene body
Supercontig_1.88	142456	144326	BC1G_10243	144256	146014	Promoter and Gene body
Supercontig_1.42	75917	77810	BC1G_08063	77742	78912	Promoter and Gene body
Supercontig_1.17	65300	67293	BC1G_08376	67225	68739	Promoter and Gene body
Supercontig_1.6	350087	350768	BC1G_04868	350701	352414	Promoter and Gene body
Supercontig_1.36	225641	226642	BC1G_04363	226576	227627	Promoter and Gene body
Supercontig_1.2	25878	26974	BC1G_11256	26913	29027	Promoter and Gene body
Supercontig_1.102	51694	55277	BC1G_06240	55218	55686	Promoter and Gene body
Supercontig_1.8	163932	164923	BC1G_10721	164864	165624	Promoter and Gene body
Supercontig_1.20	8960	11305	BC1G_05929	11246	15713	Promoter and Gene body
Supercontig_1.6	256215	257040	BC1G_07706	256983	257189	Promoter and Gene body
Supercontig_1.227	78038	79617	BC1G_07321	79562	82322	Promoter and Gene body
Supercontig_1.130	390925	391954	BC1G_04573	391901	392838	Promoter and Gene body
Supercontig_1.27	361901	363497	BC1G_05924	363444	364717	Promoter and Gene body
Supercontig_1.41	142477	143550	BC1G_07869	143499	144829	Promoter
Supercontig_1.115	569242	570230	BC1G_01902	570180	571366	Promoter
Supercontig_1.4	279612	280651	BC1G_04692	280601	282613	Promoter
Supercontig_1.76	215808	217799	BC1G_03331	217751	218905	Promoter
Supercontig_1.98	191540	192154	BC1G_10800	192108	192945	Promoter
Supercontig_1.16	196158	198253	BC1G_09419	198209	198771	Promoter
Supercontig_1.29	145025	146521	BC1G_07125	146480	148469	Promoter
Supercontig_1.36	492948	493442	BC1G_02623	493404	495988	Promoter
Supercontig_1.48	88044	90034	BC1G_10382	89997	92733	Promoter
Supercontig_1.68	109757	111064	BC1G_06657	111030	112001	Promoter
Supercontig_1.23	10734	13111	BC1G_14560	13079	13687	Promoter
Supercontig_1.22	246926	247813	BC1G_02031	247781	248563	Promoter
Supercontig_1.12	320	1506	BC1G_14221	1476	2422	Promoter
Supercontig_1.83	1976	3313	BC1G_09539	3283	4776	Promoter
Supercontig_1.6	563536	564351	BC1G_02161	564321	566034	Promoter
Supercontig_1.99	260032	262027	BC1G_07052	261998	262872	Promoter
Supercontig_1.74	74462	76409	BC1G_05049	76383	76493	Promoter
Supercontig_1.3	209544	211039	BC1G_04192	211014	211505	Promoter
Supercontig_1.2	13669	14851	BC1G_09633	14826	15639	Promoter
Supercontig_1.87	110904	111830	BC1G_09392	111805	114431	Promoter
Supercontig_1.201	142425	143555	BC1G_05980	143532	144554	Promoter
Supercontig_1.5	92552	95227	BC1G_11776	95204	96439	Promoter
Supercontig_1.38	152285	152374	BC1G_11661	152354	154585	Promoter
Supercontig_1.18	12814	13994	BC1G_15514	13975	15618	Promoter
Supercontig_1.74	47124	48320	BC1G_13945	48301	51211	Promoter
Supercontig_1.120	318932	320942	BC1G_04538	320926	321674	Promoter
Supercontig_1.69	67573	69269	BC1G_12082	69253	70569	Promoter
Supercontig_1.33	49885	52369	BC1G_11890	52354	52602	Promoter
Supercontig_1.74	62132	63523	BC1G_13301	63508	64907	Promoter
Supercontig_1.38	14	53	BC1G_00001	39	557	Promoter
Supercontig_1.34	304379	306173	BC1G_05764	306160	307580	Promoter
Supercontig_1.19	191862	193856	BC1G_04484	193844	198339	Promoter
Supercontig_1.91	57821	59273	BC1G_10600	59263	60191	Promoter
Supercontig_1.145	45758	46857	BC1G_12922	46848	47677	Promoter
Supercontig_1.37	41718	43578	BC1G_13648	43570	44989	Promoter
Supercontig_1.44	349639	350583	BC1G_06064	350576	352130	Promoter
Supercontig_1.93	176390	178704	BC1G_02495	178697	187012	Promoter
Supercontig_1.14	222253	223277	BC1G_06812	223272	223672	Promoter
Supercontig_1.82	1028	2120	BC1G_06849	2115	3419	Promoter
Supercontig_1.1	59775	61552	BC1G_07631	61547	63323	Promoter
Supercontig_1.15	553295	554389	BC1G_01564	554385	554615	Promoter
Supercontig_1.42	93662	95124	BC1G_01968	95121	96711	Promoter
Supercontig_1.35	26068	27724	BC1G_00012	27723	29647	Promoter
Supercontig_1.62	232886	237880	BC1G_09251	233136	233889	Promoter, Gene body and 3'UTR
Supercontig_1.31	134723	138909	BC1G_12235	134872	135528	Promoter, Gene body and 3'UTR
Supercontig_1.12	150596	155191	BC1G_07014	151158	154319	Promoter, Gene body and 3'UTR
Supercontig_1.18	232886	237880	BC1G_09252	234208	234324	Promoter, Gene body and 3'UTR
Supercontig_1.50	147349	151079	BC1G_12484	147542	147985	Promoter, Gene body and 3'UTR
Supercontig_1.27	362472	366571	BC1G_04410	363046	364466	Promoter, Gene body and 3'UTR
Supercontig_1.161	524419	527498	BC1G_01150	524528	525467	Promoter, Gene body and 3'UTR
Supercontig_1.113	134723	138909	BC1G_12236	135943	137057	Promoter, Gene body and 3'UTR
Supercontig_1.12	94021	98809	BC1G_12887	95903	97693	Promoter, Gene body and 3'UTR
Supercontig_1.18	79217	82212	BC1G_04770	79340	79800	Promoter, Gene body and 3'UTR
Supercontig_1.137	51694	55277	BC1G_06238	52411	52920	Promoter, Gene body and 3'UTR
Supercontig_1.3	100957	104803	BC1G_09669	101980	102469	Promoter, Gene body and 3'UTR
Supercontig_1.7	270384	273764	BC1G_07492	270946	272196	Promoter, Gene body and 3'UTR
Supercontig_1.31	232886	237880	BC1G_09253	235122	235547	Promoter, Gene body and 3'UTR
Supercontig_1.48	214225	217488	BC1G_07796	214782	216383	Promoter, Gene body and 3'UTR
Supercontig_1.100	165839	169520	BC1G_06285	166900	167425	Promoter, Gene body and 3'UTR
Supercontig_1.101	10410	13305	BC1G_12430	10687	10875	Promoter, Gene body and 3'UTR
Supercontig_1.114	298103	300835	BC1G_06460	298265	298498	Promoter, Gene body and 3'UTR
Supercontig_1.116	38724	41196	BC1G_10290	38803	40218	Promoter, Gene body and 3'UTR
Supercontig_1.27	60299	63397	BC1G_13951	61013	61578	Promoter, Gene body and 3'UTR
Supercontig_1.62	245515	248123	BC1G_08872	245787	246618	Promoter, Gene body and 3'UTR
Supercontig_1.33	231540	234737	BC1G_05110	232404	233528	Promoter, Gene body and 3'UTR
Supercontig_1.164	85546	88535	BC1G_06648	86220	86708	Promoter, Gene body and 3'UTR
Supercontig_1.13	166730	169722	BC1G_07779	167408	167572	Promoter, Gene body and 3'UTR
Supercontig_1.42	550452	553558	BC1G_02641	551255	551785	Promoter, Gene body and 3'UTR
Supercontig_1.51	51894	54693	BC1G_15102	52396	53490	Promoter, Gene body and 3'UTR
Supercontig_1.148	108211	111497	BC1G_12893	109226	109683	Promoter, Gene body and 3'UTR
Supercontig_1.83	352034	354460	BC1G_05920	352200	353804	Promoter, Gene body and 3'UTR
Supercontig_1.5	299496	302288	BC1G_01058	300061	301871	Promoter, Gene body and 3'UTR
Supercontig_1.20	16936	19982	BC1G_13060	17772	17939	Promoter, Gene body and 3'UTR
Supercontig_1.46	163226	165481	BC1G_11102	163337	163746	Promoter, Gene body and 3'UTR
Supercontig_1.50	395219	397463	BC1G_04575	395327	395881	Promoter, Gene body and 3'UTR
Supercontig_1.6	101591	104090	BC1G_05963	101964	102170	Promoter, Gene body and 3'UTR
Supercontig_1.190	21532	24205	BC1G_14155	22095	22319	Promoter, Gene body and 3'UTR
Supercontig_1.30	344905	347294	BC1G_05917	345203	345592	Promoter, Gene body and 3'UTR
Supercontig_1.71	266193	269291	BC1G_05123	267240	267722	Promoter, Gene body and 3'UTR
Supercontig_1.263	49885	52369	BC1G_11889	50328	51359	Promoter, Gene body and 3'UTR
Supercontig_1.85	16733	19590	BC1G_10809	17551	18311	Promoter, Gene body and 3'UTR
Supercontig_1.55	16100	19400	BC1G_12256	17386	18904	Promoter, Gene body and 3'UTR
Supercontig_1.45	30854	33151	BC1G_13018	31144	31440	Promoter, Gene body and 3'UTR
Supercontig_1.156	43497	46392	BC1G_10103	44387	45790	Promoter, Gene body and 3'UTR
Supercontig_1.58	11068	13459	BC1G_15199	11461	12540	Promoter, Gene body and 3'UTR
Supercontig_1.47	52809	54987	BC1G_10366	52996	54485	Promoter, Gene body and 3'UTR
Supercontig_1.148	325017	328003	BC1G_02071	326020	326364	Promoter, Gene body and 3'UTR
Supercontig_1.76	235554	237726	BC1G_08018	235753	236252	Promoter, Gene body and 3'UTR
Supercontig_1.3	108088	110482	BC1G_09099	108513	109593	Promoter, Gene body and 3'UTR
Supercontig_1.47	263957	266149	BC1G_02968	264191	264307	Promoter, Gene body and 3'UTR
Supercontig_1.3	35950	38131	BC1G_13233	36182	37964	Promoter, Gene body and 3'UTR
Supercontig_1.103	103637	106532	BC1G_06262	104605	105568	Promoter, Gene body and 3'UTR
Supercontig_1.6	28081	30078	BC1G_14638	28166	28586	Promoter, Gene body and 3'UTR
Supercontig_1.76	200870	202850	BC1G_08106	200941	202086	Promoter, Gene body and 3'UTR
Supercontig_1.2	143261	145258	BC1G_12676	143375	143512	Promoter, Gene body and 3'UTR
Supercontig_1.80	118531	121819	BC1G_08177	119937	120041	Promoter, Gene body and 3'UTR
Supercontig_1.92	215808	217799	BC1G_03330	215919	216380	Promoter, Gene body and 3'UTR
Supercontig_1.33	79217	82212	BC1G_04771	80335	80556	Promoter, Gene body and 3'UTR
Supercontig_1.27	112340	114514	BC1G_08396	112647	113642	Promoter, Gene body and 3'UTR
Supercontig_1.17	96215	98394	BC1G_05059	96539	98252	Promoter, Gene body and 3'UTR
Supercontig_1.81	28717	30610	BC1G_09806	28770	28910	Promoter, Gene body and 3'UTR
Supercontig_1.94	31726	34123	BC1G_13506	32297	32903	Promoter, Gene body and 3'UTR
Supercontig_1.112	28678	30573	BC1G_12196	28747	29593	Promoter, Gene body and 3'UTR
Supercontig_1.7	199922	202301	BC1G_05097	200475	201746	Promoter, Gene body and 3'UTR
Supercontig_1.31	77363	79347	BC1G_09006	77524	77904	Promoter, Gene body and 3'UTR
Supercontig_1.137	232972	234862	BC1G_02957	233040	233642	Promoter, Gene body and 3'UTR
Supercontig_1.128	75917	77810	BC1G_08062	75990	76368	Promoter, Gene body and 3'UTR
Supercontig_1.55	316873	318957	BC1G_02311	317142	317865	Promoter, Gene body and 3'UTR
Supercontig_1.2	318980	320975	BC1G_05451	319163	319495	Promoter, Gene body and 3'UTR
Supercontig_1.63	31618	33470	BC1G_13644	31684	33414	Promoter, Gene body and 3'UTR
Supercontig_1.45	426207	428827	BC1G_00699	427045	428764	Promoter, Gene body and 3'UTR
Supercontig_1.34	399814	401699	BC1G_03927	399974	401053	Promoter, Gene body and 3'UTR
Supercontig_1.13	18660	20757	BC1G_09171	19035	20014	Promoter, Gene body and 3'UTR
Supercontig_1.30	41131	43124	BC1G_15211	41415	41546	Promoter, Gene body and 3'UTR
Supercontig_1.8	101591	104090	BC1G_05964	102382	103071	Promoter, Gene body and 3'UTR
Supercontig_1.14	49827	51815	BC1G_14300	50109	50207	Promoter, Gene body and 3'UTR
Supercontig_1.28	32800	34988	BC1G_11483	33295	34344	Promoter, Gene body and 3'UTR
Supercontig_1.31	78819	80906	BC1G_11431	79215	79535	Promoter, Gene body and 3'UTR
Supercontig_1.131	58285	62479	BC1G_14652	60790	60975	Promoter, Gene body and 3'UTR
Supercontig_1.1	86057	88042	BC1G_13670	86362	87243	Promoter, Gene body and 3'UTR
Supercontig_1.54	21240	24522	BC1G_03437	22848	23413	Promoter, Gene body and 3'UTR
Supercontig_1.39	276787	279074	BC1G_05750	277423	278183	Promoter, Gene body and 3'UTR
Supercontig_1.188	386590	388559	BC1G_04570	386922	387155	Promoter, Gene body and 3'UTR
Supercontig_1.22	93982	96035	BC1G_12941	94407	95493	Promoter, Gene body and 3'UTR
Supercontig_1.133	196158	198253	BC1G_09418	196682	197839	Promoter, Gene body and 3'UTR
Supercontig_1.13	629770	631865	BC1G_01595	630301	631565	Promoter, Gene body and 3'UTR
Supercontig_1.2	112360	114257	BC1G_05686	112709	112954	Promoter, Gene body and 3'UTR
Supercontig_1.43	105	1836	BC1G_16212	289	531	Promoter, Gene body and 3'UTR
Supercontig_1.178	385978	388434	BC1G_02339	386897	387183	Promoter, Gene body and 3'UTR
Supercontig_1.131	1809	3997	BC1G_16181	2474	3114	Promoter, Gene body and 3'UTR
Supercontig_1.118	55655	57352	BC1G_14022	55832	57229	Promoter, Gene body and 3'UTR
Supercontig_1.62	66961	69371	BC1G_14481	67862	68671	Promoter, Gene body and 3'UTR
Supercontig_1.10	27319	29396	BC1G_15233	27905	28048	Promoter, Gene body and 3'UTR
Supercontig_1.63	41718	43578	BC1G_13647	42102	42606	Promoter, Gene body and 3'UTR
Supercontig_1.104	521086	524782	BC1G_00737	523310	523981	Promoter, Gene body and 3'UTR
Supercontig_1.40	11075	13271	BC1G_15595	11802	13076	Promoter, Gene body and 3'UTR
Supercontig_1.16	129738	131410	BC1G_04324	129942	130852	Promoter, Gene body and 3'UTR
Supercontig_1.30	51694	55277	BC1G_06239	53821	54178	Promoter, Gene body and 3'UTR
Supercontig_1.75	197782	199373	BC1G_08322	197918	199042	Promoter, Gene body and 3'UTR
Supercontig_1.64	36777	38341	BC1G_09810	36887	38084	Promoter, Gene body and 3'UTR
Supercontig_1.27	139856	141798	BC1G_07240	140345	141673	Promoter, Gene body and 3'UTR
Supercontig_1.57	228584	230083	BC1G_02746	228636	229766	Promoter, Gene body and 3'UTR
Supercontig_1.20	158199	160192	BC1G_01003	158746	159439	Promoter, Gene body and 3'UTR
Supercontig_1.79	232839	234750	BC1G_04367	233306	234339	Promoter, Gene body and 3'UTR
Supercontig_1.65	169343	170903	BC1G_05552	169466	169798	Promoter, Gene body and 3'UTR
Supercontig_1.30	56533	58532	BC1G_10448	57100	57742	Promoter, Gene body and 3'UTR
Supercontig_1.46	91288	93187	BC1G_06392	91758	92369	Promoter, Gene body and 3'UTR
Supercontig_1.20	85876	87770	BC1G_13997	86342	86700	Promoter, Gene body and 3'UTR
Supercontig_1.28	550452	553558	BC1G_02642	552135	552525	Promoter, Gene body and 3'UTR
Supercontig_1.50	84393	86390	BC1G_08705	84971	85925	Promoter, Gene body and 3'UTR
Supercontig_1.47	11968	13454	BC1G_15885	12036	12158	Promoter, Gene body and 3'UTR
Supercontig_1.58	16620	18747	BC1G_12687	17341	18462	Promoter, Gene body and 3'UTR
Supercontig_1.38	280037	281628	BC1G_03524	280234	281076	Promoter, Gene body and 3'UTR
Supercontig_1.167	225078	226564	BC1G_06930	225175	226233	Promoter, Gene body and 3'UTR
Supercontig_1.11	384682	386579	BC1G_05176	385195	385759	Promoter, Gene body and 3'UTR
Supercontig_1.84	59702	61596	BC1G_14210	60214	60474	Promoter, Gene body and 3'UTR
Supercontig_1.53	21532	24205	BC1G_14156	22823	23205	Promoter, Gene body and 3'UTR
Supercontig_1.26	32967	35092	BC1G_08046	33711	34762	Promoter, Gene body and 3'UTR
Supercontig_1.158	210215	212410	BC1G_08651	211042	211847	Promoter, Gene body and 3'UTR
Supercontig_1.69	322164	324344	BC1G_05143	322998	323087	Promoter, Gene body and 3'UTR
Supercontig_1.57	14043	15986	BC1G_11404	14641	15282	Promoter, Gene body and 3'UTR
Supercontig_1.78	10410	13305	BC1G_12431	11961	12520	Promoter, Gene body and 3'UTR
Supercontig_1.68	209834	212477	BC1G_08327	211138	211602	Promoter, Gene body and 3'UTR
Supercontig_1.146	145874	147621	BC1G_12361	146285	147047	Promoter, Gene body and 3'UTR
Supercontig_1.46	781431	783324	BC1G_01265	781989	782198	Promoter, Gene body and 3'UTR
Supercontig_1.55	326119	328033	BC1G_00134	326699	327331	Promoter, Gene body and 3'UTR
Supercontig_1.113	35990	37538	BC1G_13378	36208	36524	Promoter, Gene body and 3'UTR
Supercontig_1.33	46191	49277	BC1G_14128	47956	48096	Promoter, Gene body and 3'UTR
Supercontig_1.40	105070	107269	BC1G_01974	105952	106681	Promoter, Gene body and 3'UTR
Supercontig_1.20	189655	191243	BC1G_06917	189929	190393	Promoter, Gene body and 3'UTR
Supercontig_1.52	46332	47822	BC1G_15213	46517	47450	Promoter, Gene body and 3'UTR
Supercontig_1.55	155051	156589	BC1G_07775	155285	155842	Promoter, Gene body and 3'UTR
Supercontig_1.53	524419	527498	BC1G_01151	526196	526423	Promoter, Gene body and 3'UTR
Supercontig_1.19	20754	22951	BC1G_15875	21651	22632	Promoter, Gene body and 3'UTR
Supercontig_1.48	129506	131404	BC1G_13167	130106	131077	Promoter, Gene body and 3'UTR
Supercontig_1.91	203721	205829	BC1G_04966	204531	205541	Promoter, Gene body and 3'UTR
Supercontig_1.4	148362	151360	BC1G_11161	150086	150969	Promoter, Gene body and 3'UTR
Supercontig_1.159	33721	36147	BC1G_13465	34884	35675	Promoter, Gene body and 3'UTR
Supercontig_1.100	15355	17148	BC1G_15871	15889	16495	Promoter, Gene body and 3'UTR
Supercontig_1.101	51536	52946	BC1G_05654	51692	52459	Promoter, Gene body and 3'UTR
Supercontig_1.57	208222	209528	BC1G_05260	208283	208480	Promoter, Gene body and 3'UTR
Supercontig_1.6	118531	121819	BC1G_08178	120581	120790	Promoter, Gene body and 3'UTR
Supercontig_1.56	48177	49473	BC1G_14895	48235	48474	Promoter, Gene body and 3'UTR
Supercontig_1.64	70566	72339	BC1G_05814	71104	71983	Promoter, Gene body and 3'UTR
Supercontig_1.139	18940	20515	BC1G_07074	19282	19428	Promoter, Gene body and 3'UTR
Supercontig_1.46	55378	57354	BC1G_13240	56125	56487	Promoter, Gene body and 3'UTR
Supercontig_1.39	190756	192254	BC1G_05561	191031	191633	Promoter, Gene body and 3'UTR
Supercontig_1.40	93662	95124	BC1G_01967	93910	94065	Promoter, Gene body and 3'UTR
Supercontig_1.32	33190	35378	BC1G_00538	34165	34374	Promoter, Gene body and 3'UTR
Supercontig_1.6	11548	12843	BC1G_11318	11633	12233	Promoter, Gene body and 3'UTR
Supercontig_1.97	159269	161163	BC1G_03828	159957	160894	Promoter, Gene body and 3'UTR
Supercontig_1.9	747726	749219	BC1G_01248	748019	748869	Promoter, Gene body and 3'UTR
Supercontig_1.67	40059	42783	BC1G_15697	41588	41808	Promoter, Gene body and 3'UTR
Supercontig_1.188	88765	90713	BC1G_08910	89519	90085	Promoter, Gene body and 3'UTR
Supercontig_1.27	211773	214697	BC1G_07894	213504	214454	Promoter, Gene body and 3'UTR
Supercontig_1.1	48225	49715	BC1G_12444	48525	49452	Promoter, Gene body and 3'UTR
Supercontig_1.27	182496	184558	BC1G_07678	183370	183855	Promoter, Gene body and 3'UTR
Supercontig_1.99	73736	75733	BC1G_00969	74546	75333	Promoter, Gene body and 3'UTR
Supercontig_1.33	168561	170936	BC1G_11605	169762	170836	Promoter, Gene body and 3'UTR
Supercontig_1.24	26316	28285	BC1G_15724	27113	27726	Promoter, Gene body and 3'UTR
Supercontig_1.3	57821	59273	BC1G_10599	58103	58387	Promoter, Gene body and 3'UTR
Supercontig_1.130	146716	148614	BC1G_07346	147446	147816	Promoter, Gene body and 3'UTR
Supercontig_1.81	378898	380293	BC1G_04259	379137	379475	Promoter, Gene body and 3'UTR
Supercontig_1.25	161543	162887	BC1G_09594	161732	162743	Promoter, Gene body and 3'UTR
Supercontig_1.11	152409	154878	BC1G_11162	153725	154186	Promoter, Gene body and 3'UTR
Supercontig_1.57	45679	47576	BC1G_10016	46425	47132	Promoter, Gene body and 3'UTR
Supercontig_1.88	64107	66311	BC1G_14654	65176	66084	Promoter, Gene body and 3'UTR
Supercontig_1.162	20103	21739	BC1G_10097	20605	21222	Promoter, Gene body and 3'UTR
Supercontig_1.13	6093	8865	BC1G_07717	7732	8145	Promoter, Gene body and 3'UTR
Supercontig_1.23	171945	174584	BC1G_07252	173452	173672	Promoter, Gene body and 3'UTR
Supercontig_1.68	145610	147402	BC1G_03478	146271	146971	Promoter, Gene body and 3'UTR
Supercontig_1.5	572254	574212	BC1G_02649	573083	574086	Promoter, Gene body and 3'UTR
Supercontig_1.91	235554	237726	BC1G_08019	236600	236940	Promoter, Gene body and 3'UTR
Supercontig_1.81	156953	158150	BC1G_08734	157024	157451	Promoter, Gene body and 3'UTR
Supercontig_1.2	11017	12513	BC1G_10739	11389	12058	Promoter, Gene body and 3'UTR
Supercontig_1.154	280782	283175	BC1G_05436	282055	282663	Promoter, Gene body and 3'UTR
Supercontig_1.131	670068	671460	BC1G_01614	670346	670477	Promoter, Gene body and 3'UTR
Supercontig_1.29	400833	402824	BC1G_01504	401710	402563	Promoter, Gene body and 3'UTR
Supercontig_1.125	142270	143969	BC1G_01395	142858	143635	Promoter, Gene body and 3'UTR
Supercontig_1.44	44843	46902	BC1G_00960	45793	46359	Promoter, Gene body and 3'UTR
Supercontig_1.1	180881	182866	BC1G_06914	181758	182231	Promoter, Gene body and 3'UTR
Supercontig_1.28	395219	397463	BC1G_04576	396362	396454	Promoter, Gene body and 3'UTR
Supercontig_1.31	89631	90980	BC1G_09840	89879	90109	Promoter, Gene body and 3'UTR
Supercontig_1.12	161930	163228	BC1G_06788	162127	162930	Promoter, Gene body and 3'UTR
Supercontig_1.44	28717	30610	BC1G_09807	29512	29853	Promoter, Gene body and 3'UTR
Supercontig_1.46	161072	163061	BC1G_03107	161972	162433	Promoter, Gene body and 3'UTR
Supercontig_1.119	325017	328003	BC1G_02072	326918	327289	Promoter, Gene body and 3'UTR
Supercontig_1.9	172601	174291	BC1G_08529	173209	174226	Promoter, Gene body and 3'UTR
Supercontig_1.24	362472	366571	BC1G_04411	365491	365586	Promoter, Gene body and 3'UTR
Supercontig_1.28	12922	15000	BC1G_15325	13931	14399	Promoter, Gene body and 3'UTR
Supercontig_1.137	106990	108384	BC1G_09849	107316	107746	Promoter, Gene body and 3'UTR
Supercontig_1.1	45344	47242	BC1G_13649	46182	47152	Promoter, Gene body and 3'UTR
Supercontig_1.2	33	2725	BC1G_14488	1666	2432	Promoter, Gene body and 3'UTR
Supercontig_1.174	111559	113452	BC1G_05374	112393	113260	Promoter, Gene body and 3'UTR
Supercontig_1.19	168137	169930	BC1G_07250	168877	169401	Promoter, Gene body and 3'UTR
Supercontig_1.99	65402	68014	BC1G_04133	66964	67784	Promoter, Gene body and 3'UTR
Supercontig_1.26	161689	163380	BC1G_10866	162334	162611	Promoter, Gene body and 3'UTR
Supercontig_1.2	729994	732022	BC1G_01239	730976	731646	Promoter, Gene body and 3'UTR
Supercontig_1.108	176085	177962	BC1G_02249	176922	177266	Promoter, Gene body and 3'UTR
Supercontig_1.31	117241	119237	BC1G_10396	118199	118980	Promoter, Gene body and 3'UTR
Supercontig_1.98	206987	208083	BC1G_06561	207047	207317	Promoter, Gene body and 3'UTR
Supercontig_1.4	111218	114306	BC1G_00567	113271	114136	Promoter, Gene body and 3'UTR
Supercontig_1.36	156486	158147	BC1G_06673	157114	157561	Promoter, Gene body and 3'UTR
Supercontig_1.60	33	1131	BC1G_10177	105	965	Promoter, Gene body and 3'UTR
Supercontig_1.84	53068	54348	BC1G_09462	53324	53525	Promoter, Gene body and 3'UTR
Supercontig_1.74	77363	79347	BC1G_09007	78329	79282	Promoter, Gene body and 3'UTR
Supercontig_1.105	397147	398239	BC1G_02582	397222	397702	Promoter, Gene body and 3'UTR
Supercontig_1.20	969	2351	BC1G_15682	1335	2147	Promoter, Gene body and 3'UTR
Supercontig_1.3	232313	233907	BC1G_06434	232896	233420	Promoter, Gene body and 3'UTR
Supercontig_1.203	45473	47355	BC1G_00024	46355	46624	Promoter, Gene body and 3'UTR
Supercontig_1.97	304379	306173	BC1G_05763	305174	305380	Promoter, Gene body and 3'UTR
Supercontig_1.4	116935	118123	BC1G_12666	117130	117636	Promoter, Gene body and 3'UTR
Supercontig_1.67	229538	231432	BC1G_04976	230445	231368	Promoter, Gene body and 3'UTR
Supercontig_1.42	133475	136825	BC1G_06667	135840	136276	Promoter, Gene body and 3'UTR
Supercontig_1.35	43882	45473	BC1G_12204	44490	45063	Promoter, Gene body and 3'UTR
Supercontig_1.7	77433	78529	BC1G_04136	77552	78474	Promoter, Gene body and 3'UTR
Supercontig_1.148	72573	74445	BC1G_12083	73474	74178	Promoter, Gene body and 3'UTR
Supercontig_1.8	223889	225174	BC1G_07474	224207	224672	Promoter, Gene body and 3'UTR
Supercontig_1.90	760585	762477	BC1G_00318	761524	761622	Promoter, Gene body and 3'UTR
Supercontig_1.43	141523	143116	BC1G_08187	142164	142880	Promoter, Gene body and 3'UTR
Supercontig_1.64	236411	238154	BC1G_00099	237205	238068	Promoter, Gene body and 3'UTR
Supercontig_1.12	400341	402313	BC1G_03205	401366	402091	Promoter, Gene body and 3'UTR
Supercontig_1.77	38927	41082	BC1G_14572	40137	40618	Promoter, Gene body and 3'UTR
Supercontig_1.8	142456	144326	BC1G_10242	143384	143533	Promoter, Gene body and 3'UTR
Supercontig_1.25	48282	50050	BC1G_07206	49113	49644	Promoter, Gene body and 3'UTR
Supercontig_1.17	143261	145258	BC1G_12677	144331	144492	Promoter, Gene body and 3'UTR
Supercontig_1.3	256515	258012	BC1G_02034	257085	257717	Promoter, Gene body and 3'UTR
Supercontig_1.50	143529	145398	BC1G_12742	144473	145342	Promoter, Gene body and 3'UTR
Supercontig_1.114	176526	177910	BC1G_10072	176993	177431	Promoter, Gene body and 3'UTR
Supercontig_1.8	159214	160247	BC1G_02931	159331	159570	Promoter, Gene body and 3'UTR
Supercontig_1.63	1025464	1027357	BC1G_00410	1026444	1026941	Promoter, Gene body and 3'UTR
Supercontig_1.68	365109	366981	BC1G_05169	366071	366666	Promoter, Gene body and 3'UTR
Supercontig_1.37	201036	202685	BC1G_04660	201776	202409	Promoter, Gene body and 3'UTR
Supercontig_1.96	128026	129115	BC1G_11007	128209	128613	Promoter, Gene body and 3'UTR
Supercontig_1.12	9143	10251	BC1G_11248	9347	9754	Promoter, Gene body and 3'UTR
Supercontig_1.112	62835	64208	BC1G_13195	63305	64021	Promoter, Gene body and 3'UTR
Supercontig_1.20	166948	167925	BC1G_08305	167024	167659	Promoter, Gene body and 3'UTR
Supercontig_1.96	5438	6532	BC1G_03764	5632	6118	Promoter, Gene body and 3'UTR
Supercontig_1.142	139887	141880	BC1G_11988	140984	141130	Promoter, Gene body and 3'UTR
Supercontig_1.6	262078	263396	BC1G_05588	262500	262708	Promoter, Gene body and 3'UTR
Supercontig_1.49	25624	27523	BC1G_13281	26628	26762	Promoter, Gene body and 3'UTR
Supercontig_1.23	130113	131271	BC1G_09679	130388	130885	Promoter, Gene body and 3'UTR
Supercontig_1.16	144612	146106	BC1G_04943	145232	145491	Promoter, Gene body and 3'UTR
Supercontig_1.84	383635	385687	BC1G_03198	384816	385259	Promoter, Gene body and 3'UTR
Supercontig_1.22	196992	198009	BC1G_05095	197138	197763	Promoter, Gene body and 3'UTR
Supercontig_1.174	141823	143716	BC1G_06134	142846	143509	Promoter, Gene body and 3'UTR
Supercontig_1.12	78197	80787	BC1G_07845	79918	80463	Promoter, Gene body and 3'UTR
Supercontig_1.15	21401	22639	BC1G_10282	21770	22519	Promoter, Gene body and 3'UTR
Supercontig_1.78	41024	41949	BC1G_09075	41092	41286	Promoter, Gene body and 3'UTR
Supercontig_1.50	89450	90540	BC1G_05820	89690	89890	Promoter, Gene body and 3'UTR
Supercontig_1.124	46191	49277	BC1G_14129	48427	48965	Promoter, Gene body and 3'UTR
Supercontig_1.15	66153	67849	BC1G_11965	67004	67183	Promoter, Gene body and 3'UTR
Supercontig_1.89	125779	127165	BC1G_13166	126324	126935	Promoter, Gene body and 3'UTR
Supercontig_1.56	63494	65590	BC1G_09928	64760	65395	Promoter, Gene body and 3'UTR
Supercontig_1.1	101591	104090	BC1G_05965	103267	103431	Promoter, Gene body and 3'UTR
Supercontig_1.132	70491	71474	BC1G_02206	70654	70911	Promoter, Gene body and 3'UTR
Supercontig_1.64	183202	184213	BC1G_08944	183394	183862	Promoter, Gene body and 3'UTR
Supercontig_1.50	55892	57386	BC1G_07412	56568	56759	Promoter, Gene body and 3'UTR
Supercontig_1.16	32819	34101	BC1G_10588	33297	33515	Promoter, Gene body and 3'UTR
Supercontig_1.56	149380	150973	BC1G_03658	150177	150703	Promoter, Gene body and 3'UTR
Supercontig_1.117	165156	166245	BC1G_11997	165450	165692	Promoter, Gene body and 3'UTR
Supercontig_1.105	52116	53707	BC1G_03446	52916	53173	Promoter, Gene body and 3'UTR
Supercontig_1.27	280085	281062	BC1G_04992	280272	280736	Promoter, Gene body and 3'UTR
Supercontig_1.68	170152	172443	BC1G_02000	171664	171972	Promoter, Gene body and 3'UTR
Supercontig_1.105	14541	15372	BC1G_15769	14594	15272	Promoter, Gene body and 3'UTR
Supercontig_1.23	175900	177575	BC1G_05245	176805	177440	Promoter, Gene body and 3'UTR
Supercontig_1.29	10021	11214	BC1G_13928	10449	11003	Promoter, Gene body and 3'UTR
Supercontig_1.2	47782	49016	BC1G_14538	48251	48875	Promoter, Gene body and 3'UTR
Supercontig_1.41	117524	118548	BC1G_08503	117790	118471	Promoter, Gene body and 3'UTR
Supercontig_1.57	404771	406442	BC1G_02816	405702	405830	Promoter, Gene body and 3'UTR
Supercontig_1.107	28987	30031	BC1G_14498	29305	29472	Promoter, Gene body and 3'UTR
Supercontig_1.96	113365	114461	BC1G_07003	113745	114126	Promoter, Gene body and 3'UTR
Supercontig_1.34	2463	4129	BC1G_13412	3423	3800	Promoter, Gene body and 3'UTR
Supercontig_1.3	108211	111497	BC1G_12894	110794	111396	Promoter, Gene body and 3'UTR
Supercontig_1.26	286598	287597	BC1G_06597	286901	287089	Promoter, Gene body and 3'UTR
Supercontig_1.1	74028	76304	BC1G_12984	75612	76157	Promoter, Gene body and 3'UTR
Supercontig_1.201	228280	229573	BC1G_07042	228884	229103	Promoter, Gene body and 3'UTR
Supercontig_1.32	282313	284015	BC1G_07293	283327	283853	Promoter, Gene body and 3'UTR
Supercontig_1.68	104489	105292	BC1G_11644	104605	104799	Promoter, Gene body and 3'UTR
Supercontig_1.198	58902	59766	BC1G_12210	59098	59623	Promoter, Gene body and 3'UTR
Supercontig_1.141	116989	118081	BC1G_09853	117417	117749	Promoter, Gene body and 3'UTR
Supercontig_1.38	679367	680663	BC1G_01618	680003	680134	Promoter, Gene body and 3'UTR
Supercontig_1.1	230686	231643	BC1G_08014	230983	231171	Promoter, Gene body and 3'UTR
Supercontig_1.42	13268	14460	BC1G_11743	13803	13940	Promoter, Gene body and 3'UTR
Supercontig_1.58	180185	182178	BC1G_11398	181529	181995	Promoter, Gene body and 3'UTR
Supercontig_1.6	385547	386541	BC1G_00164	385893	386366	Promoter, Gene body and 3'UTR
Supercontig_1.65	62132	63523	BC1G_13300	62876	63133	Promoter, Gene body and 3'UTR
Supercontig_1.57	128439	129484	BC1G_06405	128837	129218	Promoter, Gene body and 3'UTR
Supercontig_1.121	40059	42783	BC1G_15698	42151	42658	Promoter, Gene body and 3'UTR
Supercontig_1.68	181349	182631	BC1G_04345	182007	182573	Promoter, Gene body and 3'UTR
Supercontig_1.180	127163	128542	BC1G_13268	127926	128078	Promoter, Gene body and 3'UTR
Supercontig_1.56	3607	4587	BC1G_12116	3975	4370	Promoter, Gene body and 3'UTR
Supercontig_1.51	190116	191027	BC1G_10731	190419	190934	Promoter, Gene body and 3'UTR
Supercontig_1.11	21996	23392	BC1G_12557	22787	22900	Promoter, Gene body and 3'UTR
Supercontig_1.105	210510	211569	BC1G_05721	210969	211130	Promoter, Gene body and 3'UTR
Supercontig_1.45	222496	223389	BC1G_05414	222789	222974	Promoter, Gene body and 3'UTR
Supercontig_1.58	817593	819112	BC1G_01277	818537	819043	Promoter, Gene body and 3'UTR
Supercontig_1.9	164131	165230	BC1G_06142	164662	164934	Promoter, Gene body and 3'UTR
Supercontig_1.22	20	1309	BC1G_16342	742	900	Promoter, Gene body and 3'UTR
Supercontig_1.62	71632	72960	BC1G_14969	72402	72530	Promoter, Gene body and 3'UTR
Supercontig_1.6	32819	34101	BC1G_10589	33545	33954	Promoter, Gene body and 3'UTR
Supercontig_1.110	264414	265383	BC1G_05430	264835	265011	Promoter, Gene body and 3'UTR
Supercontig_1.3	198078	199072	BC1G_05256	198531	198974	Promoter, Gene body and 3'UTR
Supercontig_1.31	51372	52647	BC1G_14959	52108	52516	Promoter, Gene body and 3'UTR
Supercontig_1.70	36488	37805	BC1G_08251	37267	37686	Promoter, Gene body and 3'UTR
Supercontig_1.17	82865	83956	BC1G_05670	83437	83595	Promoter, Gene body and 3'UTR
Supercontig_1.26	82444	83434	BC1G_08160	82919	83074	Promoter, Gene body and 3'UTR
Supercontig_1.25	55378	57354	BC1G_13241	56846	57296	Promoter, Gene body and 3'UTR
Supercontig_1.101	143123	144120	BC1G_08620	143618	143776	Promoter, Gene body and 3'UTR
Supercontig_1.17	16911	18615	BC1G_15252	18113	18316	Promoter, Gene body and 3'UTR
Supercontig_1.92	208222	209528	BC1G_05261	209026	209250	Promoter, Gene body and 3'UTR
Supercontig_1.12	74498	75150	BC1G_13612	74652	74852	Promoter, Gene body and 3'UTR
Supercontig_1.64	46710	48073	BC1G_12012	47582	47965	Promoter, Gene body and 3'UTR
Supercontig_1.89	58270	61659	BC1G_13904	61177	61329	Promoter, Gene body and 3'UTR
Supercontig_1.11	144693	146673	BC1G_03656	146193	146297	Promoter, Gene body and 3'UTR
Supercontig_1.37	246926	247813	BC1G_02030	247339	247500	Promoter, Gene body and 3'UTR
Supercontig_1.20	59702	61596	BC1G_14211	61123	61299	Promoter, Gene body and 3'UTR
Supercontig_1.138	73714	74765	BC1G_10454	74295	74621	Promoter, Gene body and 3'UTR
Supercontig_1.181	276787	279074	BC1G_05751	278605	278844	Promoter, Gene body and 3'UTR
Supercontig_1.172	294159	295191	BC1G_06197	294724	295137	Promoter, Gene body and 3'UTR
Supercontig_1.76	208992	209983	BC1G_08960	209523	209903	Promoter, Gene body and 3'UTR
Supercontig_1.75	1287940	1289210	BC1G_00518	1288758	1288922	Promoter, Gene body and 3'UTR
Supercontig_1.45	375480	376327	BC1G_01494	375884	376054	Promoter, Gene body and 3'UTR
Supercontig_1.138	15355	17148	BC1G_15872	16708	16824	Promoter, Gene body and 3'UTR
Supercontig_1.51	46064	47514	BC1G_15546	47076	47204	Promoter, Gene body and 3'UTR
Supercontig_1.54	883385	884483	BC1G_00891	884046	884207	Promoter, Gene body and 3'UTR
Supercontig_1.92	208712	209706	BC1G_08433	209271	209378	Promoter, Gene body and 3'UTR
Supercontig_1.70	92185	93043	BC1G_13360	92608	92742	Promoter, Gene body and 3'UTR
Supercontig_1.40	24290	25688	BC1G_15785	25267	25440	Promoter, Gene body and 3'UTR
Supercontig_1.3	11	1010	BC1G_13454	594	809	Promoter, Gene body and 3'UTR
Supercontig_1.113	262960	263473	BC1G_06828	263060	263272	Promoter, Gene body and 3'UTR
Supercontig_1.41	78459	79841	BC1G_07636	79434	79562	Promoter, Gene body and 3'UTR
Supercontig_1.87	36444	37444	BC1G_15171	37048	37254	Promoter, Gene body and 3'UTR
Supercontig_1.52	107052	108610	BC1G_05064	108236	108463	Promoter, Gene body and 3'UTR
Supercontig_1.139	144424	145398	BC1G_06135	145025	145138	Promoter, Gene body and 3'UTR
Supercontig_1.10	295993	297017	BC1G_00644	296656	296814	Promoter, Gene body and 3'UTR
Supercontig_1.48	499733	500730	BC1G_02624	500380	500607	Promoter, Gene body and 3'UTR
Supercontig_1.43	45473	47355	BC1G_00025	47006	47196	Promoter, Gene body and 3'UTR
Supercontig_1.54	1809	3997	BC1G_16182	3653	3772	Promoter, Gene body and 3'UTR
Supercontig_1.178	106990	108384	BC1G_09850	108048	108191	Promoter, Gene body and 3'UTR
Supercontig_1.77	143261	145258	BC1G_12678	144942	145142	Promoter, Gene body and 3'UTR
Supercontig_1.18	29220	30067	BC1G_10676	29755	29982	Promoter, Gene body and 3'UTR
Supercontig_1.48	324711	326000	BC1G_06611	325700	325864	Promoter, Gene body and 3'UTR
Supercontig_1.52	29139	29559	BC1G_13726	29276	29428	Promoter, Gene body and 3'UTR
Supercontig_1.3	28987	30031	BC1G_14499	29760	29873	Promoter, Gene body and 3'UTR
Supercontig_1.188	518946	519943	BC1G_02142	519717	519857	Promoter, Gene body and 3'UTR
Supercontig_1.16	208259	209555	BC1G_03125	209385	209492	Promoter, Gene body and 3'UTR
Supercontig_1.113	410354	412150	BC1G_04583	410643	412097	Promoter, Gene body and 3'UTR

## Sheet: CG Recovery  Pattern
Table S6: Botrytis cinerea in vitro induced Differentially Methylated Regions showing a recovery pattern for CGs overlapping with genes. DRMs overlapping with genes (i.e., regions presenting significantly different methylation levels between one sample and the other two samples (FDR<0.01)) were determined using a three sample Kruskal-Wallis test. Methylation levels were analyzed by sliding window…
DMR location	DMR start	DMR end	Gene	Gen start	Gen end	DMR/Gene overlap
Supercontig_1.138	53425	54569	BC1G_14345	53409	54984	Gene body
Supercontig_1.126	11684	12388	BC1G_13841	11654	14491	Gene body
Supercontig_1.20	169448	170895	BC1G_04799	169239	172784	Gene body
Supercontig_1.12	428837	429688	BC1G_03220	428567	431852	Gene body
Supercontig_1.40	226846	227740	BC1G_07271	226397	229432	Gene body
Supercontig_1.23	247027	248291	BC1G_04980	246406	250141	Gene body
Supercontig_1.176	42483	43473	BC1G_15409	41328	44168	Gene body
Supercontig_1.9	22406	23292	BC1G_02660	21073	23664	Gene body
Supercontig_1.98	90930	91547	BC1G_12341	89169	93180	Gene body
Supercontig_1.1	250963	251900	BC1G_00104	246691	252057	Gene body
Supercontig_1.33	215936	216782	BC1G_06697	215670	216384	Gene body and 3'UTR
Supercontig_1.18	169913	171284	BC1G_04339	169233	169989	Gene body and 3'UTR
Supercontig_1.1	954647	955464	BC1G_00386	953838	954845	Gene body and 3'UTR
Supercontig_1.20	233007	233852	BC1G_04820	231987	233017	Gene body and 3'UTR
Supercontig_1.1	1036978	1037867	BC1G_00412	1035937	1037568	Gene body and 3'UTR
Supercontig_1.114	65027	65930	BC1G_13081	63669	65297	Gene body and 3'UTR
Supercontig_1.18	368509	369393	BC1G_04412	366240	368555	Gene body and 3'UTR
Supercontig_1.80	51178	52561	BC1G_10821	47129	51617	Gene body and 3'UTR
Supercontig_1.17	5608	6985	BC1G_04428	974	6686	Gene body and 3'UTR
Supercontig_1.2	484262	485769	BC1G_00723	485540	486241	Promoter and Gene body
Supercontig_1.142	35970	37435	BC1G_14503	37226	37979	Promoter and Gene body
Supercontig_1.17	5608	6985	BC1G_04429	6827	8642	Promoter and Gene body
Supercontig_1.3	357892	359369	BC1G_01083	358881	360128	Promoter and Gene body
Supercontig_1.18	169913	171284	BC1G_04340	170562	171339	Promoter and Gene body
Supercontig_1.17	369033	370149	BC1G_04563	369577	371556	Promoter and Gene body
Supercontig_1.39	124743	125573	BC1G_07336	125286	125854	Promoter and Gene body
Supercontig_1.15	268600	269368	BC1G_04219	269024	269572	Promoter and Gene body
Supercontig_1.18	233026	233853	BC1G_04367	233306	234339	Promoter and Gene body
Supercontig_1.16	130038	131078	BC1G_03651	130311	131843	Promoter and Gene body
Supercontig_1.2	119099	119720	BC1G_00571	119211	120851	Promoter and Gene body
Supercontig_1.50	7160	8818	BC1G_08876	7634	8664	Promoter, Gene body and 3'UTR
Supercontig_1.47	91740	92375	BC1G_08165	91845	92258	Promoter, Gene body and 3'UTR

## Sheet: CHG Recovery  Pattern
Table S6: Botrytis cinerea in vitro induced Differentially Methylated Regions showing a recovery pattern for CHGs overlapping with genes. DRMs overlapping with genes (i.e., regions presenting significantly different methylation levels between one sample and the other two samples (FDR<0.01)) were determined using a three sample Kruskal-Wallis test. Methylation levels were analyzed by sliding windo…
DMR location	DMR start	DMR end	Gene	Gen start	Gen end	DMR/Gene overlap
Supercontig_1.138	53479	54814	BC1G_14345	53409	54984	Gene body
Supercontig_1.5	46077	47761	BC1G_01686	45978	48322	Gene body
Supercontig_1.128	62683	63659	BC1G_13952	62426	66695	Gene body
Supercontig_1.52	155602	156512	BC1G_09029	155332	156731	Gene body
Supercontig_1.22	11211	12035	BC1G_05183	10941	12346	Gene body
Supercontig_1.1	125307	126521	BC1G_00056	124981	126697	Gene body
Supercontig_1.101	68447	69435	BC1G_12214	67645	69786	Gene body
Supercontig_1.39	186301	187069	BC1G_07360	185366	187152	Gene body
Supercontig_1.19	121203	121994	BC1G_04631	120189	122047	Gene body
Supercontig_1.3	345106	346073	BC1G_01079	344057	346116	Gene body
Supercontig_1.50	11892	12994	BC1G_08878	10705	16342	Gene body
Supercontig_1.120	38251	39218	BC1G_13646	36617	40453	Gene body
Supercontig_1.84	153709	154659	BC1G_11162	153725	154186	Gene body and 3'UTR
Supercontig_1.69	180209	181128	BC1G_10161	180130	180264	Gene body and 3'UTR
Supercontig_1.35	162293	163268	BC1G_06788	162127	162930	Gene body and 3'UTR
Supercontig_1.138	88160	89606	BC1G_14357	87884	89491	Gene body and 3'UTR
Supercontig_1.85	19575	21028	BC1G_11745	19199	19991	Gene body and 3'UTR
Supercontig_1.46	161834	162769	BC1G_07873	161435	161968	Gene body and 3'UTR
Supercontig_1.1	384685	385485	BC1G_00163	384119	385383	Gene body and 3'UTR
Supercontig_1.53	84256	85128	BC1G_08067	83512	84317	Gene body and 3'UTR
Supercontig_1.2	530945	532361	BC1G_00740	530069	532131	Gene body and 3'UTR
Supercontig_1.66	71602	72487	BC1G_09740	70638	72190	Gene body and 3'UTR
Supercontig_1.7	134597	135496	BC1G_02233	133563	134783	Gene body and 3'UTR
Supercontig_1.40	34120	35553	BC1G_07199	33076	34188	Gene body and 3'UTR
Supercontig_1.7	406168	407019	BC1G_02346	404753	406679	Gene body and 3'UTR
Supercontig_1.25	321795	322491	BC1G_05452	319900	321939	Gene body and 3'UTR
Supercontig_1.44	112351	112930	BC1G_07756	110181	112483	Gene body and 3'UTR
Supercontig_1.1	1044923	1046176	BC1G_00415	1041996	1045101	Gene body and 3'UTR
Supercontig_1.85	19575	21028	BC1G_11746	20953	22109	Promoter and Gene body
Supercontig_1.16	363289	364381	BC1G_03737	364210	366492	Promoter and Gene body
Supercontig_1.7	134597	135496	BC1G_02234	135120	136433	Promoter and Gene body
Supercontig_1.6	369908	370489	BC1G_02092	370037	370774	Promoter and Gene body
Supercontig_1.20	15760	16777	BC1G_04742	16307	17489	Promoter and Gene body
Supercontig_1.12	319372	320227	BC1G_03172	319745	320575	Promoter and Gene body
Supercontig_1.20	68791	69483	BC1G_04765	68954	70283	Promoter and Gene body
Supercontig_1.100	25376	26367	BC1G_12437	25779	27756	Promoter and Gene body
Supercontig_1.2	112400	113899	BC1G_00567	113271	114136	Promoter and Gene body
Supercontig_1.23	330285	331307	BC1G_05008	330625	332089	Promoter and Gene body
Supercontig_1.49	40760	42095	BC1G_08469	41393	42218	Promoter and Gene body
[truncated: 7 more rows]

## Sheet: CHH Recovery  Pattern
Table S6: Botrytis cinerea in vitro induced Differentially Methylated Regions showing a recovery pattern for CHHs overlapping with genes. DRMs overlapping with genes (i.e., regions presenting significantly different methylation levels between one sample and the other two samples (FDR<0.01)) were determined using a three sample Kruskal-Wallis test. Methylation levels were analyzed by sliding windo…
[truncated: 864 more rows]
