# Supplementary material for: Botrytis cinerea Loss and Restoration of Virulence during In Vitro Culture Follows Flux in Global DNA Methylation
Source: Int J Mol Sci. 2022 Mar 11;23(6):3034. doi: 10.3390/ijms23063034 (PMC8948621; doi:10.3390/ijms23063034)
Supplement: Supplementary file 1 [file ijms-23-03034-s001.zip › Table S7.xlsx]

## Sheet: Sclerotia-producing fungi
Table S7: B. cinerea genes shared with other sclerotia-producing fungi (S. sclerotiorum, A.flavus and A. oryzae) overlapping with in vitro culture induced DMRs. Colums mC, CG, CHG and CHH indicate what region of the gene overlaps with the DRM and in what Cytosine context the DMR is observed (mC= all Cytosines; CG, CHG and CHH ). DRM type indicates what DNA methylation behavior the DMR showed when…
B. cinerea B05.10	mC	DMR type	CG	DMR type	CHG	DMR type	CHH	DMR type	Gene name
BC1G_02108	Gene body	0					Promoter and gene body	1a	Zn2/Cys6 DNA-binding domain
BC1G_08599	Gene body	0							LigB subunit of an aromatic-ring-opening dioxygenase LigAB
BC1G_12203	Gene body	0							No conserved domain identified
BC1G_07321	Gene body	0							No conserved domain identified
BC1G_11077	Gene body	0							MFS general substrate transporter
BC1G_01791	Gene body	0							FAD-binding domain
BC1G_01160	Gene body	2							No conserved domain identified
BC1G_09027	Gene body and 3'UTR	0					Promoter and gene body	2	No conserved domain identified
BC1G_02694	Gene body and 3'UTR	0							No conserved domain identified
BC1G_09125	Gene body and 3'UTR	0							FAD/NAD(P)-binding domain
BC1G_07341	Gene body and 3'UTR	0							No conserved domain identified
BC1G_03477	Gene body and 3'UTR	0							Glutathione S-transferase (GST), Thioredoxin-like
BC1G_07205	Gene body and 3'UTR	0							Concanavalin A-like lectins/glucanases
BC1G_08937	Gene body and 3'UTR	0							NTF2-like
BC1G_03185	Gene body and 3'UTR	0							No conserved domain identified
BC1G_06026	Gene body and 3'UTR	2							Cytochrome P450
BC1G_07598	Gene body and 3'UTR	2							Clavaminate synthase-like
BC1G_13903	Gene body and 3'UTR	2							Alkaline phosphatase-like
BC1G_01918	Gene body and 3'UTR	2							NAD(P)-binding Rossmann-fold domains
BC1G_07482	Gene body and 3'UTR	2							FAD-binding domain
BC1G_07620	Gene body and 3'UTR	2							No conserved domain identified
BC1G_14040	Gene body and 3'UTR	1a					Gene body and 3'UTR	2	No conserved domain identified
BC1G_12897	Gene body and 3'UTR	1b							No conserved domain identified
BC1G_06040	Gene body and 3'UTR	1b							No conserved domain identified
BC1G_10343	Gene body and 3'UTR	1b							No conserved domain identified
BC1G_07057	Promoter and Gene body	0							No conserved domain identified
BC1G_00311	Promoter and Gene body	0							No conserved domain identified
BC1G_01480	Promoter and Gene body	0							alpha/beta-Hydrolases
BC1G_07666	Promoter and Gene body	0							No conserved domain identified
BC1G_05556	Promoter and Gene body	2					Gene body and 3'UTR	1b	alpha/beta-Hydrolases
BC1G_04369	Promoter and Gene body	2					Promoter and gene body	2	No conserved domain identified
BC1G_11166	Promoter and Gene body	2					Promoter and gene body	2	No conserved domain identified
BC1G_13502	Promoter and gene body	2					Promoter and gene body	1a	Zn2/Cys6 DNA-binding domain
BC1G_07846	Promoter and Gene body	2							No conserved domain identified
BC1G_09077	Promoter and Gene body	2							Six-hairpin glycosidases
BC1G_15353	Promoter and Gene body	2							No conserved domain identified
BC1G_08806	Promoter and Gene body	2							No conserved domain identified
BC1G_10291	Promoter and Gene body	2							alpha/beta-Hydrolases
BC1G_12765	Promoter and Gene body	2							Cytochrome P450
BC1G_03382	Promoter and Gene body	1a	Promoter and gene body	1a			Promoter and gene body	1a	SAM-dependent methyltransferases
BC1G_05062	Promoter and Gene body	1a					Promoter and gene body	2, 1b	Actin-like ATPase domain
BC1G_15814	Promoter and Gene body	1a							No conserved domain identified
BC1G_06654	Promoter and Gene body	1a							Ankyrin repeat
BC1G_11288	Promoter and Gene body	1b					Promoter and Gene body	2	Nucleoside hydrolase
BC1G_06548	Promoter and Gene body	1b							alpha/beta-Hydrolases
BC1G_13909	Promoter and Gene body	1b							No conserved domain identified
BC1G_13021	Promoter and Gene body	1b							Heme-dependent catalases
BC1G_03224	Promoter and Gene body	1b							RNA-binding domain, RBD
BC1G_14823	Promoter, gene body and 3'UTR	2							MFS general substrate transporter
BC1G_15841	Promoter, gene body and 3'UTR	2							No conserved domain identified
BC1G_05374	Promoter, gene body and 3'UTR	2							No conserved domain identified
BC1G_00422	Promoter, gene body and 3'UTR	1a,0					Promoter and gene body	2	No conserved domain identified
BC1G_03953	Promoter, gene body and 3'UTR	1b							No conserved domain identified
BC1G_00824			Gene body	1b					MFS general substrate transporter
BC1G_08574							Gene body and 3'UTR	0	Concanavalin A-like lectins/glucanases
BC1G_09122							Gene body and 3'UTR	0	Periplasmic binding protein-like II
BC1G_01723							Promoter, gene body and 3'UTR	2	No conserved domain identified
BC1G_07738							Promoter, gene body and 3'UTR	1b	No conserved domain identified
BC1G_09195							Gene body	1b	No conserved domain identified
BC1G_01040							Gene body	2	FAD/NAD(P)-binding domain
BC1G_14656							Gene body	2	No conserved domain identified
BC1G_03639							Gene body	0	MFS general substrate transporter
BC1G_06687							Promoter and Gene body	2	FAD/NAD(P)-binding domain
BC1G_06375							Gene body and 3'UTR	0	Galactose oxidase
BC1G_01112							Promoter and Gene body	0	NAD(P)-binding Rossmann-fold domains
BC1G_07663							Gene body	0	MFS general substrate transporter
BC1G_09662							Promoter and Gene body	0	No conserved domain identified

## Sheet: Conidiation
Table S7: B. cinerea conidiation-associated genes overlapping with in vitro culture induced DMRs. Colums mC, CG, CHG and CHH indicate what region of the gene overlaps with the DRM and in what Cytosine context the DMR is observed (mC= all Cytosines; CG, CHG and CHH ). DRM type indicates what DNA methylation behavior the DMR showed when comparing all three samples (2, T1=T8P > T8; 1a, T1>T8=T8P; 1b…
B. cinerea B05.10	mC	DMR type	CG	DMR type	CHG	DMR type	CHH	DMR type
BC1G_13179							Promoter and Genebody	1b
BC1G_01105	Gene body	1b
BC1G_03699	Gene body and 3'UTR	1b
BC1G_11858	Gene body and 3'UTR	2
BC1G_08936	Gene body and 3'UTR	0
BC1G_02209							Gene body and 3'UTR	2

## Sheet: secondary metabolism
Table S7: B. cinerea secondary metabolism key enzymes encoding genes overlapping with in vitro culture induced DMRs. Colums mC, CG, CHG and CHH indicate what region of the gene overlaps with the DRM and in what Cytosine context the DMR is observed (mC= all Cytosines; CG, CHG and CHH ). DRM type indicates what DNA methylation behavior the DMR showed when comparing all three samples (2, T1=T8P > T8…
B. cinerea B05.10	mC	DMR type	CG	DMR type	CHG	DMR type	CHH	DMR type	Gene name	Enzyme
BC1G_02586	Promoter and Gene body	0							PKS2	polyketides synthase
BC1G_15837	Promoter and Gene body	1b							PKS9	polyketides synthase
BC1G_01752							Promoter and Genebody	1a/1b	BcPKS15	polyketides synthase
BC1G_03511	Promoter and Genebody	1b					Gene body and 3'UTR	2	NRPS2	non ribosomal peptide synthetase
BC1G_02495	Gene body	0							NRPS4	non ribosomal peptide synthetase
BC1G_04310	Gene body	0							PKS10	polyketides synthase
BC1G_07441							Gene body	0	NRPS1	non ribosomal peptide synthetase
BC1G_10928							Gene body	0	NRPS3	non ribosomal peptide synthetase
BC1G_06885							Gene body	2	PKS18	polyketides synthase
BC1G_15493	Gene body and 3'UTR	0					Gene body and 3'UTR	0	BcNRPS7	non ribosomal peptide synthetase
BC1G_06751	Gene body and 3'UTR	1a							BcDTC3	diterpene cyclase
BC1G_10622	Gene body and 3'UTR	0							NRPS5	non ribosomal peptide synthetase
BC1G_14497	Gene body and 3'UTR	2							PKS13	polyketides synthase
BC1G_04786							Gene body and 3'UTR	0	BcPKS4	Non ribosomal peptide synthetase, polyketides synthase

## Sheet: mating and fruiting body
Table S7: B. cinerea genes associated with mating and fruiting body development overlapping with in vitro culture induced DMRs. Colums mC, CG, CHG and CHH indicate what region of the gene overlaps with the DRM and in what Cytosine context the DMR is observed (mC= all Cytosines; CG, CHG and CHH ). DRM type indicates what DNA methylation behavior the DMR showed when comparing all three samples (2, …
B. cinerea B05.10	mC	DMR type	CG	DMR type	CHG	DMR type	CHH	DMR type	Function (according to Amselem et al., 2011)	Role
BC1G_00012	Promoter	2					Promoter, gene body and 3'UTR	2	HMG (high mobility group) box, SAM domain (Sterile α motif); Nonmating type associated HMG	Uncharacterized
BC1G_06397	Promoter and Gene body	2							P. anserina cro1, regulator of myosin function; required for syncytial to cellular transition	Fruiting Body Development
BC1G_14780	Promoter and Gene body	1a							Fatty acid oxygenase, sexualasexual development balance	Fruiting Body Development
BC1G_06118	Gene body	0							Sc_RAM1/STE16; CAAX-farnesyltransferase β subunit; a-factor modification	Mating Process
BC1G_15198	Gene body	2							Sc_STE6; ATP-dependent efflux pump for a-factor pheromone	Mating Process
BC1G_12309							Gene body and 3'UTR	1b	rcoA; WD domain, G-beta repeat;	Fruiting Body Development

## Sheet: signalling pathways
Table S7: B. cinerea signaling pathway components overlapping with in vitro culture induced DMRs. Colums mC, CG, CHG and CHH indicate what region of the gene overlaps with the DRM and in what Cytosine context the DMR is observed (mC= all Cytosines; CG, CHG and CHH ). DRM type indicates what DNA methylation behavior the DMR showed when comparing all three samples (2, T1=T8P > T8; 1a, T1>T8=T8P; 1b…
B. cinerea B05.10	mC	DMR type	CG	DMR type	CHG	DMR type	CHH	DMR type	Gene name
G protein-coupled receptors (GPCRs)
BC1G_00680	Gene body	2					Gene body	1a	Phosducin
BC1G_10054	Promoter and Gene body	0							Gβ-like protein
BC1G_12682	Promoter and Gene body	2							Phosducin
Components of the cAMP cascade
BC1G_14507	Promoter and Gene body	1a					Gene body and 3'UTR	1b	AC-associated protein
BC1G_08417	Gene body	2							cAMP phosphodiesterase
BC1G_07334	Gene body and 3'UTR	1b					Promoter and Gene body	2	cAMP phosphodiesterase
Monomeric GTPase modules (Ras and Rho family)
BC1G_13130	Gene body	1b							RasGAP protein
BC1G_13387	Gene body	1a							RasGAP protein
BC1G_05354	Promoter and Gene body	2							RasGAP protein
BC1G_01831	Gene body	1b							RasGEF protein
BC1G_10162	Gene body	1b							RhoGEF protein
BC1G_06319	Gene body and 3'UTR	1b							RhoGAP protein
BC1G_15133							Promoter and Gene body	2	RhoGAP protein
Histidine kinases and related proteins (two-component signal transduction)
BC1G_12549	Gene body	1b							Histidine kinase - group I
BC1G_10680	Gene body and 3'UTR	2							Histidine kinase - group I
BC1G_08461	Promoter and Gene body	1b							Histidine kinase - group VI
BC1G_07872	Gene body	1a							Response regulator
BC1G_12394	Gene body	1a							Response regulator
BC1G_12076							Gene body	0	Histidine kinase - group I
BC1G_15679							Promoter and Gene body	0	Histidine kinase - group IX
Mitogen-activated protein kinase (MAPK) modules
BC1G_05000							Gene body and 3'UTR	1b	p21-activated kinase (PAK)
BC1G_07144							Promoter and Gene body	1b	MAPK
Ca2+-mediated signalling (including Ca2+-binding proteins, Ca2+ -permeable channels, Ca2+ transporters and cation pumps)
BC1G_13130	Gene body	1b							RasGAP protein
BC1G_07478	Gene body	1b					Gene body	0	Protein kinase C
BC1G_13713	Promoter and Gene body	1a					Promoter and Gene body	1b	Ca2+/H+ antiporter
BC1G_02606	Gene body and 3'UTR	1b							Calcineurin A (CNA)
BC1G_00093	Gene body	0							CN-regulated TF
BC1G_07960	Gene body	2							Mechanosensitive ion channel
BC1G_00791	Gene body and 3'UTR	0							Protein of spindle pole body
BC1G_04380	Promoter, gene body and 3'UTR	2							Mitochondrial carrier protein
BC1G_05708	Gene body and 3'UTR	1b							Penta-EF-hand protein
BC1G_04812	Promoter and Gene body	0							Calpactin heavy chain
BC1G_07228	Gene body and 3'UTR	2							Ca2+/CaM-dependent kinase
BC1G_00346	Gene body and 3'UTR	0							Protein kinase
BC1G_00767	Gene body and 3'UTR	2							Ubiquitin-protein ligase
BC1G_06592	Promoter	1a							Ca2+ channel protein
BC1G_12103	Promoter and Gene body	1b							Ca2+ channel protein
BC1G_05221	Promoter and Gene body	2							Ca2+/Na+ antiporter
BC1G_08297	Gene body	0							Ca2+-translocating ATPase
BC1G_01559							Gene body and 3'UTR	2	Phospholipase C
BC1G_12578							Gene body and 3'UTR	2	Actin cytoskeleton- protein
BC1G_04732							Promoter and Gene body	1b	No function predicted
BC1G_11026							Gene body and 3'UTR	1b	Mitochondrial carrier protein
BC1G_05842							Gene body	1b	Zinc finger, ZZ type
BC1G_00082							Promoter and Gene body	2	Calreticulin/ calnexin
BC1G_13037							Gene body	2	Protein kinase
BC1G_01285							Gene body	2	Ca2+/H+ antiporter
BC1G_01723							Promoter, gene body and 3'UTR	2	Ca2+/Na+ antiporter
BC1G_10821			Gene body and 3'UTR	0					Myosin
Serine/threonine-protein phosphatases (catalytic subunits only)
BC1G_02606	Gene body and 3'UTR	1b							Protein phosphatase PP2B
BC1G_03106	Gene body and 3'UTR	0							Protein phosphatase X

## Sheet: CAZymes 
Table S7: B. cinerea CAZYme genes overlapping with in vitro culture induced DMRs. Colums mC, CG, CHG and CHH indicate what region of the gene overlaps with the DRM and in what Cytosine context the DMR is observed (mC= all Cytosines; CG, CHG and CHH ). DRM type indicates what DNA methylation behavior the DMR showed when comparing all three samples (2, T1=T8P > T8; 1a, T1>T8=T8P; 1b, T1=T8<T8P and …
B. cinerea B05.10	mC	DMR type	CG	DMR type	CHG	DMR type	CHH	DMR type	CAZyme subfamily	Tribe	Predicted signal peptide
BC1G_00046							Promoter and gene body	0	CBM2	0	N
BC1G_00054	Gene body and 3'UTR	2					Promoter and gene body	2	GT50	120	N
BC1G_00055							Promoter and gene body	2	GT50	121	N
BC1G_00181					Promoter and gene body	1b			GT4	5	N
BC1G_00346	Gene body and 3'UTR	0							CBM2	0	N
BC1G_00436	Promoter and Gene body	1b					Gene body and 3'UTR	2	GT41	36	N
BC1G_00533	Gene body	1a			Promoter and gene body	1a	Promoter and gene body	2	CBM18|GH18	145	N
	Promoter and Gene body	1a
BC1G_00586	Gene body and 3'UTR	1b							GH92	147	N
BC1G_00592	Promoter and Gene body	1b							GH92	19	N
BC1G_00594	Promoter and Gene body	0							GH12	148	Y
BC1G_00607							Gene body and 3'UTR	0	GT2	150	N
BC1G_00618	Promoter and Gene body	1a							GH17	152	N
BC1G_00676	Promoter and Gene body	1a					Promoter and gene body	2	GT32	154	N
BC1G_00719	Promoter and Gene body	1b							GH16	156	N
BC1G_00750							Gene body	0	CE10	2	N
BC1G_00799	Gene body and 3'UTR	0							CE8	157	N
BC1G_00800	Promoter and Gene body	0							CBM48|GH13	158	N
BC1G_00905	Promoter and Gene body	0							CBM50	0	N
BC1G_00910	Gene body	0							GH13|CBM20	21	N
	Gene body	1b
BC1G_00922	Gene body and 3'UTR	1b							AA9	162	Y
BC1G_00945	Gene body	1a							GH89	163	N
BC1G_00968	Gene body and 3'UTR	0							CBM13	22	N
BC1G_00980	Gene body	1b							GT55	164	N
BC1G_00981	Promoter, gene body and 3'UTR	1a					Promoter, gene body and 3'UTR	2	GT81	165	N
BC1G_01019	Gene body	1b							GH92	19	N
BC1G_01055	Gene body and 3'UTR	2							CBM18	66	N
BC1G_01152	Promoter and Gene body	0							GH79	172	Y
BC1G_01160	Gene body	2							GH79	174	N
BC1G_01185	Gene body and 3'UTR	2							GH36	67	N
BC1G_01204							Promoter and gene body	2	CBM18	176	Y
BC1G_01234							Promoter and gene body	0	GH28	68	Y
BC1G_01274	Promoter and Gene body	0							GT25	179	N
BC1G_01275	Gene body	0							GT4	11	N
BC1G_01480	Promoter and Gene body	0							CE10	185	N
BC1G_01594	Gene body and 3'UTR	0							GH18	189	N
BC1G_01617			Gene body and 3'UTR	1b	Gene body and 3'UTR	1b			GH28	35	Y
BC1G_01678	Promoter and Gene body	2							CE11	3	N
BC1G_01768	Gene body	2							CBM13	0	N
BC1G_01791	Gene body	0							CBM18	66	N
	Promoter and Gene body	0
BC1G_01827	Gene body and 3'UTR	2					Gene body and 3'UTR	1a	GT34	1	N
BC1G_01923	Gene body and 3'UTR	1a					Gene body and 3'UTR	1a	GH28	197	Y
BC1G_01964	Gene body	1b							CBM18|GH18	198	N
BC1G_01975							Gene body	2	GT22	199	Y
BC1G_02036							Gene body and 3'UTR	1b	GH5|CBM1	204	Y
BC1G_02254	Gene body	0							CBM6	0	N
BC1G_02346					Gene body and 3'UTR	0			GH4	44	N
BC1G_02363							Gene body and 3'UTR	0	GH31	212	N
BC1G_02410							Gene body and 3'UTR	2	GH35	30	Y
BC1G_02444	Gene body and 3'UTR	0							GT58	217	N
BC1G_02492							Promoter, gene body and 3'UTR	1b	GH128|CBM32	218	Y
BC1G_02495	Gene body	0							GH4	12	N
	Gene body and 3'UTR	0
	Promoter	0
BC1G_02497	Gene body	0							CBM3|GH6|CBM2|GH12	219	N
	Gene body	1b
BC1G_02512							Promoter and gene body	2	GT66	220	N
BC1G_02545	Gene body and 3'UTR	2							GH43	222	N
BC1G_02623	Promoter	2							GH13	21	Y
BC1G_02640	Gene body and 3'UTR	2							GT34	1	N
BC1G_02694	Gene body and 3'UTR	0							GT69	70	N
BC1G_02731	Gene body and 3'UTR	2							GH55	26	Y
BC1G_02751	Promoter and Gene body	1b							GH15	236	N
BC1G_02828							Promoter and gene body	2	GH2	237	N
BC1G_02932	Gene body and 3'UTR	2							GH16	241	Y
BC1G_02966							Gene body	1b	CBM18	4	N
							Gene body	2
BC1G_02981	Gene body	0							GT39	46	N
BC1G_03127							Promoter and gene body	1b	CBM1	6	N
BC1G_03164	Promoter and Gene body	0					Gene body	2	CBM14	249	N
BC1G_03183	Gene body and 3'UTR	1b							CBM24|GH71	251	N
BC1G_03220			Gene body	2					CBM1	6	Y
BC1G_03236	Promoter and Gene body	2							GT2|GT41	252	N
BC1G_03266	Gene body and 3'UTR	0							GT1	253	N
BC1G_03332	Gene body	0							GT4	11	N
BC1G_03396	Gene body and 3'UTR	2							GH65	50	N
BC1G_03453	Promoter and Gene body	1a					Promoter and gene body	2	GT2	260	N
BC1G_03481	Gene body and 3'UTR	2							CBM50	265	N
BC1G_03483	Promoter and Gene body	0							GT2	266	N
BC1G_03509	Gene body and 3'UTR	1b							GT4	5	N
BC1G_03511	Promoter and Gene body	1b					Gene body and 3'UTR	2	GH4	12	N
BC1G_03513	Promoter and Gene body	1a					Promoter and gene body	2	GT4	267	N
BC1G_03590	Gene body and 3'UTR	1b							GH11|CBM1	270	Y
BC1G_03664	Gene body and 3'UTR	0							GT87	273	N
BC1G_03691	Gene body and 3'UTR	1b							GH92	275	N
BC1G_03746	Gene body	0							CE11	3	N
BC1G_03814	Gene body and 3'UTR	2							GT1	280	N
BC1G_03844	Promoter and Gene body	1b							GH99	281	N
BC1G_03886	Promoter and Gene body	2							CE10	23	N
BC1G_03887	Gene body and 3'UTR	1a							GT32	286	N
BC1G_03893	Promoter and Gene body	1a							GH13	21	Y
BC1G_03949	Gene body and 3'UTR	1b							GH30	80	N
BC1G_03964	Gene body and 3'UTR	1b							GT55	10	N
BC1G_04330	Gene body	0							CE10	2	N
BC1G_04420	Promoter, gene body and 3'UTR	1b							GT4	11	N
	Gene body	0
BC1G_04424	Gene body and 3'UTR	1a							GT57	301	N
BC1G_04441	Gene body and 3'UTR	2					Promoter and gene body	1b	GT2	52	N
BC1G_04515							Promoter and gene body	2	CE16	304	Y
BC1G_04580							Gene body and 3'UTR	2	CBM1	307	N
BC1G_04596									GT8	308	N
BC1G_04691	Gene body and 3'UTR	1b							GH1	85	N
BC1G_04810	Gene body and 3'UTR	2							CBM5	317	Y
BC1G_04938	Gene body and 3'UTR	2					Gene body	0	CE10	324	N
BC1G_04944							Gene body	0	GH18	325	N
BC1G_04947									GH76	18	Y
BC1G_04948	Promoter and Gene body	2					Promoter and gene body	2	GH16|CBM18	326	Y
BC1G_04975	Gene body and 3'UTR	1b					Gene body and 3'UTR	1a	GT4	328	N
BC1G_04981	Gene body and 3'UTR	2							CE11	3	N
BC1G_05000	Promoter and Gene body	2					Gene body and 3'UTR	1b	CBM6	0	N
BC1G_05010									GH18	331	Y
BC1G_05059	Gene body	1b							GH43	332	N
BC1G_05097	Promoter, gene body and 3'UTR	0							GH18	333	Y
BC1G_05110	Promoter, gene body and 3'UTR	2					Promoter and gene body	1a	GH78	334	N
BC1G_05142	Promoter, gene body and 3'UTR	2							GH55	335	N
BC1G_05175	Gene body and 3'UTR	2							CBM13	336	N
BC1G_05199	Gene body and 3'UTR	2					Promoter and gene body	2	CE5	49	Y
BC1G_05278									GH13	339	N
BC1G_05285	Gene body	1b							GH4	44	N
BC1G_05323	Gene body and 3'UTR	0							CE9	341	N
BC1G_05324	Gene body and 3'UTR	1a							CE9	342	N
BC1G_05326	Promoter and Gene body	1a							GH3	343	N
BC1G_05466	Gene body	2					Promoter and gene body	1b	GT20	352	N
BC1G_05486									GH88	354	N
BC1G_05487	Promoter and Gene body	0							GH28	355	N
BC1G_05515	Gene body and 3'UTR	2							CE10	2	N
BC1G_05544	Gene body and 3'UTR	1b							GT34	1	N
BC1G_05551	Promoter and Gene body	2					Gene body and 3'UTR	2	GT8	361	N
	Gene body and 3'UTR	2					Promoter and gene body	2
BC1G_05589	Promoter and Gene body	2							GT4	5	N
BC1G_05781	Promoter and Gene body	0							CBM48|GH13	369	Y
	Gene body	0
BC1G_05928	Promoter and Gene body	0							CBM48	9	N
BC1G_05954	Gene body and 3'UTR	0					Gene body and 3'UTR	2	GT4	11	N
BC1G_05961	Gene body and 3'UTR	0					Promoter and gene body	1b	GH28	51	Y
BC1G_05986									GT22	17	Y
BC1G_06026	Gene body and 3'UTR	1b							GT34	1	N
BC1G_06056	Gene body and 3'UTR	2							CE1	376	N
BC1G_06079	Promoter and Gene body	0							CBM48	378	N
BC1G_06090	Gene body	1b							GH18	7	N
BC1G_06122	Promoter and Gene body	0							CBM33	47	N
BC1G_06144	Promoter, gene body and 3'UTR	1b							GT34	1	N
	Gene body and 3'UTR	1b
BC1G_06149	Promoter and Gene body	0							GT34	381	N
BC1G_06208	Gene body and 3'UTR	1a							GH18	95	N
BC1G_06262	Gene body	0							GH18	62	N
BC1G_06324	Promoter, gene body and 3'UTR	2							GT87	386	N
BC1G_06375	Gene body	0					Gene body and 3'UTR	0	CBM32	97	N
BC1G_06439							Gene body and 3'UTR	2	GT81	43	N
BC1G_06440									GT55	10	N
BC1G_06442	Gene body and 3'UTR	2							CBM50	390	N
BC1G_06459	Promoter and Gene body	1b							GT34	98	N
BC1G_06518	Promoter and Gene body	1b							CBM57	0	N
BC1G_06609	Gene body	0							GH18	7	N
BC1G_06654	Promoter and Gene body	0							GT55	396	N
BC1G_06666	Promoter and Gene body	0							GH3	8	N
BC1G_06742	Gene body and 3'UTR	0					Gene body and 3'UTR	2	GT4	5	N
BC1G_06823									CBM2	400	N
BC1G_06844	Promoter and Gene body	2							GH92	402	N
BC1G_06847	Gene body and 3'UTR	1b					Gene body and 3'UTR	1b	GT90	403	N
BC1G_06897									GH2	405	N
BC1G_06993	Gene body	2							GT55	79	N
BC1G_06998	Gene body and 3'UTR	2							GT55	10	N
BC1G_07031	Promoter and Gene body	2							CBM6	0	N
BC1G_07052	Gene body	1b			Gene body and 3'UTR	1a	Gene body and 3'UTR	2	PL3	407	Y
	Gene body and 3'UTR	1a
BC1G_07105	Promoter	0					Promoter and gene body	2	GH63	410	N
BC1G_07110									GH3	8	Y
BC1G_07142	Gene body and 3'UTR	1b							GT41	411	N
BC1G_07144	Promoter and Gene body	1a					Promoter and gene body	1b	GH18	7	N
BC1G_07205									GH16	416	N
BC1G_07218	Gene body and 3'UTR	0							CE10	2	N
BC1G_07220	Gene body and 3'UTR	1b							GT20	418	Y
BC1G_07228	Gene body and 3'UTR	1b							CBM13	0	N
BC1G_07234	Gene body and 3'UTR	2							GT22	419	Y
	Gene body	2
BC1G_07319	Promoter and Gene body	2							GH55	26	Y
BC1G_07441	Promoter and Gene body	2					Gene body	0	GH4	426	N
BC1G_07471							Gene body and 3'UTR	1b	GH128|CBM32	428	Y
BC1G_07478							Gene body	0	CBM2	9	N
BC1G_07482	Gene body	1b							GT22	430	Y
BC1G_07483	Gene body and 3'UTR	2							CBM51	431	Y
BC1G_07496	Promoter and Gene body	2							GH28	432	N
BC1G_07557	Gene body and 3'UTR	2							GT2	102	N
BC1G_07558	Gene body and 3'UTR	2					Promoter and gene body	2	GT32	434	Y
BC1G_07620									GT2	103	Y
BC1G_07622	Gene body and 3'UTR	2							GH3	8	Y
BC1G_07740	Gene body	2							GT4	5	N
BC1G_07817	Promoter, gene body and 3'UTR	1b							GT5|GH13	446	Y
BC1G_07872	Gene body	0							GT2	450	N
BC1G_07899	Gene body	1a					Promoter	1b	CE5	96	Y
BC1G_07905									GT4	104	N
BC1G_07945	Promoter and Gene body	2							GH16	14	Y
BC1G_07952	Gene body and 3'UTR	1b							GT34	453	N
BC1G_07955	Gene body and 3'UTR	1b					Promoter	1b	CBM13	454	N
BC1G_08022									CE10	458	N
BC1G_08114	Gene body and 3'UTR	0					Gene body	0	GT24	461	Y
BC1G_08184							Gene body and 3'UTR	2	CE10	2	N
BC1G_08269									GT20	466	N
BC1G_08308	Gene body	2							GH55	468	Y
	Gene body	1b
BC1G_08326	Promoter and Gene body	0							GT4	471	N
	Gene body	1a
BC1G_08372	Gene body and 3'UTR	0							GH51	105	Y
BC1G_08412	Promoter and Gene body	1a							GT90	53	N
BC1G_08461	Gene body and 3'UTR	2							GT2	474	N
BC1G_08544	Promoter and Gene body	1b							CBM32	106	Y
BC1G_08574	Gene body	2					Gene body and 3'UTR	0	PL7	478	Y
BC1G_08593							Gene body	2	GT22	480	N
BC1G_08652									GT4	5	N
BC1G_08653	Promoter and Gene body	0							GT4	481	N
BC1G_08822	Gene body	0					Gene body and 3'UTR	2	GT2	488	N
							Promoter and gene body	2
BC1G_08892									GT15	489	N
BC1G_08921	Promoter and Gene body	1a					Gene body and 3'UTR	0	GH43	490	N
BC1G_08975	Promoter and Gene body	1a							GH95	494	Y
BC1G_09005	Gene body and 3'UTR	0							GH76	20	N
BC1G_09006	Gene body and 3'UTR	1b							GH75	498	N
BC1G_09007	Promoter, gene body and 3'UTR	2					Promoter and gene body	0	GH75	499	N
BC1G_09013	Promoter, gene body and 3'UTR	2					Gene body	2	CE10	2	Y
	Gene body	1a					Gene body and 3'UTR	1a
BC1G_09015	Gene body and 3'UTR	2					Promoter and gene body	2	GH18	95	N
BC1G_09077	Gene body and 3'UTR	1b							GH76	18	N
BC1G_09190	Promoter and Gene body	1a							CBM18	15	Y
BC1G_09360	Gene body	0							GT32	508	N
BC1G_09448	Promoter and Gene body	2					Promoter and gene body	2	GT2	514	N
BC1G_09580							Promoter, gene body and 3'UTR	0	GH18	518	N
BC1G_09651							Promoter and gene body	1a	CE10	520	N
BC1G_09666	Promoter and Gene body	2							GT4	521	N
BC1G_09742	Gene body and 3'UTR	1a							GH92	19	Y
BC1G_09783	Promoter and Gene body	0							CBM33	527	N
BC1G_09829	Gene body	1b							GH16	14	Y
BC1G_09832	Gene body	2							GH3	8	N
BC1G_09892	Promoter and Gene body	1b							GH17	531	Y
	Promoter and Gene body	0
BC1G_09912	Promoter and Gene body	1a					Gene body	0	GH32	532	N
BC1G_09991									GH16	14	Y
BC1G_09993	Gene body	0					Gene body	2	GT55	10	N
							Promoter and gene body	2
BC1G_09995									GT4	535	N
BC1G_10025	Gene body	0					Gene body	2	GH51	538	N
	Gene body and 3'UTR	2
BC1G_10054	Promoter and Gene body	0							GT87	539	N
BC1G_10229	Promoter and Gene body	0							PL3	542	Y
BC1G_10243	Gene body and 3'UTR	2					Promoter and gene body	1a	GT34	1	N
BC1G_10622	Promoter and Gene body	2							GH4	12	N
	Gene body	0
	Gene body	1b
	Gene body and 3'UTR	0
BC1G_10624	Gene body and 3'UTR	1b							GH76	20	N
BC1G_10680	Promoter and Gene body	1b							GT2	57	N
BC1G_10732	Gene body and 3'UTR	2					Gene body and 3'UTR	0	GT49	562	N
BC1G_10796	Gene body	1b					Promoter and gene body	2	GT1	13	N
BC1G_10821	Promoter and Gene body	2	Gene body and 3'UTR	0					GT2	94	N
BC1G_10826							Gene body and 3'UTR	0	CE10	570	N
BC1G_10827	Gene body	0							CBM13	32	Y
BC1G_10928	Promoter and Gene body	1b					Gene body	0	GH4	12	N
BC1G_11027							Promoter and gene body	2	GT50	578	N
BC1G_11159									GT4	113	N
BC1G_11240	Gene body	0							CBM13	9	N
BC1G_11255	Promoter and Gene body	0							GH1	85	N
BC1G_11256	Gene body and 3'UTR	2							GH95	587	N
BC1G_11353	Promoter and Gene body	2							GT4	591	N
BC1G_11446	Gene body	1b							GT4	592	N
BC1G_11467									GT2	594	N
BC1G_11473	Promoter and Gene body	2					Promoter	1b	CE11	3	N
BC1G_11515									GH55	595	N
BC1G_11516	Gene body and 3'UTR	0							CBM18	114	N
BC1G_11533	Promoter and Gene body	0					Promoter and gene body	2	GT2	52	N
BC1G_11539	Promoter and Gene body	1a							CE10	56	N
BC1G_11549	Promoter and Gene body	0							GT87	598	N
BC1G_11566	Gene body and 3'UTR	1b							CE10	2	N
BC1G_11590	Promoter and Gene body	1b							GH17	600	N
BC1G_11661	Promoter and Gene body	0							CBM13	22	N
	Gene body	2
BC1G_11864	Promoter	2							GT22	608	N
BC1G_11868	Promoter and Gene body	1b							GH18	609	Y
BC1G_11890	Promoter and Gene body	2							GH76	612	N
BC1G_11925	Promoter	0							GH78	616	N
BC1G_11964	Gene body and 3'UTR	0							CBM48|GH13	618	N
BC1G_11987	Gene body and 3'UTR	0							GT3	620	N
BC1G_12017	Promoter and Gene body	2							PL1	24	Y
BC1G_12076							Gene body	0	GT2	624	N
BC1G_12120	Gene body	1b							CBM48	625	N
BC1G_12132	Promoter and Gene body	2					Gene body	1b	GH65	50	Y
BC1G_12174									CBM13	88	Y
BC1G_12177	Gene body	0							GT34	1	Y
BC1G_12229	Gene body and 3'UTR	2							GH28	629	Y
BC1G_12230	Promoter and Gene body	2					Promoter, gene body and 3'UTR	0	GT2	630	N
BC1G_12263									GH18	632	N
BC1G_12287	Promoter and Gene body	0							GT31	635	N
BC1G_12343	Promoter and Gene body	2							CBM12	636	Y
BC1G_12394	Gene body and 3'UTR	1b							GH18	9	N
BC1G_12399	Gene body	1b							GT2	639	N
	Gene body and 3'UTR	0
BC1G_12416	Promoter and Gene body	1b							GT55	640	N
BC1G_12424	Gene body	2							GT1	13	N
BC1G_12524	Promoter and Gene body	2							GT4	641	N
BC1G_12549	Promoter and Gene body	0							GT2	57	N
BC1G_12617	Gene body	1b							GH47	45	N
BC1G_12680	Gene body	2							CE16	54	Y
BC1G_12765	Gene body and 3'UTR	1b							GT34	643	N
BC1G_12852	Promoter and Gene body	1b					Promoter, gene body and 3'UTR	0	CBM13	9	N
BC1G_12913									GT39	46	N
BC1G_13037	Gene body and 3'UTR	0					Gene body	2	CBM6	0	N
BC1G_13057							Gene body and 3'UTR	2	GH71	652	Y
BC1G_13085	Gene body and 3'UTR	1a							CBM14	653	Y
BC1G_13153	Promoter and Gene body	2							GH115	657	Y
BC1G_13233	Gene body	1b							GT2	659	N
BC1G_13379	Promoter, gene body and 3'UTR	2							GT1	13	N
BC1G_13423	Promoter and Gene body	0							CBM2	0	N
BC1G_13563	Gene body and 3'UTR	2							GT34	669	N
BC1G_13568	Promoter and Gene body	1b							GH28	670	N
	Gene body	1b
BC1G_13657	Gene body and 3'UTR	2							GH18	673	N
BC1G_13700	Gene body and 3'UTR	2							PL1|CBM1	24	N
BC1G_13741	Gene body and 3'UTR	1b					Gene body	1b	GH28	678	N
BC1G_13756									GH16	681	N
BC1G_13827	Gene body and 3'UTR	1a							GH18	7	N
BC1G_13903	Gene body and 3'UTR	0							CBM20|GH15	683	Y
BC1G_13944	Gene body and 3'UTR	0							GT20	685	N
BC1G_13981	Gene body and 3'UTR	2							GH23	687	N
	Gene body	1b
BC1G_14039	Gene body and 3'UTR	1b							GH47	76	N
BC1G_14069	Promoter and Gene body	1a							GT2	694	N
BC1G_14164	Gene body	1a					Gene body and 3'UTR	1a	GH3	8	Y
BC1G_14238	Gene body and 3'UTR	1a							GT33	700	N
BC1G_14330	Gene body	1a					Gene body and 3'UTR	0	CBM1	28	Y
BC1G_14462									GT4	708	N
BC1G_14528	Gene body	1b					Gene body and 3'UTR	2	GT59	709	N
BC1G_14531							Gene body	1b	GT59	710	N
BC1G_14641							Gene body	2	GH30	80	N
	Gene body and 3'UTR	1b					Promoter and gene body	1a
BC1G_14659	Promoter and Gene body	1a							GH84	712	N
BC1G_14688	Gene body and 3'UTR	1b							AA9	31	N
BC1G_15044	Promoter, gene body and 3'UTR	1b							GH16	732	N
BC1G_15198	Gene body and 3'UTR	1b							GT4	5	N
BC1G_15247	Gene body	1b					Gene body and 3'UTR	0	GT41	737	N
BC1G_15333									GT81	43	Y
BC1G_15434	Gene body and 3'UTR	1b					Promoter and gene body	1b	CBM2	0	N
BC1G_15472	Promoter and Gene body	2							GT87	742	N
BC1G_15494	Gene body and 3'UTR	1b					Promoter and gene body	0	GH4	12	N
BC1G_15514	Promoter and Gene body	0							CBM18	4	N
BC1G_15936	Promoter	0							GT2	60	N
BC1G_16002	Gene body	1b							GH18	42	N
BC1G_16084	Gene body and 3'UTR	2					Gene body and 3'UTR	1b	GT34	1	N

## Sheet: Apoptosis
Table S7: B. cinerea apoptosis-associated genes. Colums mC, CG, CHG and CHH indicate what region of the gene overlaps with the DRM and in what Cytosine context the DMR is observed (mC= all Cytosines; CG, CHG and CHH ). DRM type indicates what DNA methylation behavior the DMR showed when comparing all three samples (2, T1=T8P > T8; 1a, T1>T8=T8P; 1b, T1=T8<T8P and 0, T1=T8P < T8). (Amselem et al.,…
B05.10 Annotation	mC	DMR type	CG	DMR type	CHG	DMR type	CHH	DMR type	Gene name
BC1G_09030.1							Promoter and Gene body	2	Apoptosis inducing factor (AIF)
BC1G_11354.1	Gene body	0							Metacaspase 1
BC1G_09605.1	Promoter, gene body and 3'UTR	0							Bax Inhibitor 1
BC1G_09407.1	Promoter and Gene body	0							Poly(ADP-ribose) polymerase

## Sheet: Appresorium formation
Table S7: B. cinerea appressorium-associated genes. Colums mC, CG, CHG and CHH indicate what region of the gene overlaps with the DRM and in what Cytosine context the DMR is observed (mC= all Cytosines; CG, CHG and CHH ). DRM type indicates what DNA methylation behavior the DMR showed when comparing all three samples (2, T1=T8P > T8; 1a, T1>T8=T8P; 1b, T1=T8<T8P and 0, T1=T8P < T8). (Amselem et a…
B05.10 Annotation	mC	DMR type	CG	DMR type	CHG	DMR type	CHH	DMR type	Gene name	Biological process
BC1G_10952.1							Promoter, gene body and 3'UTR	1b	pde1 aminophospholipid translocase (APT) family of P-type ATPase	Appresorium (no penetration hyphae)
BC1G_13581.1	Promoter, gene body and 3'UTR	1b					Promoter, gene body and 3'UTR	1b	mas3 (heat-shock transcription factor)	Appresorium penetration hyphae
BC1G_08931.1			Gene body	2			Gene body	2	mas3 (heat-shock transcription factor)	Appresorium
BC1G_12619.1							Promoter and Gene body	1b	mas-related	Appresorium

## Sheet: Virulence sensu stricto
Table S7: B. cinerea virulence genes (Choquer et al., 2007). Colums mC, CG, CHG and CHH indicate what region of the gene overlaps with the DRM and in what Cytosine context the DMR is observed (mC= all Cytosines; CG, CHG and CHH ). DRM type indicates what DNA methylation behavior the DMR showed when comparing all three samples (2, T1=T8P > T8; 1a, T1>T8=T8P; 1b, T1=T8<T8P and 0, T1=T8P < T8).
B05.10 Annotation	mC	DMR type	CG	DMR type	CHG	DMR type	CHH	DMR type	Gene name	Biological process
BC1G_11533	Promoter and Gene body	1a					Promoter and Gene body	2	Chitin synthase2	Fungal cell wall integrity
BC1G_04441							Promoter and Gene body	1b	Chitin synthase2	Fungal cell wall integrity
BC1G_04420	Gene body	0							BcatrB ABC transporter	Transporter/Detoxification
BC1G_07144							Promoter and Gene body	0	Mitogen-activated protein kinase 13	Plant cell wall degradation
